# Supplementary material for: Predicting self-harm within six months after initial presentation to youth mental health services: A machine learning study
Source: PLoS One. 2020 Dec 31;15(12):e0243467. doi: 10.1371/journal.pone.0243467 (PMC7775066; doi:10.1371/journal.pone.0243467)
Supplement: S1 Data — (CSV) [file pone.0243467.s001.csv]

ID	Outcome - Downstream selfharm	Sex	Age	SOFAS	Clinical stage	History of suicide ideation	Psychosis-like experiences	Mania-like experiences	Circadian disturbance	NEET	History of hospitalisation	Any childhood disorders	Childhood autism spectrum	Childhood ADHD	Childhood generalised anxiety	Childhood depression	Family history - bipolar	Family history - psychosis	Family history - suicide	Family history - depression	Family history - anxiety	Family history - alcohol	Family history - substance misuse	Any physical health problems	Endocrine problem	Metabolic problem	Neurological problem	Physical health problems - Other	Treatment antidepressants	Treatment antipsychotics	Treatment mood stabilisers	Treatment stimulants	Treatment psychological therapy	Depression	Anxiety	Bipolar disorder	Psychosis	History of self-harm
39e53a09edfcb41cab9c2f95d967b2e3	No	Male	16	60	Stage 1a	No	No	No	No	No	No	Yes	No	No	No	No	No	No	No	Yes	Yes	No	No	Yes	No	No	No	No	No	No	No	No	No	Sub-threshold	Sub-threshold	Sub-threshold	Sub-threshold	No
ea29685e1c97b0b5ce8097e561f5b9e4	No	Male	19	41	Stage 2plus	No	No	Yes	Yes	No	Yes	Yes	No	No	No	No	No	No	No	No	No	No	No	Yes	No	No	No	No	Yes	Yes	No	No	Yes	Sub-threshold	Sub-threshold	Full-threshold	Sub-threshold	Yes
76eb2d30b154eda93ba747c0d99b70e4	No	Female	14	60	Stage 1a	No	No	No	No	No	No	Yes	No	No	No	No	No	No	No	No	No	No	No	Yes	No	No	No	No	No	No	No	No	No	Sub-threshold	Sub-threshold	Sub-threshold	Sub-threshold	No
1095eb37de4a2938ee46f402083aa0b8	Yes	Female	19	51	Stage 1b	No	No	No	No	No	Yes	Yes	No	No	No	No	No	Yes	No	No	No	No	No	Yes	No	No	No	No	Yes	Yes	Yes	No	Yes	Sub-threshold	Full-threshold	Sub-threshold	Sub-threshold	Yes
4943a23643537dd198105e88167f9513	No	Male	16	55	Stage 1b	Yes	No	No	No	No	No	No	Yes	No	No	No	No	No	No	No	No	No	No	No	No	No	Yes	Yes	No	No	No	No	No	Sub-threshold	Sub-threshold	Sub-threshold	Sub-threshold	No
3e8a0fd630dcc7c769697c3fe44693bb	No	Female	23	55	Stage 2plus	Yes	No	No	No	No	Yes	Yes	No	No	No	No	No	No	No	No	Yes	No	No	Yes	No	No	No	No	Yes	Yes	No	No	Yes	Full-threshold	Full-threshold	Sub-threshold	Sub-threshold	Yes
f0ce8bec31373ef13e252bcabdc22a7f	No	Female	16	70	Stage 1b	No	No	No	No	No	No	No	No	Yes	No	No	No	No	No	No	No	No	No	Yes	No	No	No	No	No	No	No	Yes	No	Sub-threshold	Sub-threshold	Sub-threshold	Sub-threshold	No
e8da537c437b3512dfe43403dee83227	No	Male	15	60	Stage 1b	No	No	No	No	No	No	No	No	Yes	No	No	No	No	No	Yes	No	No	No	Yes	No	No	No	No	Yes	No	No	No	No	Full-threshold	Sub-threshold	Sub-threshold	Sub-threshold	No
55ea77b001f6c5e259a54ffd9eaed49a	No	Female	14	51	Stage 1b	Yes	No	Yes	Yes	No	No	Yes	No	No	No	No	No	No	No	No	No	No	No	Yes	No	No	No	No	No	No	No	No	No	Full-threshold	Sub-threshold	Sub-threshold	Sub-threshold	Yes
62718de909fc8fd5648050233f7848a5	No	Male	21	41	Stage 1b	Yes	Yes	No	No	Yes	Yes	Yes	No	No	No	No	No	No	No	No	No	No	No	No	No	No	No	Yes	No	Yes	No	No	No	Sub-threshold	Sub-threshold	Sub-threshold	Sub-threshold	No
7270b36d068d91aca8b3e4765d0b4199	No	Female	25	60	Stage 1a	No	No	No	No	No	No	No	No	No	No	No	No	No	No	No	No	No	No	Yes	No	No	No	No	No	No	No	No	No	Sub-threshold	Sub-threshold	Sub-threshold	Sub-threshold	No
c41011aa2304f0ac77ff81d2f21fe8f1	No	Male	22	61	Stage 1b	Yes	No	No	No	No	No	Yes	No	No	No	No	No	No	No	No	No	No	No	Yes	No	No	No	No	Yes	Yes	No	No	No	Full-threshold	Sub-threshold	Sub-threshold	Sub-threshold	No
3af2aaa050fb132cd70d1766b7a5074a	Yes	Female	25	51	Stage 1b	Yes	No	Yes	No	No	Yes	Yes	No	No	No	No	No	No	No	Yes	No	Yes	No	Yes	No	No	No	No	Yes	Yes	No	No	Yes	Sub-threshold	Full-threshold	Sub-threshold	Sub-threshold	Yes
a4f5c363ff2e7654692906d12a41023a	No	Male	18	51	Stage 1b	Yes	Yes	No	No	No	Yes	Yes	No	No	No	No	No	No	No	No	No	No	No	No	No	No	Yes	No	Yes	No	No	No	No	Full-threshold	Sub-threshold	Sub-threshold	Sub-threshold	Yes
8915287ebcec14e5b4ab0458bb2ab462	No	Male	13	61	Stage 1a	Yes	No	No	No	No	No	Yes	No	No	No	No	No	No	No	Yes	Yes	No	No	Yes	No	No	No	No	No	No	No	No	Yes	Sub-threshold	Sub-threshold	Sub-threshold	Sub-threshold	No
2d92e30cac38a676d0c3fe3f6a57fbda	Yes	Female	19	60	Stage 1b	Yes	No	No	No	No	No	Yes	No	No	No	No	No	No	No	Yes	Yes	No	No	Yes	No	No	No	No	Yes	No	No	No	No	Full-threshold	Full-threshold	Sub-threshold	Sub-threshold	Yes
b96d249c4bd8b1a4b73d69c224130658	No	Female	17	71	Stage 1a	Yes	No	No	No	No	Yes	Yes	No	No	No	No	No	No	No	Yes	No	No	No	No	No	No	Yes	Yes	No	No	No	No	No	Sub-threshold	Sub-threshold	Sub-threshold	Sub-threshold	Yes
7affbb75f359a1ab46c5db2ebada5650	No	Male	21	41	Stage 1b	No	Yes	No	Yes	Yes	No	Yes	No	No	No	No	No	No	No	Yes	Yes	Yes	No	Yes	No	No	No	No	Yes	No	No	Yes	Yes	Full-threshold	Sub-threshold	Sub-threshold	Sub-threshold	Yes
9c91e8dedf3cf0f746fb672986447bca	No	Male	12	55	Stage 1a	No	No	No	No	No	No	Yes	No	No	No	No	No	No	No	No	No	No	No	Yes	No	No	No	No	No	No	No	Yes	No	Sub-threshold	Sub-threshold	Sub-threshold	Sub-threshold	No
209d75146b07bbaa3f05e17778d5f0af	No	Female	19	60	Stage 1b	No	Yes	No	No	Yes	No	No	No	No	No	No	No	No	No	No	No	No	No	Yes	No	No	No	No	No	Yes	No	No	Yes	Sub-threshold	Sub-threshold	Sub-threshold	Sub-threshold	No
a0f4ae69f8e53a9b393e4b5a1a47cad8	No	Male	16	45	Stage 1b	No	Yes	No	No	Yes	No	Yes	No	No	No	No	No	No	No	No	No	Yes	No	Yes	No	No	No	No	No	No	No	No	No	Sub-threshold	Sub-threshold	Sub-threshold	Sub-threshold	No
e01cb473682a4c0bf0a61d88575ad058	No	Male	22	41	Stage 2plus	Yes	No	Yes	No	Yes	No	Yes	No	No	No	No	No	No	No	Yes	No	No	Yes	No	No	No	No	Yes	Yes	No	Yes	No	Yes	Sub-threshold	Sub-threshold	Full-threshold	Sub-threshold	Yes
e505c25603c27c5d8dbec7e493453c5a	No	Female	18	60	Stage 1b	Yes	No	No	No	No	No	Yes	No	No	No	No	No	No	No	No	No	No	No	No	No	No	No	Yes	Yes	No	No	No	Yes	Full-threshold	Sub-threshold	Sub-threshold	Sub-threshold	Yes
361faa3a64beea9a2fb5c86ed1731ea0	No	Male	12	41	Stage 1b	No	No	No	No	No	No	No	No	Yes	No	No	No	No	No	Yes	No	No	No	Yes	No	No	No	No	No	No	No	Yes	No	Sub-threshold	Sub-threshold	Sub-threshold	Sub-threshold	No
7cb2179fcb184d21da1938225e21a9ab	No	Female	18	60	Stage 1a	No	No	No	No	No	No	No	No	No	Yes	No	No	No	No	Yes	No	No	No	Yes	No	No	No	No	No	No	No	No	Yes	Sub-threshold	Full-threshold	Sub-threshold	Sub-threshold	Yes
01660f7534d87cbe61b05c59cdfda7a3	No	Male	14	40	Stage 1b	No	No	No	No	Yes	No	No	No	No	No	No	No	No	No	No	No	Yes	No	Yes	No	No	No	No	No	No	No	No	Yes	Sub-threshold	Sub-threshold	Sub-threshold	Sub-threshold	No
7512b99cf7b54a46368540538bffc31e	No	Male	15	69	Stage 1a	No	No	No	No	No	No	Yes	No	No	No	No	No	No	No	Yes	No	Yes	Yes	Yes	No	No	No	No	No	No	No	Yes	No	Sub-threshold	Sub-threshold	Sub-threshold	Sub-threshold	No
f23566ae3dff07c6a5b2100612277998	No	Female	21	60	Stage 2plus	No	Yes	No	No	No	Yes	Yes	No	No	No	No	Yes	No	No	Yes	No	Yes	No	Yes	No	No	No	No	Yes	No	No	Yes	Yes	Full-threshold	Sub-threshold	Sub-threshold	Full-threshold	No
b8caf1b501b584da0ad992a90826817d	No	Female	26	70	Stage 1b	No	No	No	Yes	No	No	Yes	No	No	No	No	Yes	No	No	No	No	No	No	Yes	No	No	No	No	No	No	No	No	No	Sub-threshold	Sub-threshold	Sub-threshold	Sub-threshold	No
6a14063bae15e4e42af98cacf360d3d2	No	Male	13	55	Stage 1b	No	No	No	No	No	No	No	Yes	Yes	No	No	Yes	No	No	No	No	No	No	No	No	No	No	Yes	No	Yes	No	No	No	Sub-threshold	Sub-threshold	Sub-threshold	Sub-threshold	No
6e0ed2c83b521b34205623e9995ab357	No	Female	17	61	Stage 1b	No	No	No	No	No	No	Yes	No	No	No	No	No	No	No	No	No	No	No	No	No	Yes	No	No	Yes	No	No	Yes	No	Sub-threshold	Sub-threshold	Sub-threshold	Sub-threshold	No
ad9f645463d238b095706665c257aad0	No	Female	15	70	Stage 1b	No	No	No	No	No	No	Yes	No	No	No	No	No	No	No	Yes	No	No	No	No	No	No	No	Yes	Yes	No	No	No	No	Full-threshold	Sub-threshold	Sub-threshold	Sub-threshold	No
f26d6ef81978c8c78941143f2306a8c3	No	Female	27	65	Stage 1b	No	Yes	No	No	No	Yes	Yes	No	No	No	No	No	No	No	No	No	No	No	Yes	No	No	No	No	No	Yes	No	No	No	Sub-threshold	Sub-threshold	Sub-threshold	Sub-threshold	No
49f500485fb370c0b8946b0450264c4c	No	Female	30	60	Stage 2plus	No	Yes	Yes	No	No	Yes	Yes	No	No	No	No	No	Yes	No	No	No	No	No	No	No	No	No	Yes	Yes	Yes	Yes	No	Yes	Sub-threshold	Sub-threshold	Sub-threshold	Full-threshold	No
82370a13dddd100a483817855ca5699c	No	Male	22	49	Stage 1b	Yes	Yes	No	No	Yes	Yes	Yes	No	No	No	No	No	No	No	Yes	Yes	No	No	Yes	No	No	No	No	Yes	Yes	No	No	No	Sub-threshold	Sub-threshold	Sub-threshold	Sub-threshold	Yes
472f9823d85fca9c22f92bfcbbc9f788	No	Male	15	55	Stage 1a	No	No	No	No	No	No	Yes	No	No	No	No	No	No	No	No	No	No	No	Yes	No	No	No	No	No	No	No	No	No	Sub-threshold	Sub-threshold	Sub-threshold	Sub-threshold	No
03c5de57631668bef1e97779f2a90a91	No	Male	15	60	Stage 1b	Yes	No	No	No	No	No	Yes	No	No	No	No	No	No	No	No	No	No	No	Yes	No	No	No	No	No	No	No	No	No	Sub-threshold	Sub-threshold	Sub-threshold	Sub-threshold	No
5136bd00aec4316aaba4f0a0ab8d10d8	No	Female	23	70	Stage 1b	No	No	No	No	No	No	Yes	No	No	No	No	No	No	No	Yes	No	No	No	Yes	No	No	No	No	Yes	No	No	No	Yes	Full-threshold	Sub-threshold	Sub-threshold	Sub-threshold	Yes
ef366d5a6c43bc1575e377e0729fee36	No	Male	14	50	Stage 1b	Yes	No	No	No	No	No	No	No	No	Yes	No	No	No	No	Yes	Yes	No	Yes	Yes	No	No	No	No	No	No	No	No	No	Sub-threshold	Full-threshold	Sub-threshold	Sub-threshold	No
6b8e28408017ae694cbf4625f1eccf0f	No	Male	13	55	Stage 1a	Yes	Yes	No	No	No	No	Yes	No	No	No	No	No	No	No	No	No	No	Yes	Yes	No	No	No	No	No	No	No	No	No	Sub-threshold	Sub-threshold	Sub-threshold	Sub-threshold	No
497c40f140c10ed1b490ede3d65152fa	Yes	Female	16	71	Stage 1b	Yes	Yes	No	Yes	No	No	Yes	No	No	No	No	No	No	No	No	No	No	No	Yes	No	No	No	No	Yes	Yes	No	No	Yes	Full-threshold	Sub-threshold	Sub-threshold	Sub-threshold	Yes
0e2aee2e3056b7cda849026a1deed51a	No	Male	13	61	Stage 1a	No	No	No	No	No	No	Yes	No	No	No	No	No	No	No	No	No	No	No	No	No	No	No	Yes	No	No	No	Yes	No	Sub-threshold	Sub-threshold	Sub-threshold	Sub-threshold	No
eb13630fcf405993cc55bec7551e34b6	No	Male	15	75	Stage 1a	No	No	No	No	No	No	Yes	No	No	No	No	No	No	No	Yes	Yes	No	No	Yes	No	No	No	No	Yes	No	No	No	No	Sub-threshold	Sub-threshold	Sub-threshold	Sub-threshold	No
a0e67511e5ded25f3239ec84a65a3300	No	Male	18	61	Stage 1b	No	No	No	No	Yes	No	No	No	No	No	No	No	No	No	No	Yes	No	No	Yes	No	No	No	No	No	No	No	No	No	Sub-threshold	Sub-threshold	Sub-threshold	Sub-threshold	No
fd1fd5f4851ee9ea35fb5c791d58d369	No	Male	15	65	Stage 2plus	Yes	No	Yes	Yes	No	Yes	No	No	No	No	No	No	No	No	Yes	No	No	No	Yes	No	No	No	No	No	Yes	Yes	No	Yes	Sub-threshold	Sub-threshold	Full-threshold	Sub-threshold	Yes
6c5a3783b884ee703d04d5f3271db477	No	Female	16	75	Stage 1a	Yes	No	No	No	No	No	Yes	No	No	No	No	No	No	No	Yes	No	No	Yes	Yes	No	No	No	No	No	No	No	No	No	Sub-threshold	Sub-threshold	Sub-threshold	Sub-threshold	Yes
1d2cf2b9b3ab839c03ad84b2d3b5d499	No	Male	13	61	Stage 1a	No	No	No	No	Yes	No	No	Yes	No	No	No	No	No	No	No	No	No	No	Yes	No	No	No	No	No	No	No	No	Yes	Sub-threshold	Sub-threshold	Sub-threshold	Sub-threshold	No
0e0fd0d232224210321fac7941483ad9	Yes	Male	15	70	Stage 2plus	Yes	No	No	No	No	Yes	Yes	No	No	No	No	No	No	No	Yes	No	No	No	Yes	No	No	No	No	Yes	No	No	No	Yes	Full-threshold	Sub-threshold	Sub-threshold	Sub-threshold	Yes
a6a46a4f832ed89a18eefd0ed4c943ce	No	Male	22	65	Stage 1a	No	Yes	No	No	Yes	No	Yes	No	No	No	No	No	Yes	No	No	No	No	Yes	Yes	No	No	No	No	No	No	No	Yes	No	Sub-threshold	Sub-threshold	Sub-threshold	Sub-threshold	No
6f60a03444449eb30292b85ce0d974ff	No	Female	17	60	Stage 2plus	No	No	No	No	No	Yes	Yes	No	No	No	No	Yes	No	No	No	No	No	Yes	Yes	No	No	No	No	Yes	No	No	No	Yes	Sub-threshold	Sub-threshold	Sub-threshold	Sub-threshold	No
472093488e90e7e5242a5e1ee838d7d6	No	Male	12	55	Stage 1b	No	No	No	No	No	No	Yes	No	No	No	No	No	No	No	Yes	Yes	No	No	Yes	No	No	No	No	Yes	Yes	No	Yes	No	Sub-threshold	Sub-threshold	Sub-threshold	Sub-threshold	No
2b239cea161d230e1921f943e9cbea4d	No	Male	17	51	Stage 1b	No	Yes	No	No	No	No	No	No	Yes	No	No	Yes	No	No	No	No	No	No	Yes	No	No	No	No	No	No	No	Yes	No	Sub-threshold	Sub-threshold	Sub-threshold	Sub-threshold	No
79567bb058110162a85c0bb5e40b31e4	No	Male	18	71	Stage 1a	No	No	No	Yes	No	No	Yes	No	No	No	No	No	No	No	No	No	No	No	Yes	No	No	No	No	No	No	No	No	No	Sub-threshold	Sub-threshold	Sub-threshold	Sub-threshold	No
1f38549730f55cc74e2fd48fd9ae983d	Yes	Female	18	41	Stage 2plus	No	No	No	No	No	Yes	Yes	No	No	No	No	No	No	No	No	No	No	No	Yes	No	No	No	No	Yes	No	No	No	Yes	Sub-threshold	Full-threshold	Sub-threshold	Sub-threshold	No
348bbffd56b87ce98a4e63b5d0efdab8	No	Male	15	60	Stage 1b	Yes	No	No	No	No	No	No	No	Yes	No	No	No	No	No	No	No	No	No	Yes	No	No	No	No	Yes	No	No	Yes	No	Sub-threshold	Sub-threshold	Sub-threshold	Sub-threshold	No
dd136ecc7cd6b44f85bc48d2bd08e141	No	Male	13	50	Stage 1b	No	No	Yes	No	Yes	No	Yes	No	No	No	No	No	No	No	No	No	No	No	Yes	No	No	No	No	No	Yes	No	No	No	Sub-threshold	Sub-threshold	Sub-threshold	Sub-threshold	No
623a66a1e434f7a3ebb49c7ddf29f254	No	Female	16	55	Stage 1b	Yes	No	No	No	No	No	Yes	No	No	No	No	No	No	No	Yes	Yes	No	No	Yes	No	No	No	No	Yes	No	No	No	No	Sub-threshold	Sub-threshold	Sub-threshold	Sub-threshold	No
0d11db2599e84f868b04f1e463eec4df	No	Male	13	60	Stage 1a	No	No	No	No	No	No	Yes	No	No	No	No	No	No	No	No	No	No	No	Yes	No	No	No	No	No	No	No	No	Yes	Sub-threshold	Sub-threshold	Sub-threshold	Sub-threshold	No
0f2e6c97f56ee85e9570f17a0332dd91	No	Female	23	45	Stage 1b	No	No	No	No	Yes	No	Yes	No	No	No	No	No	Yes	No	No	No	Yes	Yes	Yes	No	No	No	No	No	No	No	No	No	Full-threshold	Sub-threshold	Sub-threshold	Sub-threshold	No
dacad96f562d8992d3c73b9eba0f1e23	No	Male	22	70	Stage 1b	No	No	No	No	Yes	No	Yes	No	No	No	No	No	No	No	Yes	No	No	No	Yes	No	No	No	No	No	No	No	No	No	Full-threshold	Sub-threshold	Sub-threshold	Sub-threshold	No
3478597f4351b72c4ab1ca5d3313fc54	No	Female	17	65	Stage 1b	No	No	Yes	No	No	No	Yes	No	No	No	No	No	No	No	No	No	Yes	No	No	No	No	No	Yes	Yes	No	No	No	No	Sub-threshold	Sub-threshold	Sub-threshold	Sub-threshold	No
b1c080a319113c6bcb8acb5414835e68	No	Female	13	53	Stage 1a	No	No	No	Yes	No	No	No	No	Yes	No	No	No	No	No	No	No	No	No	Yes	No	No	No	No	No	No	No	Yes	No	Sub-threshold	Sub-threshold	Sub-threshold	Sub-threshold	No
a3fdc7dfa439db70368f39b59f0748b0	No	Female	19	65	Stage 2plus	No	Yes	No	No	No	Yes	Yes	No	No	No	No	No	No	No	No	No	No	No	Yes	No	No	No	No	Yes	Yes	No	No	Yes	Sub-threshold	Full-threshold	Sub-threshold	Full-threshold	No
394b5384121b46e539e7bc52bfb048c9	No	Female	13	70	Stage 1a	No	No	No	No	No	No	Yes	No	No	No	No	No	No	No	Yes	No	No	No	Yes	No	No	No	No	No	No	No	No	Yes	Sub-threshold	Sub-threshold	Sub-threshold	Sub-threshold	No
300d2197fca54e4fcd9dd9aa4c38f775	No	Male	12	50	Stage 2plus	Yes	No	No	No	Yes	Yes	No	No	No	No	No	No	No	No	No	No	No	No	No	No	No	No	Yes	Yes	No	No	No	Yes	Sub-threshold	Sub-threshold	Sub-threshold	Sub-threshold	Yes
b4027543b682a4b6493016daaca474a4	No	Female	16	60	Stage 1a	Yes	No	No	No	No	No	No	No	No	No	No	No	No	No	No	No	No	No	Yes	No	No	No	No	No	No	No	No	No	Sub-threshold	Sub-threshold	Sub-threshold	Sub-threshold	Yes
6b4084d3601f9321691d2476a4b8a1d6	No	Male	14	60	Stage 1a	No	No	No	No	No	No	No	No	Yes	No	No	No	No	No	No	No	No	No	Yes	No	No	No	No	No	No	No	Yes	No	Sub-threshold	Sub-threshold	Sub-threshold	Sub-threshold	No
ba6f9ab74c79f84711b1f87675119cae	No	Female	18	61	Stage 1b	Yes	No	No	No	No	No	Yes	No	No	No	No	No	No	No	No	No	No	No	Yes	No	No	No	No	No	No	No	No	Yes	Sub-threshold	Sub-threshold	Sub-threshold	Sub-threshold	No
a26c6243696fcf486d42252c4d6b4df9	No	Male	14	51	Stage 1b	No	Yes	No	No	No	No	No	No	No	No	No	No	No	No	No	No	No	No	Yes	No	No	No	No	No	No	No	No	No	Sub-threshold	Sub-threshold	Sub-threshold	Sub-threshold	Yes
c36675cf43ce27f521138591724667ed	No	Male	22	51	Stage 1b	Yes	No	No	No	Yes	Yes	Yes	No	No	No	No	No	No	No	No	No	No	No	Yes	No	No	No	No	Yes	No	No	No	Yes	Full-threshold	Full-threshold	Sub-threshold	Sub-threshold	No
e098ce8b10b00201a82afe43f81f5a73	No	Female	29	60	Stage 1b	No	No	No	Yes	No	Yes	Yes	No	No	No	No	No	No	No	No	Yes	No	No	No	Yes	No	No	Yes	No	No	No	No	Yes	Sub-threshold	Full-threshold	Sub-threshold	Sub-threshold	No
6a21aed10a3a396e8dba571d0829606c	Yes	Female	20	51	Stage 2plus	No	No	No	No	No	No	Yes	No	No	No	No	Yes	No	No	No	No	No	No	No	Yes	No	No	No	Yes	No	No	No	Yes	Full-threshold	Sub-threshold	Sub-threshold	Sub-threshold	Yes
f1167513842b07afdfa6e32346f11f5a	No	Female	17	60	Stage 1b	No	No	No	No	No	No	No	No	No	No	Yes	Yes	No	No	No	No	No	No	Yes	No	No	No	No	Yes	No	No	No	Yes	Full-threshold	Sub-threshold	Sub-threshold	Sub-threshold	No
b5f6d1f8111711b78b6d7545419a6454	Yes	Female	16	68	Stage 1b	No	No	No	No	No	No	Yes	No	No	No	No	No	No	No	Yes	No	No	No	Yes	No	No	No	No	Yes	Yes	No	No	No	Sub-threshold	Sub-threshold	Sub-threshold	Sub-threshold	Yes
d0bdffd739956268dec2eedb991ff302	Yes	Female	17	55	Stage 1b	Yes	Yes	No	No	No	Yes	No	No	No	No	No	No	No	No	No	No	Yes	No	Yes	No	No	No	No	No	No	No	No	No	Sub-threshold	Sub-threshold	Sub-threshold	Sub-threshold	Yes
da2a7816e3ef13bf49c33488f2db7853	No	Female	15	55	Stage 1a	No	No	No	No	No	No	Yes	No	No	No	No	No	No	No	No	Yes	No	No	No	No	No	No	Yes	No	No	No	No	No	Sub-threshold	Sub-threshold	Sub-threshold	Sub-threshold	No
57ebbf5ece1796dc02f5a0cb840ecfcc	No	Female	21	65	Stage 2plus	Yes	No	Yes	Yes	No	Yes	Yes	No	No	No	No	No	No	No	No	No	No	No	No	Yes	No	No	No	Yes	Yes	Yes	No	Yes	Full-threshold	Sub-threshold	Sub-threshold	Sub-threshold	No
1af255610b2afef579b242328d8060ee	No	Male	15	45	Stage 1b	No	Yes	No	No	No	No	No	No	No	No	No	No	No	No	No	No	Yes	No	Yes	No	No	No	No	No	Yes	No	Yes	Yes	Sub-threshold	Sub-threshold	Sub-threshold	Sub-threshold	No
9d9baa6217adbbff41b44565db2ec180	No	Female	12	61	Stage 1a	No	No	No	No	No	No	Yes	No	No	No	No	No	No	No	No	Yes	No	No	No	No	No	No	Yes	No	No	No	No	No	Sub-threshold	Sub-threshold	Sub-threshold	Sub-threshold	No
aae12497fe416e1e8a709af8fd60895e	No	Female	18	80	Stage 1b	No	No	Yes	No	No	No	Yes	No	No	No	No	No	No	No	Yes	No	No	No	No	No	No	No	Yes	No	No	No	No	No	Sub-threshold	Sub-threshold	Sub-threshold	Sub-threshold	No
081ca0dc65b0c348764237f8771d3e42	No	Female	14	51	Stage 1b	No	Yes	No	Yes	No	Yes	No	No	No	No	No	No	No	No	Yes	No	Yes	Yes	No	No	No	Yes	No	Yes	Yes	Yes	No	No	Sub-threshold	Sub-threshold	Sub-threshold	Sub-threshold	Yes
a13c512efd009b507358ecd5f4a4a195	Yes	Female	15	65	Stage 1b	Yes	No	No	No	No	No	Yes	No	No	No	No	No	Yes	No	No	Yes	No	No	Yes	No	No	No	No	No	No	No	No	No	Sub-threshold	Sub-threshold	Sub-threshold	Sub-threshold	Yes
4aea7c6013856c862010efeadbdb2e62	No	Male	20	40	Stage 1b	No	No	No	No	No	No	No	No	No	Yes	No	No	No	No	No	Yes	Yes	No	Yes	No	No	No	No	Yes	No	No	No	Yes	Sub-threshold	Full-threshold	Sub-threshold	Sub-threshold	No
e9efeba852e2737734e8a7832968d2ee	No	Female	14	70	Stage 1a	No	No	No	No	No	No	Yes	No	No	No	No	No	No	No	Yes	Yes	No	No	Yes	No	No	No	No	No	No	No	No	No	Sub-threshold	Sub-threshold	Sub-threshold	Sub-threshold	No
224e2a107c300d1839c4460179636c51	No	Male	19	60	Stage 1b	No	Yes	No	No	Yes	No	Yes	No	No	No	No	No	No	No	Yes	No	No	No	Yes	No	No	No	No	No	No	No	No	No	Full-threshold	Sub-threshold	Sub-threshold	Sub-threshold	No
f9825274c1c3e986ae6369c78edd8f76	No	Female	17	60	Stage 1b	Yes	No	No	No	No	No	Yes	No	No	No	No	No	No	No	No	No	No	No	Yes	No	No	No	No	No	No	No	No	No	Sub-threshold	Sub-threshold	Sub-threshold	Sub-threshold	Yes
e071269145157bdf650bcf6948f19f23	No	Female	18	65	Stage 1a	No	No	No	No	No	Yes	Yes	No	No	No	No	No	No	No	No	No	No	No	Yes	No	No	No	No	No	No	No	No	No	Sub-threshold	Sub-threshold	Sub-threshold	Sub-threshold	Yes
41ae8f4a680495ba0e1709d70fa227a6	Yes	Male	13	75	Stage 1a	No	No	No	No	No	No	Yes	No	No	No	No	No	No	No	No	No	No	No	Yes	No	No	No	No	No	No	No	No	No	Sub-threshold	Sub-threshold	Sub-threshold	Sub-threshold	Yes
e7fffbdb2939ff8537c22079683e881c	Yes	Female	16	80	Stage 1b	No	No	No	No	No	No	Yes	No	No	No	No	No	No	No	No	No	Yes	Yes	Yes	No	No	No	No	Yes	No	No	No	No	Sub-threshold	Sub-threshold	Sub-threshold	Sub-threshold	Yes
49a670c38b2c46ff0171844b6e169cb9	No	Male	20	60	Stage 1b	Yes	No	No	No	Yes	No	Yes	No	No	No	No	No	No	No	Yes	No	No	No	Yes	No	No	No	No	Yes	No	No	No	Yes	Sub-threshold	Sub-threshold	Sub-threshold	Sub-threshold	No
74d668b962f210c2e40435e03980ebc6	No	Male	20	50	Stage 1b	Yes	No	Yes	Yes	Yes	No	Yes	No	No	No	No	Yes	No	Yes	No	No	No	Yes	Yes	No	No	No	No	Yes	Yes	No	No	Yes	Sub-threshold	Sub-threshold	Sub-threshold	Sub-threshold	No
d97fd8562978dbe198a084bf59c78ec3	No	Female	16	61	Stage 1b	Yes	No	Yes	No	Yes	Yes	Yes	No	No	No	No	Yes	Yes	No	Yes	No	Yes	No	No	No	No	No	Yes	No	Yes	No	No	Yes	Sub-threshold	Sub-threshold	Full-threshold	Sub-threshold	Yes
04225c5b22008b4669e7bc5352c98226	No	Male	21	60	Stage 1a	Yes	No	No	No	Yes	No	Yes	No	No	No	No	No	No	No	No	No	No	No	Yes	No	No	No	No	Yes	No	No	No	Yes	Sub-threshold	Full-threshold	Sub-threshold	Sub-threshold	No
cfcac76df797804ece796179a22fd3f6	No	Male	15	65	Stage 1b	No	No	No	No	No	No	No	Yes	No	No	No	No	No	No	Yes	Yes	No	No	No	No	No	No	Yes	Yes	No	No	Yes	Yes	Sub-threshold	Sub-threshold	Sub-threshold	Sub-threshold	No
930bb79e0f95c17460c37ca42403e66a	No	Female	13	65	Stage 1a	Yes	No	No	Yes	No	No	Yes	No	No	No	No	Yes	No	No	Yes	No	No	No	Yes	No	No	No	No	No	No	No	No	Yes	Sub-threshold	Sub-threshold	Sub-threshold	Sub-threshold	Yes
5a63747987065a7a941bdfb21815b42c	No	Female	17	75	Stage 1a	No	No	No	No	No	No	Yes	No	No	No	No	No	No	No	Yes	No	No	No	Yes	No	No	No	No	No	No	No	No	Yes	Sub-threshold	Sub-threshold	Sub-threshold	Sub-threshold	No
37d017772c0fee07b448cef355a94c8a	No	Male	16	41	Stage 1b	No	No	No	No	Yes	No	No	Yes	Yes	No	No	No	No	No	No	No	No	No	Yes	No	No	No	No	No	No	No	Yes	Yes	Sub-threshold	Sub-threshold	Sub-threshold	Sub-threshold	No
251504535fc3738f0a9962c47420c44f	No	Male	18	51	Stage 2plus	Yes	Yes	No	No	No	Yes	Yes	No	No	No	No	No	No	No	No	No	No	No	Yes	No	No	No	No	No	Yes	No	Yes	No	Sub-threshold	Sub-threshold	Sub-threshold	Full-threshold	No
91a40943f3b4431ee5e7a1a53be1e9a9	Yes	Female	21	60	Stage 1b	Yes	Yes	Yes	Yes	No	No	Yes	No	No	No	No	Yes	No	No	Yes	No	Yes	No	Yes	No	No	No	No	No	No	No	No	No	Sub-threshold	Sub-threshold	Sub-threshold	Sub-threshold	No
a2ac87e357af129959bc5d613577dd53	No	Female	19	50	Stage 1b	No	No	Yes	No	No	Yes	Yes	No	No	No	No	No	No	No	Yes	No	No	No	No	No	No	No	Yes	No	No	No	No	No	Sub-threshold	Sub-threshold	Sub-threshold	Sub-threshold	No
d0a79c27644b8c9aa87bb48ee4a082b4	No	Female	17	60	Stage 1b	No	No	No	No	No	No	Yes	No	No	No	No	No	No	No	Yes	Yes	No	No	No	Yes	No	No	No	No	No	No	No	No	Sub-threshold	Sub-threshold	Sub-threshold	Sub-threshold	No
aeaad375073e2089aae1bcfee6592fe3	No	Male	15	60	Stage 1b	Yes	No	No	No	Yes	No	Yes	No	No	No	No	No	No	No	No	No	No	No	Yes	No	No	No	No	No	No	No	No	No	Sub-threshold	Sub-threshold	Sub-threshold	Sub-threshold	Yes
c883fb1c3420322e4536e310d4e277d7	No	Male	24	60	Stage 1b	No	No	No	Yes	Yes	No	Yes	No	No	No	No	No	No	No	No	Yes	No	Yes	Yes	No	No	No	No	No	No	No	No	No	Sub-threshold	Sub-threshold	Sub-threshold	Sub-threshold	No
90e934b44d2f94e41635d7bc09946ddb	No	Male	21	75	Stage 1b	No	Yes	Yes	No	No	No	Yes	No	No	No	No	No	No	No	No	No	No	No	Yes	No	No	No	No	Yes	No	No	No	Yes	Sub-threshold	Sub-threshold	Full-threshold	Sub-threshold	Yes
2e1085ef955bd01464109ee5361517b0	No	Male	25	60	Stage 1b	No	Yes	No	No	No	No	Yes	No	No	No	No	No	No	No	No	No	No	No	Yes	No	No	No	No	No	Yes	No	No	No	Sub-threshold	Sub-threshold	Sub-threshold	Sub-threshold	No
f9a5c62137344a7d012fdfa5916e5c2b	No	Male	14	75	Stage 1b	No	Yes	No	No	No	No	Yes	No	No	No	No	No	No	No	No	Yes	No	No	No	No	No	No	Yes	No	No	No	No	Yes	Sub-threshold	Full-threshold	Sub-threshold	Sub-threshold	No
57782c7f73882522c5624d66f555e632	No	Female	22	51	Stage 1b	No	Yes	No	Yes	No	Yes	Yes	No	No	No	No	No	No	No	No	No	No	No	Yes	No	No	No	No	Yes	Yes	No	No	No	Sub-threshold	Sub-threshold	Sub-threshold	Sub-threshold	No
b6577277329d25ea98408aad1036680e	No	Female	14	55	Stage 1a	No	No	No	No	No	No	Yes	No	No	No	No	No	No	No	Yes	No	No	No	Yes	No	No	No	No	No	No	No	No	No	Sub-threshold	Sub-threshold	Sub-threshold	Sub-threshold	No
834f8d731c2313fbbb12bc815fee78d0	No	Female	15	60	Stage 1b	Yes	No	No	No	No	No	Yes	No	No	No	No	No	No	No	Yes	No	No	No	Yes	No	No	No	No	Yes	No	No	No	Yes	Full-threshold	Sub-threshold	Sub-threshold	Sub-threshold	Yes
ec7cd4e542323140a9827e004a9a5adc	No	Female	18	51	Stage 2plus	No	No	No	No	No	Yes	Yes	No	No	No	No	No	No	No	No	No	No	No	Yes	No	No	No	No	Yes	No	No	No	Yes	Full-threshold	Full-threshold	Sub-threshold	Sub-threshold	No
ed8fa46ec7de2ed876bd6cd9d69f6efc	Yes	Female	13	60	Stage 1b	No	No	No	Yes	No	Yes	Yes	No	No	No	No	No	No	No	Yes	No	No	No	Yes	No	No	No	No	No	No	No	No	Yes	Sub-threshold	Sub-threshold	Sub-threshold	Sub-threshold	Yes
b0a656c00f86b1cd05f8de61af31df04	No	Male	13	61	Stage 1a	No	No	No	No	No	No	Yes	No	No	No	No	No	No	No	No	No	No	No	Yes	No	No	No	No	No	No	No	No	Yes	Sub-threshold	Sub-threshold	Sub-threshold	Sub-threshold	No
9e9906ef2b7ce367d252dd96ec226412	No	Male	14	51	Stage 1b	Yes	No	No	No	No	No	No	Yes	No	No	No	No	No	No	No	No	No	No	Yes	No	No	No	No	No	No	No	No	No	Full-threshold	Sub-threshold	Sub-threshold	Sub-threshold	No
8cc1ccf108ecaa4329af27da0eea8c5d	No	Male	19	60	Stage 1a	No	Yes	No	No	No	No	Yes	No	No	No	No	No	No	No	No	No	No	Yes	No	No	No	No	Yes	No	No	No	Yes	No	Sub-threshold	Sub-threshold	Sub-threshold	Sub-threshold	No
23edec4aae0629d7466c828dc6a1177d	No	Male	16	65	Stage 1a	No	No	No	No	No	No	Yes	No	No	No	No	No	No	No	No	No	No	No	Yes	No	No	No	No	No	No	No	No	No	Sub-threshold	Sub-threshold	Sub-threshold	Sub-threshold	No
ecef24b0e4e6aad64ceb88aaf234e682	No	Male	24	31	Stage 2plus	No	Yes	No	No	Yes	Yes	Yes	No	No	No	No	No	No	No	No	No	No	No	Yes	No	No	No	No	No	Yes	No	No	Yes	Sub-threshold	Sub-threshold	Sub-threshold	Full-threshold	No
fabe9deab81cebbb382a4145f8a58a52	No	Male	21	41	Stage 2plus	Yes	Yes	No	No	Yes	Yes	Yes	No	No	No	No	No	No	No	No	No	No	No	Yes	No	No	No	No	No	Yes	No	No	Yes	Sub-threshold	Sub-threshold	Sub-threshold	Full-threshold	Yes
5ea2cec077d44de651845c115e8913e4	No	Female	12	65	Stage 1a	No	No	No	No	No	No	Yes	No	No	No	No	No	No	No	No	No	No	No	No	No	No	No	Yes	No	No	No	Yes	Yes	Sub-threshold	Sub-threshold	Sub-threshold	Sub-threshold	No
c62f7dc9246f58fe6eaa4046cbd31ee6	No	Female	14	61	Stage 1b	Yes	No	No	No	No	No	Yes	No	No	No	No	No	No	No	No	No	No	No	Yes	No	No	No	No	Yes	No	No	No	Yes	Full-threshold	Sub-threshold	Sub-threshold	Sub-threshold	No
53b00d2e3912748da369f88555396316	No	Female	15	61	Stage 1a	No	No	No	No	No	No	Yes	No	No	No	No	No	No	No	No	Yes	No	No	No	No	No	Yes	No	No	No	No	No	Yes	Sub-threshold	Sub-threshold	Sub-threshold	Sub-threshold	No
cb224978412e43c694ec0defb157b328	No	Male	16	61	Stage 1b	No	No	No	No	No	No	Yes	No	No	No	No	No	No	No	Yes	Yes	No	No	No	No	No	No	Yes	No	No	No	No	No	Full-threshold	Full-threshold	Sub-threshold	Sub-threshold	No
f809c2ed04b53d9e675ec8bbb9af42e8	No	Male	20	50	Stage 1b	Yes	No	No	No	Yes	No	Yes	No	No	No	No	No	No	No	No	No	No	No	Yes	No	No	No	No	Yes	No	No	No	Yes	Full-threshold	Sub-threshold	Sub-threshold	Sub-threshold	No
232cc6a2f4e4871e972ce3da08576282	Yes	Female	13	61	Stage 1b	No	No	No	No	No	No	Yes	No	No	No	No	No	No	No	No	No	No	No	Yes	No	No	No	No	No	No	No	No	No	Sub-threshold	Sub-threshold	Sub-threshold	Sub-threshold	No
829eee69d6fdf7c7f9aa91425f223ee8	No	Male	14	35	Stage 1b	No	No	No	No	No	No	Yes	No	No	No	No	No	No	No	Yes	No	Yes	Yes	Yes	No	No	No	No	No	No	No	No	Yes	Sub-threshold	Sub-threshold	Sub-threshold	Sub-threshold	No
a269281d7bdbde32b5a0283d2891f8e9	No	Male	16	55	Stage 1b	No	Yes	Yes	No	No	No	Yes	No	No	No	No	Yes	No	No	Yes	No	No	Yes	Yes	No	No	No	No	Yes	Yes	Yes	No	No	Sub-threshold	Sub-threshold	Full-threshold	Sub-threshold	No
cf252d63fb495ae3df9e383af47fd092	No	Male	21	60	Stage 1b	Yes	No	No	No	No	No	Yes	No	No	No	No	No	No	No	No	No	No	No	Yes	No	No	No	No	Yes	No	No	No	Yes	Sub-threshold	Sub-threshold	Sub-threshold	Sub-threshold	No
a3968fa8c386061e5aa1db589bfaf3a6	No	Female	17	80	Stage 1a	No	No	No	No	No	No	Yes	No	No	No	No	No	No	No	No	Yes	No	No	No	No	No	No	Yes	No	No	No	No	Yes	Sub-threshold	Sub-threshold	Sub-threshold	Sub-threshold	No
ad38ccda494a9e6bab425d7e1035e040	Yes	Female	14	55	Stage 1b	Yes	Yes	Yes	No	No	No	Yes	No	No	No	No	No	No	No	No	No	No	No	Yes	No	No	No	No	Yes	No	No	No	Yes	Full-threshold	Sub-threshold	Sub-threshold	Sub-threshold	Yes
2230df03a33a29046d1cec3e3e9cf0d0	No	Female	24	71	Stage 1b	No	No	No	No	No	No	Yes	No	No	No	No	No	No	No	No	No	No	No	Yes	No	No	No	No	No	No	No	No	Yes	Sub-threshold	Full-threshold	Sub-threshold	Sub-threshold	No
1c604e651b226d1d5f8b342c0fdc43d6	No	Female	15	40	Stage 1b	No	Yes	Yes	Yes	Yes	No	Yes	No	No	No	No	No	No	No	Yes	No	No	No	Yes	No	No	No	No	Yes	No	No	Yes	Yes	Full-threshold	Sub-threshold	Sub-threshold	Sub-threshold	Yes
a8c383fa4cd18071992638d3468b15bb	No	Male	27	31	Stage 2plus	No	No	No	Yes	No	Yes	Yes	No	No	No	No	No	No	No	No	No	No	No	Yes	No	No	No	No	Yes	No	Yes	No	Yes	Full-threshold	Full-threshold	Sub-threshold	Sub-threshold	No
ff5389b803c2510ed39066a4313b9abd	No	Male	25	60	Stage 2plus	No	Yes	No	No	Yes	Yes	Yes	No	No	No	No	No	No	Yes	No	No	No	No	Yes	No	No	No	No	No	Yes	No	No	Yes	Sub-threshold	Sub-threshold	Sub-threshold	Full-threshold	Yes
0f6ca50f0cc8f5c3cef9f47a0b75cdec	No	Female	27	55	Stage 2plus	No	Yes	No	No	Yes	Yes	Yes	No	No	No	No	No	No	No	No	No	No	No	Yes	No	No	No	No	No	Yes	No	No	No	Sub-threshold	Sub-threshold	Sub-threshold	Sub-threshold	No
5f5d318c18a768490354c82922aa7357	No	Female	18	51	Stage 1b	Yes	No	No	No	Yes	Yes	Yes	No	No	No	No	No	No	No	No	No	No	No	Yes	No	No	No	No	Yes	No	No	No	No	Sub-threshold	Sub-threshold	Sub-threshold	Sub-threshold	Yes
d634aa20df990683e291ceca3fb5178e	No	Male	15	70	Stage 1a	Yes	No	No	No	No	No	Yes	No	No	No	No	No	Yes	No	Yes	No	No	No	No	No	No	No	Yes	No	No	No	No	No	Sub-threshold	Sub-threshold	Sub-threshold	Sub-threshold	No
858101c628006ebfb697f0de66c35ba9	Yes	Male	15	50	Stage 1b	No	Yes	No	No	Yes	No	Yes	No	No	No	No	No	No	No	No	No	No	No	No	No	No	No	Yes	No	Yes	Yes	No	No	Sub-threshold	Sub-threshold	Sub-threshold	Sub-threshold	No
22a7f48822d8b8e1f85d94e3843bb638	No	Female	12	70	Stage 1a	No	No	No	No	No	No	Yes	No	No	No	No	No	No	No	Yes	No	No	No	Yes	No	No	No	No	No	No	No	No	No	Sub-threshold	Sub-threshold	Sub-threshold	Sub-threshold	No
36ec32682adb3bcd4498c66f15ff7c14	Yes	Female	15	60	Stage 1b	No	No	No	No	No	No	Yes	No	No	No	No	No	Yes	No	No	No	No	No	Yes	No	No	No	No	No	No	No	No	No	Sub-threshold	Sub-threshold	Sub-threshold	Sub-threshold	Yes
1e60501d4707d5e6bd95c2c36b228c6f	No	Male	18	60	Stage 1b	Yes	No	No	No	No	No	Yes	No	No	No	No	No	No	No	No	No	Yes	Yes	Yes	No	No	No	No	No	No	No	No	Yes	Sub-threshold	Sub-threshold	Sub-threshold	Sub-threshold	No
9d05df39b6c5de459060ea55bb5817dc	No	Male	16	50	Stage 2plus	No	Yes	Yes	Yes	No	Yes	Yes	No	No	No	No	No	No	No	No	No	No	No	Yes	No	No	No	No	Yes	No	Yes	Yes	Yes	Sub-threshold	Sub-threshold	Sub-threshold	Sub-threshold	No
5def29b5f60e9223ecee1da7e4e8f348	No	Female	15	60	Stage 1a	Yes	No	No	No	No	No	Yes	No	No	No	No	No	No	No	No	No	No	No	No	No	No	No	Yes	No	No	No	No	Yes	Sub-threshold	Sub-threshold	Sub-threshold	Sub-threshold	Yes
051adbef7fd812b5b4fb6dd7b8e68a53	No	Female	23	70	Stage 1b	No	No	No	No	No	No	Yes	No	No	No	No	No	No	No	Yes	Yes	No	No	No	No	No	No	Yes	Yes	No	No	No	Yes	Sub-threshold	Full-threshold	Sub-threshold	Sub-threshold	No
6f3b4ac9dc838ef7e176cd9c3db97140	Yes	Female	21	51	Stage 2plus	No	Yes	Yes	Yes	Yes	Yes	Yes	No	No	No	No	No	No	No	Yes	No	No	No	Yes	No	No	No	No	Yes	Yes	No	Yes	Yes	Sub-threshold	Full-threshold	Full-threshold	Sub-threshold	Yes
12d76d7b0e8a5008821ff9b7ab37a949	No	Female	14	51	Stage 1a	No	No	No	No	No	No	Yes	No	No	No	No	Yes	Yes	No	No	No	Yes	Yes	Yes	No	No	No	No	No	No	No	No	No	Sub-threshold	Sub-threshold	Sub-threshold	Sub-threshold	No
cae835e28a0960c8a6d9ac4e972b8043	No	Female	16	70	Stage 1a	No	No	No	No	No	No	Yes	No	No	No	No	No	No	No	Yes	No	No	No	No	No	No	Yes	Yes	Yes	No	No	No	Yes	Sub-threshold	Sub-threshold	Sub-threshold	Sub-threshold	No
53f5693aee04fd77031831e852e0827b	No	Male	28	60	Stage 2plus	No	No	Yes	No	No	Yes	Yes	No	No	No	No	No	Yes	No	Yes	Yes	No	No	Yes	No	No	No	No	Yes	No	Yes	No	Yes	Sub-threshold	Sub-threshold	Full-threshold	Sub-threshold	No
809bf7f08073a8cf22a3f21fb02d0a1b	No	Female	15	75	Stage 1a	No	No	No	No	No	No	Yes	No	No	No	No	Yes	No	No	No	No	No	No	Yes	No	No	No	No	No	No	No	No	No	Sub-threshold	Sub-threshold	Sub-threshold	Sub-threshold	No
2f0fd0c5f98e8d3572e6e13b850edf43	No	Female	15	60	Stage 1a	Yes	No	No	No	No	No	Yes	No	No	No	No	No	No	No	No	No	No	No	Yes	No	No	No	No	No	No	No	No	Yes	Sub-threshold	Sub-threshold	Sub-threshold	Sub-threshold	Yes
7d082b4e6a7d9ae1e0a0cb113b2863b5	No	Male	22	75	Stage 1a	No	No	No	No	No	No	Yes	No	No	No	No	No	No	No	Yes	Yes	No	No	Yes	No	No	No	No	No	No	No	No	No	Sub-threshold	Sub-threshold	Sub-threshold	Sub-threshold	No
6f5cb4bb4b2658ae7463e682838f27bc	Yes	Female	19	51	Stage 1b	Yes	Yes	Yes	No	No	No	Yes	No	No	No	No	Yes	No	No	No	No	No	No	Yes	No	No	No	No	Yes	Yes	No	No	No	Sub-threshold	Sub-threshold	Sub-threshold	Sub-threshold	Yes
9921aa049c1f019fc7e85c4a5f84ca49	No	Male	14	51	Stage 1a	No	No	No	No	No	No	Yes	No	No	No	No	No	No	No	No	No	No	No	Yes	No	No	No	No	No	No	No	No	No	Sub-threshold	Sub-threshold	Sub-threshold	Sub-threshold	Yes
3ce1cee7798f9cf9e0e668354bb5f13a	No	Female	20	50	Stage 1b	Yes	No	No	No	Yes	Yes	Yes	No	No	No	No	No	No	No	No	No	No	No	Yes	No	No	No	No	Yes	No	No	No	Yes	Sub-threshold	Sub-threshold	Sub-threshold	Sub-threshold	Yes
5d0e7ec06d9a664d46d0718873fcb375	No	Male	12	80	Stage 1a	No	No	No	No	No	No	Yes	No	No	No	No	No	No	No	No	No	No	No	Yes	No	No	No	No	No	No	No	No	No	Sub-threshold	Sub-threshold	Sub-threshold	Sub-threshold	No
1af0e3a660c065d2f48fe63df7b811db	No	Female	26	61	Stage 1b	Yes	Yes	No	No	No	Yes	Yes	No	No	No	No	Yes	Yes	No	No	No	No	No	Yes	No	No	No	No	Yes	No	Yes	No	Yes	Sub-threshold	Sub-threshold	Sub-threshold	Sub-threshold	No
8a1f01ba8a1ef71346531469598b7c0f	No	Male	21	45	Stage 2plus	No	No	Yes	Yes	Yes	Yes	Yes	No	No	No	No	No	No	No	No	No	No	No	Yes	No	No	No	No	No	Yes	Yes	No	Yes	Sub-threshold	Sub-threshold	Full-threshold	Sub-threshold	No
809d999c48176b355386452693b2d5fa	No	Male	21	71	Stage 1b	Yes	No	No	No	No	Yes	Yes	No	No	No	No	No	No	No	No	No	Yes	No	Yes	No	No	No	No	Yes	No	No	No	No	Full-threshold	Sub-threshold	Sub-threshold	Sub-threshold	No
83ad65461d46e3e33d83d4ff8d8ffa84	Yes	Female	14	60	Stage 1b	No	Yes	No	No	No	No	Yes	No	No	No	No	No	No	No	No	No	No	No	No	No	No	No	Yes	No	Yes	No	No	No	Full-threshold	Full-threshold	Sub-threshold	Sub-threshold	Yes
1dcea6cffe5fa3388cdcb5dfa69d7723	No	Male	28	50	Stage 1b	Yes	No	No	No	Yes	No	Yes	No	No	No	No	No	No	No	Yes	Yes	Yes	Yes	Yes	No	No	No	No	Yes	No	No	No	Yes	Full-threshold	Full-threshold	Sub-threshold	Sub-threshold	No
26a119f07d9ddcca2c65aab5aead4734	No	Female	17	71	Stage 1b	Yes	Yes	No	No	No	No	Yes	No	No	No	No	No	No	No	No	No	No	No	Yes	No	No	No	No	No	No	No	No	Yes	Sub-threshold	Sub-threshold	Sub-threshold	Sub-threshold	Yes
402a6d55146c21d9de8036484122bad0	Yes	Female	13	80	Stage 1b	No	No	No	No	No	No	Yes	No	No	No	No	No	No	No	No	Yes	Yes	No	Yes	No	No	No	No	No	No	No	No	No	Sub-threshold	Sub-threshold	Sub-threshold	Sub-threshold	Yes
c9da3e9213e83a320bb97420228999ca	No	Male	16	51	Stage 1b	Yes	No	No	No	No	Yes	No	Yes	No	No	No	No	No	No	No	No	Yes	No	No	No	No	No	Yes	Yes	Yes	No	Yes	Yes	Sub-threshold	Sub-threshold	Sub-threshold	Sub-threshold	Yes
f16c384f590fbf1e45d5501d6e3dd720	No	Male	13	55	Stage 1a	No	No	No	No	No	No	Yes	No	No	No	No	No	No	No	No	Yes	No	No	No	No	No	No	Yes	No	No	No	No	No	Sub-threshold	Sub-threshold	Sub-threshold	Sub-threshold	No
aa5c9e48b59a5cc1b9bfa1f2d1b85650	No	Female	13	65	Stage 1a	No	No	No	No	No	No	Yes	No	No	No	No	No	No	No	Yes	No	No	No	No	No	No	No	Yes	No	No	No	No	No	Sub-threshold	Sub-threshold	Sub-threshold	Sub-threshold	Yes
99232635b2eb70890ba393c86f8a1ad7	Yes	Female	15	69	Stage 1b	No	No	No	No	No	No	Yes	No	No	No	No	No	No	No	No	No	No	No	Yes	No	No	No	No	Yes	No	No	No	Yes	Sub-threshold	Sub-threshold	Sub-threshold	Sub-threshold	Yes
29877d96d95bfe20fd9ecf2e03635c24	No	Female	18	55	Stage 1b	No	Yes	Yes	No	No	No	Yes	No	No	No	No	No	Yes	No	No	No	No	No	Yes	No	No	No	No	No	No	No	No	No	Sub-threshold	Sub-threshold	Sub-threshold	Sub-threshold	No
4a6b3c1ae9e4542cc7796fa7384eab12	No	Female	16	70	Stage 1a	No	No	No	No	Yes	No	Yes	No	No	No	No	No	No	No	No	No	No	No	No	No	No	No	Yes	No	No	No	No	No	Sub-threshold	Sub-threshold	Sub-threshold	Sub-threshold	Yes
de781d88c772eaaf29df5c5bcd383f8b	No	Female	21	65	Stage 1b	No	No	No	No	No	Yes	Yes	No	No	No	No	No	No	No	No	No	No	No	Yes	No	No	No	No	Yes	No	Yes	No	No	Full-threshold	Sub-threshold	Sub-threshold	Sub-threshold	No
76d53951fc3025c33a9897df51264e68	No	Female	12	48	Stage 1a	No	No	No	No	No	No	No	Yes	No	No	No	No	No	No	Yes	No	No	No	No	Yes	No	No	No	No	No	No	Yes	No	Sub-threshold	Sub-threshold	Sub-threshold	Sub-threshold	Yes
3c57711c803be69fa08e9e871218ef53	No	Male	19	60	Stage 1b	No	Yes	No	No	No	No	Yes	No	No	No	No	No	No	No	No	No	No	No	Yes	No	No	No	No	No	No	No	No	Yes	Sub-threshold	Sub-threshold	Sub-threshold	Sub-threshold	No
a9e9006090f1ddf66118cb0489a6c719	No	Male	21	40	Stage 1b	No	No	No	Yes	Yes	No	Yes	No	No	No	No	No	No	No	No	No	Yes	No	Yes	No	No	No	No	No	No	No	No	No	Sub-threshold	Full-threshold	Sub-threshold	Sub-threshold	No
03733acf0bc0631789e9011e392f328d	No	Male	22	50	Stage 2plus	No	Yes	Yes	No	Yes	Yes	Yes	No	No	No	No	No	No	No	No	Yes	No	Yes	Yes	No	No	No	No	No	No	Yes	No	No	Sub-threshold	Sub-threshold	Full-threshold	Sub-threshold	No
f0644dd19133bdb7434b0ad415eb91d8	No	Female	24	90	Stage 1a	No	No	No	No	No	No	Yes	No	No	No	No	No	No	No	Yes	Yes	No	No	Yes	No	No	No	No	Yes	No	No	No	No	Sub-threshold	Sub-threshold	Sub-threshold	Sub-threshold	No
b3fe50a7537de9f0177115e7069ed539	No	Female	25	55	Stage 2plus	No	Yes	No	No	No	Yes	Yes	No	No	No	No	Yes	Yes	No	Yes	Yes	No	No	Yes	No	No	No	No	No	Yes	No	No	No	Sub-threshold	Sub-threshold	Sub-threshold	Full-threshold	No
3e0a1906038a3503be870cbeb9e1235d	No	Male	14	55	Stage 1a	No	Yes	No	No	No	No	Yes	No	No	No	No	No	No	No	No	No	No	No	Yes	No	No	No	No	No	No	No	Yes	No	Sub-threshold	Sub-threshold	Sub-threshold	Sub-threshold	No
bc741b606343048bb2678278ab7f2fbd	No	Male	12	50	Stage 1b	No	No	No	No	No	No	No	No	Yes	No	No	No	No	No	Yes	No	No	No	Yes	No	No	No	No	Yes	No	No	Yes	Yes	Sub-threshold	Sub-threshold	Sub-threshold	Sub-threshold	No
50ce446167d6787af4a88de782638555	No	Male	17	61	Stage 1a	Yes	No	No	No	No	No	Yes	No	No	No	No	No	No	No	No	No	No	No	Yes	No	No	No	No	No	No	No	No	No	Sub-threshold	Sub-threshold	Sub-threshold	Sub-threshold	Yes
77409b4c4d9987d0109c9298463ebdce	No	Male	24	60	Stage 1b	No	Yes	No	No	No	Yes	Yes	No	No	No	No	No	No	No	No	No	No	No	Yes	No	No	No	No	No	Yes	No	No	No	Sub-threshold	Sub-threshold	Sub-threshold	Sub-threshold	No
fc436f08a18e7b640399af87ee0137cd	No	Female	16	60	Stage 1b	Yes	No	Yes	No	No	Yes	Yes	No	No	No	No	No	No	No	Yes	No	No	No	Yes	No	No	No	No	Yes	No	No	No	No	Sub-threshold	Sub-threshold	Sub-threshold	Sub-threshold	Yes
72fb53cf2742088bc8e2edbbc18dcf6d	No	Female	15	65	Stage 1a	No	No	No	No	No	No	Yes	No	No	No	No	No	No	No	Yes	No	No	No	No	No	No	No	Yes	Yes	No	No	No	No	Sub-threshold	Sub-threshold	Sub-threshold	Sub-threshold	No
bce4817d240891741fab6c50b67246f2	No	Male	19	40	Stage 1b	No	No	No	No	Yes	No	No	Yes	No	No	No	No	No	No	No	Yes	No	No	Yes	No	No	No	No	Yes	No	No	No	Yes	Sub-threshold	Sub-threshold	Sub-threshold	Sub-threshold	No
72f721bb6e1bd040fdeba431c13278ab	Yes	Female	14	61	Stage 1b	No	No	Yes	No	No	No	Yes	No	No	No	No	No	No	No	Yes	No	No	No	Yes	No	No	No	No	Yes	No	No	No	No	Sub-threshold	Sub-threshold	Sub-threshold	Sub-threshold	Yes
5dd6fab03d315931ce516b50b74b5fd1	No	Female	14	60	Stage 1b	No	No	No	No	No	No	Yes	No	No	No	No	No	No	No	Yes	No	No	No	Yes	No	No	No	No	No	No	No	Yes	No	Sub-threshold	Sub-threshold	Sub-threshold	Sub-threshold	No
05136646d65a4250ec55de54dccf3e41	No	Female	18	55	Stage 1b	Yes	Yes	Yes	Yes	No	Yes	Yes	No	No	No	No	No	Yes	No	Yes	Yes	No	No	Yes	No	No	No	No	Yes	No	No	No	No	Full-threshold	Sub-threshold	Sub-threshold	Sub-threshold	Yes
9d8c94cbbbf68ceda62418ea4619d27b	No	Male	20	75	Stage 2plus	No	No	No	No	No	No	Yes	No	No	No	No	No	No	No	Yes	No	No	No	Yes	No	No	No	No	No	No	No	No	No	Full-threshold	Sub-threshold	Sub-threshold	Sub-threshold	No
234106eec04a9bb744c9c3a480601bbb	Yes	Female	14	65	Stage 1b	No	No	No	No	No	No	Yes	No	No	No	No	Yes	Yes	No	No	No	No	Yes	Yes	No	No	No	No	No	No	No	No	No	Sub-threshold	Sub-threshold	Sub-threshold	Sub-threshold	Yes
6b4b3b4116621bc204946fef9cb37de0	No	Male	22	80	Stage 2plus	No	Yes	No	No	No	Yes	Yes	No	No	No	No	No	No	No	No	No	No	No	Yes	No	No	No	No	No	Yes	No	No	No	Sub-threshold	Sub-threshold	Sub-threshold	Full-threshold	No
8d27ff6f85cd2f68bab9194097f3d49b	No	Female	24	71	Stage 1a	No	No	No	No	No	No	Yes	No	No	No	No	No	No	No	No	No	No	No	Yes	No	No	No	No	Yes	No	No	Yes	Yes	Sub-threshold	Sub-threshold	Sub-threshold	Sub-threshold	No
ca44a79735e814a8172bc4741eb6d897	No	Male	17	70	Stage 1b	Yes	No	No	No	No	No	No	Yes	No	No	No	No	No	No	No	No	No	No	Yes	No	No	No	No	No	No	No	No	No	Sub-threshold	Sub-threshold	Sub-threshold	Sub-threshold	Yes
c39557dac2a099ad0be9ae8a8ebd45f8	No	Male	16	55	Stage 1a	No	No	No	No	Yes	No	No	No	Yes	No	No	No	No	No	No	No	No	No	Yes	No	No	No	No	No	No	No	No	No	Sub-threshold	Sub-threshold	Sub-threshold	Sub-threshold	No
3a57161e22103d5e3477d0edeb613eea	No	Female	15	65	Stage 1b	No	No	No	No	No	No	Yes	No	No	No	No	No	No	No	No	No	No	No	Yes	No	No	No	No	Yes	No	No	No	No	Sub-threshold	Sub-threshold	Sub-threshold	Sub-threshold	Yes
90ca4b2fabbb0da1ac1bde92acf9be05	No	Male	24	51	Stage 1b	Yes	No	No	No	Yes	Yes	Yes	No	No	No	No	No	No	No	No	No	Yes	Yes	Yes	No	No	No	No	No	No	No	No	No	Sub-threshold	Sub-threshold	Sub-threshold	Sub-threshold	Yes
8d561028a794986466b82051225d4b4b	No	Male	20	65	Stage 1a	Yes	No	No	No	No	No	Yes	No	No	No	No	Yes	No	No	Yes	Yes	No	No	Yes	No	No	No	No	Yes	No	No	No	No	Sub-threshold	Sub-threshold	Sub-threshold	Sub-threshold	No
e828fce79b07e83d267aafcf71db3750	No	Female	23	90	Stage 1b	No	No	No	No	No	No	Yes	No	No	No	No	No	No	No	No	No	No	No	No	No	No	No	Yes	Yes	No	No	No	No	Full-threshold	Sub-threshold	Sub-threshold	Sub-threshold	No
2be1cf6df9487fc7ed08a7cea74c48c3	No	Male	18	50	Stage 2plus	Yes	Yes	No	No	Yes	Yes	No	No	Yes	No	No	No	Yes	No	No	No	No	No	No	No	No	No	Yes	No	No	No	No	Yes	Full-threshold	Sub-threshold	Sub-threshold	Full-threshold	No
375d824982905fac461264ea82dd2e3d	No	Male	20	65	Stage 1b	Yes	No	No	No	Yes	Yes	Yes	No	No	No	No	No	No	No	No	No	Yes	No	Yes	No	No	No	No	Yes	No	Yes	No	Yes	Sub-threshold	Sub-threshold	Sub-threshold	Sub-threshold	Yes
6a0b1f09b11df57331635f97d1d6391f	Yes	Male	18	60	Stage 1b	No	No	No	No	Yes	Yes	Yes	No	No	No	No	No	No	No	No	No	No	No	Yes	No	No	No	No	Yes	Yes	No	No	Yes	Sub-threshold	Sub-threshold	Sub-threshold	Sub-threshold	No
33c8a8e29eb48cb9e7e9a7d43d6f689e	No	Male	22	60	Stage 1a	No	No	No	No	No	No	Yes	No	No	No	No	No	No	No	No	No	No	No	Yes	No	No	No	No	Yes	No	No	No	No	Sub-threshold	Sub-threshold	Sub-threshold	Sub-threshold	No
a2c10926bb02081e0013235504d5a7fe	No	Female	18	60	Stage 1b	Yes	No	No	Yes	No	No	Yes	No	No	No	No	No	No	No	No	No	No	No	Yes	No	No	No	No	Yes	No	No	No	Yes	Sub-threshold	Sub-threshold	Sub-threshold	Sub-threshold	Yes
3fd0cabe94fac4d8101fc10299b321fc	No	Male	13	35	Stage 1b	No	No	No	No	No	No	No	No	No	No	No	No	No	No	No	No	No	Yes	Yes	No	No	No	No	No	No	No	No	No	Sub-threshold	Sub-threshold	Sub-threshold	Sub-threshold	Yes
56624d3951a536e125acf7c271741875	No	Female	19	70	Stage 2plus	Yes	No	Yes	Yes	No	Yes	Yes	No	No	No	No	No	Yes	No	No	No	No	No	Yes	No	No	No	No	Yes	Yes	Yes	Yes	Yes	Sub-threshold	Sub-threshold	Full-threshold	Sub-threshold	No
a6b2f9ea1d377ddb3568d047cce9cc3e	No	Female	19	51	Stage 1b	Yes	No	No	Yes	Yes	No	Yes	No	No	No	No	No	No	No	Yes	Yes	No	No	No	No	No	Yes	No	Yes	No	No	No	Yes	Full-threshold	Full-threshold	Sub-threshold	Sub-threshold	No
f716d173f4b2e148abcd70897ecb51ec	Yes	Female	20	50	Stage 1b	Yes	No	No	No	No	Yes	Yes	No	No	No	No	No	No	No	No	No	No	No	Yes	No	No	No	No	No	No	No	No	Yes	Sub-threshold	Sub-threshold	Sub-threshold	Sub-threshold	Yes
d3f7facd9e5004c1481daa1124859e23	No	Male	26	55	Stage 1b	No	Yes	No	No	No	Yes	Yes	No	No	No	No	No	No	No	No	No	No	No	No	No	No	Yes	Yes	No	No	No	No	Yes	Sub-threshold	Sub-threshold	Sub-threshold	Sub-threshold	No
a041985087581d3bfede4976e2bb7871	No	Male	13	35	Stage 1a	Yes	No	No	No	Yes	No	Yes	No	No	No	No	No	No	No	No	No	No	No	Yes	No	No	No	No	No	No	No	No	Yes	Sub-threshold	Sub-threshold	Sub-threshold	Sub-threshold	No
5dd831e4dd909fbe6ad030710931452c	No	Male	15	60	Stage 1b	No	No	No	Yes	No	No	Yes	No	No	No	No	No	No	No	No	No	No	No	Yes	No	No	No	No	No	No	No	No	Yes	Full-threshold	Full-threshold	Sub-threshold	Sub-threshold	No
8cad5d5e606e540547640f8cbd25267c	No	Female	18	70	Stage 1b	No	No	No	No	No	No	Yes	No	No	No	No	No	No	No	No	No	No	No	Yes	No	No	No	No	No	No	No	No	Yes	Sub-threshold	Sub-threshold	Sub-threshold	Sub-threshold	No
b383b58ab5d8902e908014fc6ebde26b	No	Female	20	55	Stage 1b	No	No	Yes	No	No	No	Yes	No	No	No	No	No	No	No	No	No	No	No	No	No	No	No	Yes	No	Yes	Yes	No	Yes	Sub-threshold	Sub-threshold	Sub-threshold	Sub-threshold	No
7b494e39d8e5e48a906b58b78fe62c8e	No	Male	20	50	Stage 1b	No	Yes	Yes	No	Yes	No	Yes	No	No	No	No	Yes	Yes	No	No	Yes	No	No	No	No	No	No	Yes	No	No	No	No	No	Sub-threshold	Sub-threshold	Sub-threshold	Sub-threshold	No
6b5b1d3ea222de37bf17537d49d6a437	No	Male	17	60	Stage 1a	No	No	No	No	No	No	Yes	No	No	No	No	No	No	No	No	No	No	No	Yes	No	No	No	No	Yes	No	No	No	No	Sub-threshold	Sub-threshold	Sub-threshold	Sub-threshold	No
fb85dfd6ef4316c946370f477278bcd4	Yes	Female	18	50	Stage 2plus	Yes	No	No	No	No	Yes	No	No	No	Yes	No	No	No	No	Yes	No	No	No	Yes	No	No	No	No	Yes	No	No	No	Yes	Full-threshold	Full-threshold	Sub-threshold	Sub-threshold	Yes
15924adc000e44ecb39be1002fc7fca4	No	Female	17	50	Stage 1b	No	Yes	No	No	No	Yes	Yes	No	No	No	No	No	No	No	Yes	Yes	No	No	Yes	No	No	No	No	Yes	No	No	No	No	Sub-threshold	Full-threshold	Sub-threshold	Sub-threshold	Yes
1f83b61186a30420a50463214460729a	No	Male	14	61	Stage 1b	Yes	No	No	No	No	No	Yes	No	No	No	No	No	No	No	No	No	Yes	Yes	Yes	No	No	No	No	No	No	No	No	Yes	Sub-threshold	Sub-threshold	Sub-threshold	Sub-threshold	Yes
8fa7a1cf5a5331c8b2bb96495d5128e1	No	Female	28	70	Stage 1a	No	No	No	No	No	Yes	Yes	No	No	No	No	No	No	No	Yes	No	No	No	Yes	No	No	No	No	No	No	No	No	No	Sub-threshold	Sub-threshold	Sub-threshold	Sub-threshold	No
30efc19e696a7ec4f56d89b962e05b7f	Yes	Male	19	51	Stage 1b	No	No	Yes	No	No	No	Yes	No	No	No	No	No	No	No	No	No	No	No	Yes	No	No	No	No	No	No	No	No	No	Sub-threshold	Sub-threshold	Sub-threshold	Sub-threshold	Yes
e050496b2bb1e12d38584fc7a861d8cd	Yes	Male	18	55	Stage 2plus	Yes	Yes	No	No	No	Yes	Yes	No	No	No	No	No	No	No	No	No	No	No	Yes	No	No	No	No	Yes	Yes	No	No	No	Sub-threshold	Sub-threshold	Sub-threshold	Sub-threshold	Yes
7b2eb024a0f3e611d4b254b85c620e62	No	Female	20	55	Stage 1b	No	No	No	No	No	No	Yes	No	No	No	No	No	No	No	No	No	No	No	Yes	No	No	No	No	No	No	No	No	No	Sub-threshold	Sub-threshold	Sub-threshold	Sub-threshold	Yes
23935218e3e2e0b3f161eafb8ae2edbe	No	Male	12	55	Stage 1a	No	No	No	No	No	No	No	No	Yes	No	No	No	No	No	No	No	Yes	No	Yes	No	No	No	No	No	No	No	No	No	Sub-threshold	Sub-threshold	Sub-threshold	Sub-threshold	No
b66bece3bac491c2e97fa19947c7d4ec	No	Female	12	51	Stage 1a	No	No	No	No	No	No	Yes	No	No	No	No	No	No	No	No	No	No	No	Yes	No	No	No	No	No	No	No	Yes	No	Sub-threshold	Sub-threshold	Sub-threshold	Sub-threshold	No
0bf3430a0d7a1e847466bbb6e619f14d	No	Male	14	60	Stage 1a	No	No	No	No	No	No	Yes	No	No	No	No	No	Yes	No	No	No	No	Yes	No	No	No	No	Yes	No	No	No	No	No	Sub-threshold	Full-threshold	Sub-threshold	Sub-threshold	No
9d6b21ae5a074da2ff32448eb4bb4788	No	Male	18	60	Stage 1b	No	No	No	No	No	No	No	No	Yes	No	No	Yes	No	No	No	No	No	No	Yes	No	No	No	No	No	No	No	Yes	No	Sub-threshold	Sub-threshold	Sub-threshold	Sub-threshold	Yes
caba6f954702c135567325612eedb3e5	Yes	Female	15	51	Stage 1b	Yes	Yes	No	No	Yes	Yes	Yes	No	No	No	No	Yes	No	No	Yes	Yes	No	No	No	Yes	No	No	No	Yes	No	No	No	Yes	Full-threshold	Sub-threshold	Sub-threshold	Sub-threshold	Yes
c7f190a8a39fe9fd2ee9e0d47b4a9a67	No	Male	24	50	Stage 2plus	Yes	Yes	No	No	Yes	Yes	Yes	No	No	No	No	No	No	No	No	No	No	No	Yes	No	No	No	No	Yes	Yes	No	Yes	No	Sub-threshold	Sub-threshold	Sub-threshold	Full-threshold	No
ecc4ef8f0ce54f61ca6057db56d05299	No	Female	30	45	Stage 2plus	No	Yes	Yes	Yes	Yes	Yes	Yes	No	No	No	No	No	No	No	No	No	No	No	No	No	No	No	Yes	No	Yes	Yes	No	Yes	Sub-threshold	Sub-threshold	Full-threshold	Full-threshold	No
5a0f13153e1baf4f5b4c89357dc30197	No	Female	20	50	Stage 2plus	No	No	No	Yes	Yes	Yes	Yes	No	No	No	No	No	No	No	Yes	Yes	No	No	No	No	No	No	Yes	Yes	No	No	No	No	Full-threshold	Sub-threshold	Sub-threshold	Sub-threshold	No
5648b9dbeaa075afd4b55f6547f7591a	No	Male	28	51	Stage 1b	Yes	No	No	No	Yes	No	Yes	No	No	No	No	No	No	No	No	Yes	No	No	No	No	No	Yes	No	No	No	No	No	No	Sub-threshold	Sub-threshold	Sub-threshold	Sub-threshold	No
6d08c7493208f6945c68c4a157d19b01	No	Male	21	51	Stage 1b	No	Yes	Yes	No	Yes	No	Yes	No	No	No	No	No	No	No	No	Yes	No	No	Yes	No	No	No	No	Yes	Yes	No	No	Yes	Sub-threshold	Sub-threshold	Sub-threshold	Sub-threshold	No
b0761b6e77fbc8407d734f8e09c2cdef	No	Male	15	65	Stage 1a	No	Yes	No	No	No	No	No	No	Yes	No	No	No	No	No	No	No	No	No	Yes	No	No	No	No	No	No	No	Yes	No	Sub-threshold	Sub-threshold	Sub-threshold	Sub-threshold	No
7c90932c476a7ab5f92ba40cef42357e	No	Male	18	51	Stage 1b	No	No	No	No	Yes	No	Yes	No	No	No	No	No	No	No	Yes	Yes	No	No	No	No	No	Yes	No	No	No	No	No	No	Sub-threshold	Sub-threshold	Sub-threshold	Sub-threshold	Yes
9834d8fe5d3e58d08b14e762a8c27267	No	Male	13	51	Stage 1a	No	Yes	No	No	No	No	Yes	No	No	No	No	No	No	No	Yes	No	Yes	No	Yes	No	No	No	No	No	No	No	No	No	Sub-threshold	Sub-threshold	Sub-threshold	Sub-threshold	No
c22a28aa38dca5c9d75cdfb4867308c7	No	Female	15	51	Stage 1b	No	No	No	No	No	No	No	No	Yes	Yes	No	No	No	No	No	No	No	No	Yes	No	No	No	No	Yes	No	No	Yes	Yes	Sub-threshold	Sub-threshold	Sub-threshold	Sub-threshold	No
bb38e56b80dae1790a2e35e0bcad7bf0	No	Female	13	55	Stage 1b	Yes	No	No	No	No	No	No	No	No	No	No	No	No	No	Yes	No	No	Yes	Yes	No	No	No	No	No	No	No	No	Yes	Full-threshold	Full-threshold	Sub-threshold	Sub-threshold	Yes
06f444abd62ee77a21731fce9054137e	No	Female	13	55	Stage 1b	No	No	No	No	No	No	Yes	No	No	No	No	No	No	No	Yes	Yes	No	No	No	No	No	Yes	No	No	No	Yes	No	Yes	Sub-threshold	Sub-threshold	Sub-threshold	Sub-threshold	Yes
eee476fd4069bc68ec3c9a562844a342	No	Male	17	41	Stage 2plus	Yes	Yes	Yes	No	No	Yes	No	Yes	Yes	No	No	No	No	No	No	No	Yes	No	Yes	No	No	No	No	Yes	No	No	Yes	Yes	Sub-threshold	Sub-threshold	Sub-threshold	Sub-threshold	Yes
b47865c9c818599ebd6e46bdbd592319	No	Male	13	65	Stage 1a	No	No	No	No	No	No	Yes	No	No	No	No	No	No	No	Yes	Yes	Yes	Yes	Yes	No	No	No	No	No	No	No	Yes	No	Sub-threshold	Sub-threshold	Sub-threshold	Sub-threshold	No
3931b76c14f0797e371deab71dab9fc7	No	Male	24	51	Stage 1b	No	No	No	Yes	Yes	No	Yes	No	No	No	No	No	No	No	Yes	Yes	No	No	No	No	No	No	Yes	Yes	No	No	No	Yes	Sub-threshold	Sub-threshold	Sub-threshold	Sub-threshold	No
327966bd14ace0cae9222790ce0caa5b	No	Male	22	40	Stage 2plus	No	No	No	No	Yes	Yes	No	No	Yes	No	No	No	No	No	Yes	Yes	Yes	Yes	No	No	No	Yes	No	Yes	No	No	No	Yes	Sub-threshold	Sub-threshold	Sub-threshold	Sub-threshold	No
49deb8aa984ff26188cf5b9d9d942318	No	Male	12	50	Stage 1a	No	No	No	No	Yes	No	Yes	No	No	No	No	Yes	No	No	No	No	Yes	No	Yes	No	No	No	No	No	No	No	No	No	Sub-threshold	Sub-threshold	Sub-threshold	Sub-threshold	No
ce5d43e2e5c2385edfbaef31f8e65f88	No	Female	17	60	Stage 1b	No	No	No	No	No	No	Yes	No	No	No	No	No	No	No	No	No	No	No	No	No	No	No	Yes	No	No	No	No	Yes	Sub-threshold	Sub-threshold	Sub-threshold	Sub-threshold	No
80191e60101646c67b1f8fdbb3304d8d	No	Female	27	70	Stage 1b	Yes	Yes	No	Yes	No	Yes	Yes	No	No	No	No	No	Yes	No	No	No	No	No	No	Yes	No	No	No	No	Yes	Yes	No	Yes	Sub-threshold	Sub-threshold	Sub-threshold	Sub-threshold	No
dbf392585de20e29e53f77515276bedb	No	Female	19	65	Stage 1b	No	Yes	No	Yes	No	No	Yes	No	No	No	No	Yes	No	No	Yes	Yes	No	No	Yes	No	No	No	No	No	Yes	No	No	No	Sub-threshold	Sub-threshold	Sub-threshold	Sub-threshold	No
03b6590292a8ea980cc18419a7b4e1a2	No	Male	17	60	Stage 1b	No	Yes	No	Yes	No	Yes	Yes	No	No	No	No	No	No	No	No	No	No	No	Yes	No	No	No	No	Yes	No	No	No	Yes	Sub-threshold	Sub-threshold	Sub-threshold	Sub-threshold	No
68d2f425db5b9a12f1a0c5800b469cf6	Yes	Female	23	55	Stage 1b	No	No	Yes	No	Yes	No	Yes	No	No	No	No	No	No	Yes	Yes	No	No	No	No	Yes	No	No	No	Yes	No	No	No	Yes	Sub-threshold	Sub-threshold	Sub-threshold	Sub-threshold	Yes
5aa901a3238073075b179f29e2fdaadf	No	Female	25	65	Stage 2plus	No	Yes	Yes	Yes	No	Yes	Yes	No	No	No	No	No	No	No	No	No	No	No	Yes	No	No	No	No	No	Yes	No	No	No	Sub-threshold	Sub-threshold	Full-threshold	Sub-threshold	No
5fc206255d9e288a4045128807670f9c	No	Male	18	50	Stage 2plus	Yes	No	No	Yes	Yes	Yes	Yes	No	No	No	No	No	No	No	Yes	Yes	No	No	No	Yes	No	No	No	Yes	Yes	No	No	Yes	Full-threshold	Sub-threshold	Sub-threshold	Sub-threshold	Yes
e2f35eeb4be5440c4a39e67adab6d8e4	No	Female	17	61	Stage 1b	Yes	No	No	No	No	Yes	Yes	No	No	No	No	No	No	No	No	No	No	No	Yes	No	No	No	No	Yes	No	No	No	No	Sub-threshold	Sub-threshold	Sub-threshold	Sub-threshold	Yes
c5097b3f82cbe55c057650236c43b359	No	Female	17	60	Stage 1a	Yes	No	No	No	No	No	Yes	No	No	No	No	No	No	No	Yes	Yes	No	No	Yes	No	No	No	No	No	No	No	No	No	Sub-threshold	Sub-threshold	Sub-threshold	Sub-threshold	Yes
600560e945b66e05475f610a895e0d13	No	Female	19	61	Stage 1b	Yes	No	Yes	No	No	Yes	Yes	No	No	No	No	No	No	No	No	No	No	No	Yes	No	No	No	No	Yes	No	No	No	No	Full-threshold	Sub-threshold	Sub-threshold	Sub-threshold	Yes
083c238124cff6f19a97f2885a892fda	No	Male	19	70	Stage 1a	No	No	No	No	No	No	Yes	No	No	No	No	No	No	No	No	No	No	No	Yes	No	No	No	No	No	No	No	No	No	Sub-threshold	Sub-threshold	Sub-threshold	Sub-threshold	No
7f8eaf5924eb00c243bf578805f12e95	No	Female	22	70	Stage 1b	Yes	No	No	Yes	No	Yes	Yes	No	No	No	No	No	No	No	No	No	No	No	Yes	No	No	No	No	Yes	No	No	No	No	Full-threshold	Sub-threshold	Sub-threshold	Sub-threshold	Yes
d45448d66cbd1fba655de852e5610c7b	Yes	Male	19	55	Stage 1b	Yes	No	No	No	No	No	No	Yes	No	No	No	No	No	No	No	No	Yes	No	Yes	No	No	No	No	Yes	No	No	No	No	Full-threshold	Sub-threshold	Sub-threshold	Sub-threshold	Yes
5c6cc3800772b16cc55b02db3b4ccaa4	Yes	Female	22	60	Stage 1b	No	No	No	No	Yes	Yes	Yes	No	No	No	No	No	No	No	No	No	No	No	Yes	No	No	No	No	Yes	No	No	No	No	Sub-threshold	Sub-threshold	Sub-threshold	Sub-threshold	No
047bbb66df38d89dd2a3081ab4a30510	No	Female	15	60	Stage 1b	No	Yes	No	No	No	No	Yes	No	No	No	No	No	Yes	No	Yes	No	No	Yes	Yes	No	No	No	No	No	No	No	No	No	Sub-threshold	Sub-threshold	Sub-threshold	Sub-threshold	No
6aa8ebda32f1d3982c242f22daa15c81	No	Male	18	65	Stage 1b	No	No	No	No	No	No	Yes	No	No	No	No	No	No	No	No	No	No	No	Yes	No	No	No	No	Yes	No	No	No	No	Sub-threshold	Sub-threshold	Sub-threshold	Sub-threshold	No
843429dd623f183150a0554c7d3a6b57	No	Male	14	65	Stage 1a	No	No	No	No	No	No	Yes	No	No	No	No	No	Yes	No	Yes	Yes	No	No	Yes	No	No	No	No	No	No	No	No	Yes	Sub-threshold	Sub-threshold	Sub-threshold	Sub-threshold	No
93a2580a41ffc9a4b469469e43b0da2c	Yes	Male	15	55	Stage 1b	No	Yes	Yes	No	No	No	Yes	No	No	No	No	No	No	No	Yes	No	No	No	Yes	No	No	No	No	No	No	No	No	Yes	Sub-threshold	Sub-threshold	Sub-threshold	Sub-threshold	No
76134f86692799d98fc37df14eaf1677	No	Female	20	55	Stage 1a	No	No	No	No	No	No	Yes	No	No	No	No	No	No	No	No	No	No	No	No	No	No	No	Yes	Yes	No	No	No	No	Sub-threshold	Full-threshold	Sub-threshold	Sub-threshold	No
c2fac7011280d2a0f7a832dbf9bfbfe1	No	Male	17	51	Stage 2plus	No	Yes	No	No	Yes	No	Yes	No	No	No	No	No	No	No	No	No	No	No	Yes	No	No	No	No	No	Yes	No	No	Yes	Sub-threshold	Full-threshold	Sub-threshold	Full-threshold	No
955099e1863584c1edb50c0b73031431	No	Female	20	70	Stage 1b	Yes	No	No	Yes	No	No	Yes	No	No	No	No	No	No	No	No	No	No	No	No	No	No	No	Yes	No	No	No	No	No	Sub-threshold	Sub-threshold	Sub-threshold	Sub-threshold	No
f7161d1115480deb0e84c6567bf15312	No	Female	18	60	Stage 1b	Yes	No	No	Yes	No	Yes	Yes	No	No	No	No	No	No	No	No	No	No	No	No	No	No	No	Yes	Yes	Yes	No	No	Yes	Full-threshold	Sub-threshold	Sub-threshold	Sub-threshold	Yes
dbcf018792e8a69808e1439f6b0428b0	No	Female	22	41	Stage 1b	Yes	No	No	No	Yes	Yes	Yes	No	No	No	No	No	No	No	Yes	Yes	No	No	No	No	No	No	Yes	No	No	No	No	Yes	Sub-threshold	Full-threshold	Sub-threshold	Sub-threshold	Yes
4823e68506c58e5d1ca8d11425341ee6	No	Female	16	55	Stage 1b	No	Yes	No	No	No	No	Yes	No	No	No	No	Yes	No	No	No	Yes	No	No	Yes	No	No	No	No	No	No	No	No	No	Sub-threshold	Sub-threshold	Sub-threshold	Sub-threshold	Yes
df496966c59e21a9ed6003f2bb0c686e	No	Male	22	70	Stage 1a	No	No	No	No	No	No	Yes	No	No	No	No	No	No	No	No	Yes	No	No	Yes	No	No	No	No	No	No	No	No	No	Sub-threshold	Sub-threshold	Sub-threshold	Sub-threshold	No
4260cbeb4fa1b4d769742be5df3c8648	No	Male	19	60	Stage 1b	No	No	No	No	No	Yes	Yes	No	No	No	No	No	No	No	No	No	No	No	No	No	No	No	Yes	No	No	Yes	No	Yes	Sub-threshold	Sub-threshold	Sub-threshold	Sub-threshold	No
e692f5543f7538068b1684842e4252c1	Yes	Female	16	55	Stage 1b	Yes	Yes	No	No	No	Yes	Yes	No	No	No	No	No	No	No	No	No	No	No	No	No	Yes	Yes	No	Yes	No	No	No	Yes	Sub-threshold	Sub-threshold	Sub-threshold	Sub-threshold	Yes
2e656588c2e84b2044735a55162a69e2	No	Male	23	45	Stage 2plus	Yes	Yes	No	No	Yes	Yes	Yes	No	No	No	No	No	No	No	Yes	No	Yes	No	Yes	No	No	No	No	Yes	Yes	No	Yes	Yes	Sub-threshold	Sub-threshold	Sub-threshold	Full-threshold	No
aa4b6ea3ab801b4e1f6c05e27344762b	Yes	Female	15	55	Stage 1b	No	Yes	No	No	No	No	Yes	No	No	No	No	No	No	No	Yes	No	No	No	Yes	No	No	No	No	No	No	No	No	Yes	Sub-threshold	Sub-threshold	Sub-threshold	Sub-threshold	Yes
e93581995a42e399b5a967fa7f315172	No	Female	19	51	Stage 1b	Yes	Yes	Yes	No	Yes	Yes	Yes	No	No	No	No	No	No	No	Yes	No	No	No	Yes	No	No	No	No	Yes	Yes	Yes	No	Yes	Sub-threshold	Sub-threshold	Sub-threshold	Sub-threshold	Yes
b271fa4aaf8a810d9ae5deb5ef0a1c86	No	Male	17	71	Stage 2plus	No	Yes	Yes	No	No	Yes	Yes	No	No	No	No	No	No	No	No	No	No	No	Yes	No	No	No	No	No	Yes	Yes	No	Yes	Sub-threshold	Sub-threshold	Full-threshold	Sub-threshold	No
5af97848788934dc7107ffd48c67cd31	No	Female	20	60	Stage 1b	Yes	No	No	No	No	No	Yes	No	No	No	No	No	No	No	Yes	No	No	No	Yes	No	No	No	No	Yes	No	No	No	Yes	Full-threshold	Sub-threshold	Sub-threshold	Sub-threshold	No
9d0dfd18d7ad11da725680bf014ae055	No	Female	20	51	Stage 1b	No	No	Yes	Yes	Yes	No	Yes	No	No	No	No	No	Yes	No	Yes	No	No	Yes	Yes	No	No	No	No	Yes	No	No	No	No	Full-threshold	Sub-threshold	Sub-threshold	Sub-threshold	Yes
8fd0ed5a22188f33b97978ed94810cbb	No	Male	23	50	Stage 2plus	Yes	Yes	No	No	Yes	Yes	No	No	Yes	No	No	No	Yes	No	No	No	No	No	Yes	No	No	No	No	No	Yes	No	No	Yes	Sub-threshold	Sub-threshold	Sub-threshold	Full-threshold	No
272a5f6e6ae4d6240d51fd4df502a5b5	Yes	Female	24	70	Stage 1b	No	No	No	Yes	No	No	Yes	No	No	No	No	No	No	No	Yes	No	No	No	Yes	No	No	No	No	Yes	No	No	No	Yes	Sub-threshold	Sub-threshold	Sub-threshold	Sub-threshold	Yes
8dfdfbe19fa5626b3c49f057508cdee8	No	Male	21	55	Stage 1a	No	No	No	No	No	No	No	No	Yes	No	No	No	No	No	No	No	No	No	Yes	No	No	No	No	No	No	No	Yes	No	Sub-threshold	Sub-threshold	Sub-threshold	Sub-threshold	No
b41a2a841d64aa8373d552e8e58c6afb	Yes	Female	20	65	Stage 1b	No	No	No	No	No	Yes	Yes	No	No	No	No	No	No	No	No	No	No	No	No	No	No	Yes	Yes	Yes	No	No	No	Yes	Sub-threshold	Sub-threshold	Sub-threshold	Sub-threshold	Yes
54c09418a856ca463fc73cd6b5fce8c8	Yes	Female	17	65	Stage 1b	No	No	Yes	No	No	No	Yes	No	No	No	No	Yes	No	No	Yes	No	No	No	Yes	No	No	No	No	No	No	No	No	No	Sub-threshold	Sub-threshold	Sub-threshold	Sub-threshold	No
34a1599b2728db7091e0e09dbea18750	No	Male	18	55	Stage 1b	Yes	No	No	No	No	No	No	No	No	No	Yes	No	No	No	No	No	No	No	Yes	No	No	No	No	Yes	No	No	Yes	Yes	Full-threshold	Sub-threshold	Sub-threshold	Sub-threshold	No
75d695ee5e0375aa1d46caf4c86d304b	No	Male	17	65	Stage 1b	Yes	No	No	Yes	Yes	No	No	Yes	No	No	No	No	No	No	Yes	No	No	Yes	No	No	No	Yes	Yes	Yes	No	No	Yes	Yes	Full-threshold	Full-threshold	Sub-threshold	Sub-threshold	Yes
b5e2b02a97847117bc8e3727e3bf0ff4	Yes	Female	21	51	Stage 1b	Yes	No	Yes	No	Yes	Yes	Yes	No	No	No	No	No	No	No	No	No	No	No	Yes	No	No	No	No	Yes	No	Yes	No	No	Sub-threshold	Sub-threshold	Sub-threshold	Sub-threshold	Yes
d00685d74d662fac1288b2516270fd76	No	Male	16	50	Stage 1b	No	No	Yes	No	No	No	Yes	No	No	No	No	No	No	No	No	No	No	No	Yes	No	No	No	No	Yes	Yes	No	No	No	Sub-threshold	Sub-threshold	Sub-threshold	Sub-threshold	No
2507f10e0024d49c92663e3fdc7b44f1	No	Male	24	51	Stage 1b	No	No	No	No	No	No	No	No	No	No	No	No	No	No	No	No	No	No	Yes	No	No	No	No	No	No	No	No	Yes	Full-threshold	Full-threshold	Sub-threshold	Sub-threshold	No
44b8b6d9163305a123b084ebf711c1b5	No	Female	18	61	Stage 1b	No	No	Yes	No	No	No	Yes	No	No	No	No	No	No	No	No	No	No	No	Yes	No	No	No	No	No	No	No	No	No	Sub-threshold	Sub-threshold	Sub-threshold	Sub-threshold	Yes
9e1488546a358510bf92eb8c60b638fa	No	Female	21	65	Stage 1b	Yes	No	No	No	No	No	Yes	No	No	No	No	No	No	No	No	No	No	No	Yes	No	No	No	No	Yes	No	No	No	Yes	Full-threshold	Sub-threshold	Sub-threshold	Sub-threshold	No
efab3259f42e3723aa40e466e22df273	No	Female	21	90	Stage 1a	No	Yes	No	No	No	No	Yes	No	No	No	No	No	No	No	No	No	No	No	Yes	No	No	No	No	Yes	No	No	No	No	Sub-threshold	Sub-threshold	Sub-threshold	Sub-threshold	No
86791e6efa46e8898ec1dc6f3f6ae38b	No	Female	17	55	Stage 1b	Yes	No	No	No	No	No	Yes	No	No	No	No	No	No	No	Yes	Yes	No	No	No	Yes	No	No	No	No	No	No	No	Yes	Full-threshold	Full-threshold	Sub-threshold	Sub-threshold	No
9b3506cc66ef83365059e27691435aac	No	Male	27	55	Stage 1b	No	No	No	No	Yes	No	Yes	No	No	No	No	No	No	No	No	No	No	No	Yes	No	No	No	No	Yes	No	No	No	No	Sub-threshold	Full-threshold	Sub-threshold	Sub-threshold	No
05678a44337d847bd85a8cc804f53b89	No	Female	23	65	Stage 1b	No	No	No	No	No	No	Yes	No	No	No	No	No	No	No	No	No	No	No	Yes	No	No	No	No	No	No	No	No	No	Sub-threshold	Sub-threshold	Sub-threshold	Sub-threshold	No
dffc9af2635b1e6c830ac89dbf600f91	No	Female	20	61	Stage 2plus	No	No	Yes	No	No	Yes	Yes	No	No	No	No	No	No	No	No	No	No	No	Yes	No	No	No	No	Yes	Yes	Yes	No	Yes	Sub-threshold	Sub-threshold	Full-threshold	Sub-threshold	No
ba8556a7fdc10d7ca4daef97e86a8176	No	Female	20	60	Stage 1b	No	No	No	Yes	No	No	Yes	No	No	No	No	No	No	No	Yes	No	No	No	Yes	No	No	No	No	Yes	No	No	No	No	Full-threshold	Sub-threshold	Sub-threshold	Sub-threshold	No
fb6aee6ed8659505b22b439b651bd577	Yes	Female	17	60	Stage 1b	No	No	No	No	No	No	Yes	No	No	No	No	No	No	No	Yes	Yes	No	No	Yes	No	No	No	No	No	No	No	No	Yes	Sub-threshold	Full-threshold	Sub-threshold	Sub-threshold	No
6bf5e283abb4745c3dd2efc79467a800	No	Male	23	51	Stage 1b	No	No	No	No	No	No	Yes	No	No	No	No	No	No	No	Yes	Yes	No	No	Yes	No	No	No	No	Yes	No	No	No	Yes	Full-threshold	Full-threshold	Sub-threshold	Sub-threshold	No
0803addf68fe94c5ac219f033bbd8d32	No	Female	22	60	Stage 1b	No	No	No	Yes	No	No	Yes	No	No	No	No	No	No	No	No	No	No	No	Yes	No	No	No	No	Yes	No	No	No	No	Sub-threshold	Sub-threshold	Sub-threshold	Sub-threshold	Yes
5d82b650570195a3be49ce08cfa301d8	No	Female	20	70	Stage 1b	No	No	No	No	No	No	Yes	No	No	No	No	No	No	No	Yes	No	No	No	Yes	No	No	No	No	No	No	No	No	No	Full-threshold	Sub-threshold	Sub-threshold	Sub-threshold	Yes
1a90b103054b7623938b093685b93ef4	No	Female	13	65	Stage 1b	No	No	No	Yes	No	No	Yes	No	No	No	No	Yes	No	No	Yes	No	No	No	No	No	Yes	No	Yes	No	No	No	No	No	Sub-threshold	Sub-threshold	Sub-threshold	Sub-threshold	No
2d90316893d5703cdbe82044c5c26394	No	Male	20	55	Stage 1b	Yes	Yes	No	No	No	No	Yes	No	No	No	No	No	No	Yes	Yes	Yes	No	No	Yes	No	No	No	No	No	No	No	No	Yes	Sub-threshold	Full-threshold	Sub-threshold	Sub-threshold	Yes
2b6fcf33dd1110fddd6b0fb264028af0	No	Male	19	55	Stage 1b	Yes	No	No	Yes	Yes	No	Yes	No	No	No	No	No	No	No	Yes	No	No	No	Yes	No	No	No	No	Yes	No	No	No	Yes	Sub-threshold	Sub-threshold	Sub-threshold	Sub-threshold	No
05a9ce429fb5057eda8bef9e01f36048	No	Female	23	51	Stage 1b	Yes	No	No	No	No	No	Yes	No	No	No	No	No	No	No	Yes	No	No	No	No	Yes	No	No	No	Yes	No	No	No	Yes	Full-threshold	Full-threshold	Sub-threshold	Sub-threshold	Yes
5ec9a0163f3d31ec1df321106d485f46	No	Female	18	80	Stage 1a	Yes	No	Yes	No	No	No	Yes	No	No	No	No	No	No	No	No	Yes	No	No	Yes	No	No	No	No	No	No	No	No	No	Sub-threshold	Sub-threshold	Sub-threshold	Sub-threshold	No
3ef7900aa4826607cbd7eb49f210b5b8	No	Male	23	80	Stage 1a	Yes	No	Yes	No	No	No	Yes	No	No	No	No	No	No	No	Yes	No	No	No	Yes	No	No	No	No	No	No	No	No	No	Sub-threshold	Sub-threshold	Sub-threshold	Sub-threshold	No
b8f4d82b970c2bc26d28cd8a241ba30a	No	Female	22	60	Stage 2plus	No	Yes	No	Yes	No	Yes	Yes	No	No	No	No	No	Yes	No	No	No	No	No	No	No	Yes	No	No	Yes	Yes	No	No	Yes	Sub-threshold	Full-threshold	Sub-threshold	Full-threshold	No
a19bba86f3eece6ee0420855482cc045	No	Female	18	60	Stage 1b	No	No	No	No	No	No	No	No	Yes	Yes	Yes	No	No	No	No	No	No	No	No	No	No	No	Yes	No	No	No	Yes	Yes	Sub-threshold	Sub-threshold	Sub-threshold	Sub-threshold	Yes
5fcf44a081d496cbf4dba2d7a584ca79	No	Female	23	70	Stage 1a	No	No	No	No	No	No	Yes	No	No	No	No	No	No	No	Yes	No	No	No	Yes	No	No	No	No	No	No	No	No	No	Sub-threshold	Sub-threshold	Sub-threshold	Sub-threshold	No
75da9d526be0ab165a80d4753d747848	No	Female	15	61	Stage 1b	No	No	No	No	No	No	Yes	No	No	No	No	No	No	No	No	Yes	No	No	Yes	No	No	No	No	Yes	No	No	No	Yes	Full-threshold	Sub-threshold	Sub-threshold	Sub-threshold	Yes
4ca31e0d784acd27e7b26cc77475df9f	No	Female	14	60	Stage 1a	No	No	No	No	No	No	Yes	No	No	No	No	No	No	No	No	No	No	No	Yes	No	No	No	No	No	No	No	No	No	Sub-threshold	Full-threshold	Sub-threshold	Sub-threshold	No
731ef3b79f03d18216873d66d0bdbec6	No	Female	17	71	Stage 1a	No	No	No	No	No	No	Yes	No	No	No	No	No	No	No	Yes	No	No	No	Yes	No	No	No	No	No	No	No	No	No	Sub-threshold	Sub-threshold	Sub-threshold	Sub-threshold	No
c19b467dac3c39c993387090fd5a5006	No	Female	24	70	Stage 1b	Yes	No	Yes	Yes	No	No	Yes	No	No	No	No	No	No	No	No	No	Yes	No	Yes	No	No	No	No	Yes	No	No	No	No	Full-threshold	Sub-threshold	Sub-threshold	Sub-threshold	Yes
a04e5eefbc580121d120ef3cbfc4c522	No	Female	19	71	Stage 1a	No	No	No	No	No	No	Yes	No	No	No	No	No	No	No	Yes	No	No	No	Yes	No	No	No	No	No	No	No	No	No	Sub-threshold	Sub-threshold	Sub-threshold	Sub-threshold	No
667c70a71831f14a190005edae6440e8	No	Female	19	61	Stage 1b	Yes	No	No	No	No	No	Yes	No	No	No	No	No	No	No	Yes	Yes	No	No	Yes	No	No	No	No	Yes	No	No	No	No	Full-threshold	Full-threshold	Sub-threshold	Sub-threshold	Yes
5a6035b20d700e27f13be0b12fba046d	No	Female	17	75	Stage 1a	No	No	No	No	No	No	Yes	No	No	No	No	No	No	No	No	No	No	No	Yes	No	No	No	No	No	No	No	No	No	Sub-threshold	Sub-threshold	Sub-threshold	Sub-threshold	No
08f1c362c8121a97484c30fe6907137f	No	Male	16	75	Stage 1a	No	No	No	No	No	No	Yes	No	No	No	No	No	No	No	No	No	No	No	Yes	No	No	No	No	No	No	No	No	No	Sub-threshold	Full-threshold	Sub-threshold	Sub-threshold	No
7c8dced501a33a60194b87564eaf4f05	No	Female	21	70	Stage 1b	No	No	No	No	No	No	Yes	No	No	No	No	No	No	No	No	No	No	No	Yes	No	No	No	No	No	No	No	No	Yes	Sub-threshold	Full-threshold	Sub-threshold	Sub-threshold	No
193bf0c67d87d7de28ccecb56b107cbc	No	Female	20	60	Stage 2plus	Yes	Yes	Yes	No	No	Yes	Yes	No	No	No	No	No	No	No	No	Yes	No	No	Yes	No	No	No	No	Yes	No	No	No	Yes	Full-threshold	Full-threshold	Sub-threshold	Sub-threshold	No
47c838fc656439a6b4245e03d9b2427c	No	Female	20	70	Stage 1b	No	No	Yes	No	No	No	No	No	Yes	No	No	Yes	Yes	No	No	No	No	No	Yes	No	No	No	No	No	No	Yes	No	Yes	Sub-threshold	Full-threshold	Full-threshold	Sub-threshold	No
bd0c92fe8dc0189ae917c6a43179ced4	No	Male	18	60	Stage 1b	Yes	No	No	No	No	No	Yes	No	No	No	No	Yes	No	No	No	No	No	No	Yes	No	No	No	No	No	No	No	No	No	Full-threshold	Full-threshold	Sub-threshold	Sub-threshold	No
820a573d4478176de74d24367ca85958	No	Female	21	60	Stage 1b	Yes	No	No	No	No	No	No	Yes	No	Yes	No	No	No	No	Yes	No	No	No	No	Yes	No	No	Yes	Yes	No	No	No	Yes	Sub-threshold	Full-threshold	Sub-threshold	Sub-threshold	No
76203845299ef397e7b4d563fcd4337f	No	Female	21	45	Stage 1b	Yes	No	No	No	No	No	Yes	No	No	No	No	Yes	Yes	No	No	No	No	No	Yes	No	No	No	No	No	No	No	No	Yes	Full-threshold	Sub-threshold	Sub-threshold	Sub-threshold	Yes
3acbfcf2c3febbba0864ee0e460c3f35	No	Male	15	80	Stage 1b	No	No	No	No	No	No	Yes	No	No	No	No	No	No	No	Yes	Yes	No	No	Yes	No	No	No	No	No	No	No	No	No	Sub-threshold	Full-threshold	Sub-threshold	Sub-threshold	Yes
4cea7226fb1af69ac0e5c0e9aaca5805	No	Female	17	70	Stage 1b	Yes	No	No	No	No	No	Yes	No	No	No	No	No	No	No	Yes	Yes	No	Yes	Yes	No	No	No	No	No	No	No	No	No	Sub-threshold	Sub-threshold	Sub-threshold	Sub-threshold	Yes
532a67598f842b497ec137d846e4f02c	No	Male	16	61	Stage 1b	Yes	No	No	No	No	No	Yes	No	No	No	No	No	No	No	Yes	Yes	No	No	Yes	No	No	No	No	Yes	No	No	No	Yes	Full-threshold	Sub-threshold	Sub-threshold	Sub-threshold	Yes
49a7020f8dadd8c5d8761c3fdf2fb12d	No	Female	14	65	Stage 1b	No	No	Yes	No	No	No	Yes	No	No	No	No	Yes	No	No	Yes	Yes	No	No	Yes	No	No	No	No	No	No	No	No	No	Sub-threshold	Sub-threshold	Sub-threshold	Sub-threshold	No
bd6fc8254be27bd57a444e91d0063f61	No	Female	19	71	Stage 1a	Yes	No	No	No	No	No	Yes	No	No	No	No	No	No	No	No	No	Yes	Yes	Yes	No	No	No	No	No	No	No	No	No	Sub-threshold	Sub-threshold	Sub-threshold	Sub-threshold	No
d0af91c57b5446b2767cdcd48918dced	No	Male	23	65	Stage 1a	No	No	No	No	No	No	Yes	No	No	No	No	No	No	No	No	No	No	Yes	Yes	No	No	No	No	No	No	No	Yes	No	Sub-threshold	Sub-threshold	Sub-threshold	Sub-threshold	No
ed5b9c58b716a138c69446dd9183169a	No	Male	14	65	Stage 1a	No	No	No	No	No	No	Yes	No	No	No	No	No	No	No	No	No	No	No	Yes	No	No	No	No	No	No	No	No	No	Sub-threshold	Sub-threshold	Sub-threshold	Sub-threshold	No
eb750bc06033efbf35e6baaf7af846cc	No	Male	18	61	Stage 1b	Yes	Yes	Yes	No	No	No	Yes	No	No	No	No	No	No	No	No	Yes	No	No	Yes	No	No	No	No	No	Yes	No	No	No	Sub-threshold	Sub-threshold	Full-threshold	Sub-threshold	No
2ab9c3d3cd586b1c12f42ea0cf2b3a61	No	Male	21	65	Stage 1a	Yes	No	No	No	No	No	Yes	No	No	No	No	No	No	No	Yes	Yes	No	No	Yes	No	No	No	No	No	No	No	No	No	Sub-threshold	Sub-threshold	Sub-threshold	Sub-threshold	No
cb5cb13be7e507f78a1e6fe26d1b0da6	No	Male	16	61	Stage 1a	No	No	No	No	Yes	No	Yes	No	No	No	No	No	No	No	No	No	No	No	Yes	No	No	No	No	No	No	No	No	No	Sub-threshold	Sub-threshold	Sub-threshold	Sub-threshold	No
ab9b973744729319911cda804efc84a4	No	Female	24	65	Stage 1b	No	No	Yes	No	No	No	Yes	No	No	No	No	No	No	No	Yes	No	No	No	Yes	No	No	No	No	No	No	No	No	Yes	Sub-threshold	Sub-threshold	Sub-threshold	Sub-threshold	No
0bf9b17b1b326397cb14e95481cb8587	Yes	Female	15	55	Stage 1b	Yes	Yes	No	No	No	Yes	No	No	No	Yes	No	No	No	No	Yes	Yes	No	No	Yes	No	No	No	No	Yes	Yes	No	No	Yes	Full-threshold	Full-threshold	Sub-threshold	Sub-threshold	Yes
3d197e3b17c1b5ed64d166e01bf481bb	No	Female	23	65	Stage 1b	No	No	No	No	No	No	Yes	No	No	No	No	No	No	No	Yes	Yes	No	No	Yes	No	No	No	No	Yes	No	No	No	No	Full-threshold	Full-threshold	Sub-threshold	Sub-threshold	No
63d05991c42d9f848d698052e35e6802	No	Female	15	70	Stage 1a	No	No	No	No	No	No	Yes	No	No	No	No	No	No	Yes	Yes	No	No	No	No	No	No	No	Yes	No	No	No	No	No	Sub-threshold	Sub-threshold	Sub-threshold	Sub-threshold	No
389335e50e2ddd221746fa5b8cee32a0	No	Female	17	65	Stage 1a	No	No	No	No	No	No	Yes	No	No	No	No	No	No	No	No	No	No	No	Yes	No	No	No	No	No	No	No	No	No	Sub-threshold	Full-threshold	Sub-threshold	Sub-threshold	No
8519aac7271df3f03c84c8591990ec35	No	Female	20	65	Stage 1b	Yes	No	Yes	No	No	No	Yes	No	No	No	No	No	No	No	Yes	No	No	No	Yes	No	No	No	No	No	No	No	No	No	Sub-threshold	Sub-threshold	Sub-threshold	Sub-threshold	Yes
9b95050b4d3d47404f16a9e2f5da6699	No	Female	21	50	Stage 1b	No	No	No	Yes	No	Yes	No	Yes	No	No	No	No	No	No	Yes	No	No	No	Yes	No	No	No	No	No	No	No	No	No	Sub-threshold	Full-threshold	Sub-threshold	Sub-threshold	Yes
dddf582248eea8651ea9ce0e5681fa15	No	Male	25	61	Stage 1b	Yes	No	No	No	No	No	Yes	No	No	No	No	No	No	No	Yes	Yes	No	No	Yes	No	No	No	No	Yes	No	No	No	Yes	Sub-threshold	Sub-threshold	Sub-threshold	Sub-threshold	Yes
7b9e45c924cab347cfedb6d8a6f65caf	No	Female	22	60	Stage 1b	Yes	No	Yes	No	No	No	Yes	No	No	No	No	No	No	No	Yes	No	No	No	No	No	No	No	Yes	Yes	No	No	No	Yes	Sub-threshold	Full-threshold	Sub-threshold	Sub-threshold	No
3a27a17fe02b40996db7ba4e7c36a962	No	Male	15	60	Stage 1b	No	No	No	No	No	No	Yes	No	No	No	No	No	No	No	No	No	No	No	Yes	No	No	No	No	No	No	No	No	Yes	Full-threshold	Full-threshold	Sub-threshold	Sub-threshold	Yes
2a916ca1241c9151bb703797c44e8dc1	Yes	Female	25	55	Stage 1b	No	No	No	No	No	No	Yes	No	No	No	No	No	No	No	Yes	No	Yes	No	Yes	No	No	No	No	Yes	No	Yes	No	Yes	Sub-threshold	Sub-threshold	Sub-threshold	Sub-threshold	Yes
e48f5003b63eb9c0b17d10993c505b50	No	Female	14	51	Stage 1a	No	Yes	No	No	No	No	Yes	No	No	No	No	No	No	No	Yes	No	No	No	No	No	No	No	No	No	No	No	No	Yes	Full-threshold	Sub-threshold	Sub-threshold	Sub-threshold	No
eaa666715b939a353e01dacb14dc62e2	Yes	Female	23	65	Stage 1a	Yes	No	No	No	No	Yes	No	No	No	No	No	No	No	No	No	No	No	No	No	Yes	No	No	Yes	No	No	No	No	No	Sub-threshold	Sub-threshold	Sub-threshold	Sub-threshold	Yes
b7330f8bc9be01b0600705e6e9442f76	No	Female	14	55	Stage 1a	No	No	No	No	No	No	Yes	No	No	No	No	No	No	No	No	No	No	No	Yes	No	No	No	No	No	No	No	No	No	Sub-threshold	Full-threshold	Sub-threshold	Sub-threshold	No
a689a0ca52fb48e954db86a6326d0e2d	No	Female	21	55	Stage 1b	No	No	Yes	No	No	No	Yes	No	No	No	No	No	No	No	Yes	No	No	No	Yes	No	No	No	No	Yes	No	No	No	Yes	Sub-threshold	Sub-threshold	Sub-threshold	Sub-threshold	No
7949e58931816412f3c96a454122eda1	No	Male	22	45	Stage 2plus	Yes	Yes	Yes	Yes	Yes	Yes	Yes	No	No	No	No	No	No	No	No	No	No	No	Yes	No	No	No	No	Yes	Yes	Yes	No	Yes	Sub-threshold	Full-threshold	Full-threshold	Sub-threshold	No
561f4afb4c86d9877754e917f972090b	No	Female	19	61	Stage 1b	Yes	No	Yes	No	No	No	No	No	Yes	No	No	No	No	No	No	No	No	No	Yes	No	No	No	No	No	No	Yes	Yes	No	Sub-threshold	Sub-threshold	Sub-threshold	Sub-threshold	Yes
6755330d1738b8527f4a37a2d7408efd	No	Male	21	50	Stage 1b	No	Yes	No	No	No	No	Yes	No	No	No	No	No	No	No	No	No	No	No	Yes	No	No	No	No	No	Yes	No	No	Yes	Sub-threshold	Sub-threshold	Sub-threshold	Sub-threshold	Yes
e8d23bf365821978e66bfd2da2605fe9	No	Male	20	55	Stage 1b	Yes	Yes	No	No	No	Yes	Yes	No	No	No	No	No	No	No	No	No	No	No	Yes	No	No	No	No	No	Yes	No	No	Yes	Sub-threshold	Full-threshold	Sub-threshold	Full-threshold	No
e4bfb94e46ff34335c2d61560421da5d	No	Female	18	50	Stage 1b	Yes	No	No	No	Yes	No	Yes	No	No	No	No	No	No	No	Yes	No	No	No	Yes	No	No	No	No	Yes	No	No	No	Yes	Full-threshold	Sub-threshold	Sub-threshold	Sub-threshold	Yes
0b09bbf89060d26c7dfb0675c01b164a	No	Female	15	50	Stage 1b	Yes	Yes	No	No	No	Yes	Yes	No	No	No	No	No	No	No	Yes	No	No	No	Yes	No	No	No	No	No	No	No	No	Yes	Full-threshold	Full-threshold	Sub-threshold	Sub-threshold	No
cd7f2d717fcbed241b37573ef81a3912	No	Female	15	51	Stage 1b	Yes	No	Yes	No	No	No	No	No	No	No	No	No	No	No	No	No	No	No	Yes	No	No	No	No	No	No	No	No	No	Sub-threshold	Sub-threshold	Sub-threshold	Sub-threshold	Yes
e07d326fce2deb4fdfcaf59312e7b51d	No	Male	22	65	Stage 1a	No	No	No	No	No	No	Yes	No	No	No	No	No	No	No	Yes	No	No	No	No	No	No	No	Yes	No	No	No	No	No	Sub-threshold	Sub-threshold	Sub-threshold	Sub-threshold	No
9252243a602a0fb63c6adbb7a1f0d8fa	No	Male	15	61	Stage 1a	Yes	Yes	Yes	No	No	No	Yes	No	No	No	No	No	No	No	No	No	No	No	Yes	No	No	No	No	No	No	No	No	No	Sub-threshold	Sub-threshold	Sub-threshold	Sub-threshold	No
1f38a3fef991ee0c042ee0ee92c6811b	No	Female	24	50	Stage 2plus	Yes	No	No	Yes	No	Yes	Yes	No	No	No	No	Yes	No	No	No	No	No	No	Yes	No	No	No	No	Yes	Yes	No	Yes	Yes	Full-threshold	Full-threshold	Sub-threshold	Sub-threshold	Yes
cafac8180bb921e7b39d02a992b1a5fd	No	Female	19	70	Stage 1a	Yes	No	No	No	No	No	Yes	No	No	No	No	No	No	No	No	No	No	No	Yes	No	No	No	No	No	No	No	No	Yes	Sub-threshold	Sub-threshold	Sub-threshold	Sub-threshold	No
1e6382ad697a34ee6bcd3b9d9a8169e1	No	Male	18	51	Stage 1b	Yes	No	No	No	No	No	No	No	Yes	No	No	No	No	No	No	No	No	No	Yes	No	No	No	No	No	No	No	Yes	No	Full-threshold	Sub-threshold	Sub-threshold	Sub-threshold	No
73fd2045d5b51cac576ab2fdd5a6ab45	No	Male	21	61	Stage 1a	Yes	No	No	No	No	No	Yes	No	No	No	No	No	No	No	No	No	No	No	No	No	No	Yes	No	No	No	No	No	No	Sub-threshold	Sub-threshold	Sub-threshold	Sub-threshold	No
8e6244bd6c0cec1ff8281228e9cc26df	No	Female	16	70	Stage 1b	No	No	No	No	No	No	Yes	No	No	No	No	Yes	No	No	Yes	No	No	No	Yes	No	No	No	No	No	No	No	No	No	Sub-threshold	Sub-threshold	Sub-threshold	Sub-threshold	No
171645e24448b4e5429cb9ec5576b008	Yes	Male	23	51	Stage 2plus	Yes	Yes	Yes	Yes	No	Yes	Yes	No	No	No	No	No	No	No	Yes	No	No	No	Yes	No	No	No	No	Yes	Yes	No	Yes	Yes	Full-threshold	Sub-threshold	Sub-threshold	Full-threshold	Yes
5327bdd45d60b544a574ee11526c6694	No	Female	17	61	Stage 1a	Yes	No	No	No	No	No	Yes	No	No	No	No	No	No	No	Yes	No	No	No	Yes	No	No	No	No	Yes	No	No	No	No	Full-threshold	Sub-threshold	Sub-threshold	Sub-threshold	No
6a638cf2dfc7e8dc1b0197052a3937d2	No	Female	16	60	Stage 1a	No	No	No	No	No	No	Yes	No	No	No	No	Yes	No	No	No	No	No	No	Yes	No	No	No	No	No	No	No	No	No	Sub-threshold	Sub-threshold	Sub-threshold	Sub-threshold	No
cece9a9778e6dbf4453eb26e17ad8ed0	No	Female	21	41	Stage 2plus	No	Yes	No	Yes	Yes	Yes	Yes	No	No	No	No	No	No	No	No	No	No	No	Yes	No	No	No	No	No	No	No	No	Yes	Sub-threshold	Sub-threshold	Sub-threshold	Sub-threshold	Yes
289c31098bcdec9c3fc4fe01ef3eec48	No	Female	16	70	Stage 1a	Yes	No	No	No	No	No	Yes	No	No	No	No	No	No	No	No	No	No	No	Yes	No	No	No	No	No	No	No	No	Yes	Sub-threshold	Full-threshold	Sub-threshold	Sub-threshold	No
4c85b748e3e95fca0359ba95b9846de5	No	Male	20	55	Stage 1b	Yes	Yes	No	No	No	No	Yes	No	No	No	No	Yes	No	No	Yes	No	No	No	Yes	No	No	No	No	No	No	No	No	No	Sub-threshold	Sub-threshold	Sub-threshold	Sub-threshold	Yes
3cba7c10fc698306e868df4647520e90	No	Female	18	60	Stage 1b	No	No	No	No	No	No	Yes	No	No	No	No	No	No	No	No	No	No	No	Yes	No	No	No	No	Yes	No	No	No	Yes	Sub-threshold	Sub-threshold	Sub-threshold	Sub-threshold	Yes
23eeb8e6ed40d19512fcc2b6c0b63fc9	No	Female	19	41	Stage 2plus	No	Yes	Yes	Yes	No	Yes	Yes	No	No	No	No	No	No	No	Yes	No	No	No	Yes	No	No	No	No	Yes	Yes	Yes	No	Yes	Sub-threshold	Sub-threshold	Full-threshold	Sub-threshold	No
eb5175553c02c83931e863241a83860c	No	Female	15	55	Stage 1b	Yes	Yes	No	No	No	No	Yes	No	No	No	No	No	No	No	No	No	Yes	No	Yes	No	No	No	No	No	No	No	No	No	Sub-threshold	Sub-threshold	Sub-threshold	Sub-threshold	No
aea8dbd7e54d56f098f754f615c00519	No	Female	17	51	Stage 1b	No	No	No	No	No	No	No	No	No	No	No	No	No	No	Yes	No	No	Yes	Yes	No	No	No	No	Yes	No	No	No	No	Sub-threshold	Sub-threshold	Sub-threshold	Sub-threshold	No
79508f0abc0528874470f8464ec916c9	No	Female	19	60	Stage 1b	No	Yes	Yes	No	No	No	Yes	No	No	No	No	No	No	No	No	No	No	No	Yes	No	No	No	No	Yes	No	No	No	Yes	Sub-threshold	Sub-threshold	Sub-threshold	Sub-threshold	Yes
006ffa20353bbcd37c67c1bbdd47eeb7	No	Male	17	60	Stage 1b	No	No	No	No	No	No	Yes	No	No	No	No	No	No	No	No	No	No	No	Yes	No	No	No	No	No	No	No	No	Yes	Full-threshold	Full-threshold	Sub-threshold	Sub-threshold	No
2ee3d9f1ad70a8fd61c7cadfa65e34b7	Yes	Female	17	60	Stage 1b	Yes	Yes	No	No	No	Yes	Yes	No	No	No	No	Yes	Yes	No	No	No	No	Yes	Yes	No	No	No	No	No	No	No	No	Yes	Sub-threshold	Sub-threshold	Sub-threshold	Sub-threshold	Yes
510efae571b0267cf8cde2ba2764051f	No	Female	16	70	Stage 1a	Yes	No	No	No	No	No	Yes	No	No	No	No	No	No	No	No	No	No	No	Yes	No	No	No	No	No	No	No	No	Yes	Sub-threshold	Sub-threshold	Sub-threshold	Sub-threshold	No
d21f50fd32b12e50ffaf1177efb6029b	No	Female	24	51	Stage 1b	No	No	No	No	Yes	No	Yes	No	No	No	No	No	No	No	No	No	No	No	Yes	No	No	No	No	No	No	No	No	Yes	Sub-threshold	Sub-threshold	Sub-threshold	Sub-threshold	No
fad40df5fcad0e25931a2074b929243b	No	Female	19	60	Stage 1b	Yes	Yes	No	No	No	No	Yes	No	No	No	No	No	No	No	No	No	No	No	Yes	No	No	No	No	No	No	No	No	No	Sub-threshold	Sub-threshold	Sub-threshold	Sub-threshold	Yes
ab82fcf11f74792cb16e9b53b9f741f8	No	Male	15	61	Stage 1a	No	Yes	No	No	No	No	Yes	No	No	No	No	No	No	No	No	No	No	No	Yes	No	No	No	No	No	No	No	No	No	Full-threshold	Sub-threshold	Sub-threshold	Sub-threshold	No
b284b4cd148297b7bcc2351c0bed9cff	No	Male	23	60	Stage 1b	No	Yes	No	No	No	No	Yes	No	No	No	No	No	No	No	No	No	No	No	Yes	No	No	No	No	No	No	No	No	Yes	Sub-threshold	Sub-threshold	Sub-threshold	Sub-threshold	No
8efdd12f10935f2759d9317cd5ea5cfa	No	Male	22	70	Stage 1a	No	No	Yes	Yes	No	No	Yes	No	No	No	No	No	No	No	No	No	No	No	Yes	No	No	No	No	No	No	No	No	Yes	Sub-threshold	Sub-threshold	Sub-threshold	Sub-threshold	No
7450cb4ba935fce28972b2c3cbebf63c	Yes	Female	17	51	Stage 2plus	Yes	No	No	No	No	Yes	Yes	No	No	No	No	No	Yes	No	Yes	No	Yes	No	No	No	No	No	Yes	Yes	No	Yes	No	Yes	Full-threshold	Sub-threshold	Sub-threshold	Sub-threshold	Yes
3213ade790521f5f09668327f152fc7f	No	Male	15	51	Stage 1a	No	No	No	No	No	No	No	No	Yes	No	No	No	No	No	No	No	No	No	Yes	No	No	No	No	No	No	No	Yes	Yes	Sub-threshold	Sub-threshold	Sub-threshold	Sub-threshold	No
54f691a49b55cdc10b1225fa2f5d5f9b	No	Male	20	60	Stage 1b	No	No	No	Yes	Yes	No	Yes	No	No	No	No	No	No	No	No	Yes	No	No	Yes	No	No	No	No	Yes	No	No	No	Yes	Sub-threshold	Sub-threshold	Sub-threshold	Sub-threshold	No
c81ded51377ac27162769d67d8aa0c2c	No	Male	17	60	Stage 1a	No	No	No	No	No	No	No	No	Yes	No	No	No	No	No	No	No	No	No	Yes	No	No	No	No	No	No	No	Yes	No	Sub-threshold	Sub-threshold	Sub-threshold	Sub-threshold	No
de1c97225f3bf12498cce443f8205b8d	No	Male	16	51	Stage 1b	Yes	Yes	No	No	No	No	Yes	No	No	No	No	No	No	No	No	No	Yes	No	Yes	No	No	No	No	No	No	No	No	No	Full-threshold	Sub-threshold	Sub-threshold	Sub-threshold	No
3c960f4791961631bd32177c73ed5cf2	No	Male	14	60	Stage 1a	No	No	No	No	No	No	Yes	No	No	No	No	No	No	No	No	No	No	No	Yes	No	No	No	No	Yes	No	No	Yes	No	Sub-threshold	Sub-threshold	Sub-threshold	Sub-threshold	No
c4a836a6517614f788940e8238db9c75	No	Female	22	61	Stage 1b	No	Yes	No	No	No	Yes	No	No	Yes	No	No	No	No	No	No	No	No	No	Yes	No	No	No	No	No	No	No	No	Yes	Sub-threshold	Full-threshold	Sub-threshold	Sub-threshold	Yes
1b6ade3075ad0b77df9aceac7bbfbe3e	No	Male	24	45	Stage 1b	No	No	No	No	Yes	No	Yes	No	No	No	No	No	No	No	No	No	No	No	Yes	No	No	No	No	No	No	No	No	Yes	Sub-threshold	Full-threshold	Sub-threshold	Sub-threshold	No
067f8d049dc79994aac17a4dd29874c7	No	Male	16	61	Stage 1a	No	No	No	No	No	No	Yes	No	No	No	No	No	No	No	No	No	No	No	Yes	No	No	No	No	No	No	No	No	Yes	Sub-threshold	Sub-threshold	Sub-threshold	Sub-threshold	No
3d2408ada51f948aa28891fdfe79c800	Yes	Male	16	50	Stage 1b	No	No	No	No	Yes	Yes	No	No	Yes	No	No	No	No	No	No	No	No	No	Yes	No	No	No	No	No	No	No	Yes	No	Sub-threshold	Sub-threshold	Sub-threshold	Sub-threshold	Yes
152fa95d6b00633f860a697e9e4bed64	No	Male	19	50	Stage 1b	Yes	Yes	No	No	Yes	Yes	Yes	No	No	No	No	No	No	No	Yes	No	No	No	No	No	No	No	Yes	Yes	No	No	No	No	Full-threshold	Sub-threshold	Sub-threshold	Sub-threshold	Yes
0a9f1fefc29cde236839db2844802643	No	Male	15	60	Stage 1b	Yes	Yes	No	No	No	No	Yes	No	No	No	No	Yes	No	Yes	Yes	No	No	No	No	No	No	Yes	Yes	Yes	No	No	No	Yes	Full-threshold	Sub-threshold	Sub-threshold	Sub-threshold	No
d5fbc548fd56570298395c7b5118f9a3	No	Male	14	55	Stage 1b	Yes	No	No	No	No	Yes	Yes	No	No	No	No	No	No	No	No	No	No	No	Yes	No	No	No	No	Yes	Yes	No	No	Yes	Full-threshold	Sub-threshold	Sub-threshold	Sub-threshold	Yes
c0c6751090440d50236105b9a5bb812e	No	Female	16	70	Stage 1a	No	No	No	No	No	No	Yes	No	No	No	No	No	No	No	No	No	No	No	Yes	No	No	No	No	No	No	No	No	No	Sub-threshold	Sub-threshold	Sub-threshold	Sub-threshold	No
67b53a64f1ae812b08df3b02a40e5864	No	Male	16	75	Stage 1a	No	No	No	No	No	No	Yes	No	No	No	No	No	No	No	No	No	No	No	Yes	No	No	No	No	No	No	No	No	No	Sub-threshold	Sub-threshold	Sub-threshold	Sub-threshold	No
720de8c82afdae4920dd79acba800fab	No	Male	16	70	Stage 1a	No	No	No	No	No	No	Yes	No	No	No	No	No	No	No	Yes	No	Yes	No	No	No	No	Yes	Yes	No	No	No	No	No	Sub-threshold	Sub-threshold	Sub-threshold	Sub-threshold	No
4d2ca114fadb62024180cb9d1c284f28	No	Female	16	60	Stage 1a	No	No	No	No	No	No	Yes	No	No	No	No	No	No	No	No	No	No	No	Yes	No	No	No	No	No	No	No	No	Yes	Full-threshold	Sub-threshold	Sub-threshold	Sub-threshold	No
bac9219d5d033959e00c6e39d1caaa51	No	Female	13	65	Stage 1a	No	No	No	No	No	No	Yes	No	No	No	No	No	No	No	No	No	No	No	Yes	No	No	No	No	No	No	No	No	No	Sub-threshold	Sub-threshold	Sub-threshold	Sub-threshold	No
714d0de4fbea7cf097e818af39eed30f	Yes	Female	15	51	Stage 1b	No	No	No	No	No	No	Yes	No	No	No	No	No	No	No	No	No	No	No	Yes	No	No	No	No	No	No	No	No	Yes	Full-threshold	Sub-threshold	Sub-threshold	Sub-threshold	Yes
464fb5782e0936ab4181e089dd4d278e	No	Female	14	50	Stage 1b	No	No	No	No	Yes	No	No	No	No	No	No	No	No	No	Yes	Yes	No	Yes	Yes	No	No	No	No	No	No	No	No	Yes	Full-threshold	Full-threshold	Sub-threshold	Sub-threshold	No
3c19c55e1616b764f9a4dd35ff84917e	No	Female	23	75	Stage 1b	Yes	No	Yes	Yes	No	No	Yes	No	No	No	No	Yes	No	Yes	Yes	No	No	No	No	No	Yes	No	Yes	Yes	No	No	No	Yes	Sub-threshold	Sub-threshold	Sub-threshold	Sub-threshold	Yes
1e927b3a055079a0cb0e745aef44857d	Yes	Female	17	70	Stage 1b	No	No	No	No	No	No	Yes	No	No	No	No	No	No	No	No	No	No	No	Yes	No	No	No	No	No	No	No	No	No	Sub-threshold	Full-threshold	Sub-threshold	Sub-threshold	No
06cf2fd791b4ee11b7fc02ab4bced7b9	No	Female	15	60	Stage 1b	No	No	No	No	No	No	No	No	No	No	No	No	No	No	No	No	No	No	Yes	No	No	No	No	No	No	No	No	No	Sub-threshold	Sub-threshold	Sub-threshold	Sub-threshold	Yes
0229e0b64d96004c4784f041eb0e05b2	No	Male	12	65	Stage 1a	No	No	No	No	No	No	Yes	No	No	No	No	No	No	No	No	No	No	No	Yes	No	No	No	No	No	No	No	Yes	No	Sub-threshold	Sub-threshold	Sub-threshold	Sub-threshold	No
10c05e0f42de96dce24954564ddb03ff	No	Male	21	51	Stage 2plus	No	Yes	Yes	No	Yes	No	Yes	No	No	No	No	No	No	No	No	No	No	No	Yes	No	No	No	No	No	No	No	No	Yes	Sub-threshold	Sub-threshold	Sub-threshold	Full-threshold	No
b295d87a7df19c867b29a46b9f53f598	No	Female	17	60	Stage 1b	No	No	No	No	No	No	Yes	No	No	No	No	No	No	No	No	No	No	No	Yes	No	No	No	No	Yes	No	No	No	No	Sub-threshold	Sub-threshold	Sub-threshold	Sub-threshold	Yes
3258e177d759b97dbea568591cf31a5a	No	Female	19	60	Stage 1b	No	No	No	No	Yes	No	Yes	No	No	No	No	No	No	No	No	No	No	Yes	Yes	No	No	No	No	Yes	No	No	No	Yes	Full-threshold	Sub-threshold	Sub-threshold	Sub-threshold	No
ba8344b5931dc19097cbfcff89d926b8	Yes	Female	21	65	Stage 1b	Yes	No	Yes	No	No	Yes	Yes	No	No	No	No	No	No	No	No	No	No	No	Yes	No	No	No	No	Yes	No	Yes	No	Yes	Sub-threshold	Sub-threshold	Sub-threshold	Sub-threshold	Yes
ef91a29f8053b97be69f1ec858fe6409	No	Female	20	61	Stage 1b	No	No	No	Yes	Yes	Yes	Yes	No	No	No	No	No	No	No	No	No	No	No	Yes	No	No	No	No	No	No	No	Yes	Yes	Sub-threshold	Sub-threshold	Sub-threshold	Sub-threshold	Yes
ccbff208392c33a448d1b908dad003ae	No	Female	21	61	Stage 1b	Yes	No	Yes	No	No	No	Yes	No	No	No	No	No	No	No	Yes	No	No	No	Yes	No	No	No	No	No	No	Yes	No	Yes	Full-threshold	Sub-threshold	Sub-threshold	Sub-threshold	No
9db0e7d96b354a56d08499d55396a98a	No	Male	19	70	Stage 1a	No	No	No	No	No	No	Yes	No	No	No	No	No	No	No	No	No	No	No	No	No	No	Yes	No	No	No	No	No	No	Sub-threshold	Sub-threshold	Sub-threshold	Sub-threshold	No
475f5282f1f697a4b86557745f90a042	No	Female	18	41	Stage 1b	Yes	No	No	No	Yes	Yes	Yes	No	No	No	No	No	Yes	No	No	No	No	No	Yes	No	No	No	No	No	Yes	No	No	No	Full-threshold	Sub-threshold	Sub-threshold	Sub-threshold	Yes
5d8fe0aea8c9d285045d4ac2f873ae4f	No	Female	13	71	Stage 1b	No	No	No	No	No	No	No	Yes	No	No	No	No	No	No	No	No	No	No	Yes	No	No	No	No	No	No	No	No	Yes	Full-threshold	Full-threshold	Sub-threshold	Sub-threshold	No
e264af47a5bfd4ddb5316127aa06db9f	No	Female	15	58	Stage 2plus	Yes	Yes	No	No	Yes	No	Yes	No	No	No	No	No	No	No	Yes	No	No	No	Yes	No	No	No	No	Yes	Yes	No	No	Yes	Full-threshold	Sub-threshold	Sub-threshold	Sub-threshold	Yes
cbfe5c094c6313d38453b839f08a2d89	No	Female	14	61	Stage 1b	Yes	No	No	No	No	No	Yes	No	No	No	No	No	No	No	No	No	No	No	Yes	No	No	No	No	No	No	No	No	Yes	Sub-threshold	Sub-threshold	Sub-threshold	Sub-threshold	No
e489a0f010952fe0f970d18ad0a86ee4	No	Male	13	60	Stage 1a	No	No	No	No	No	No	Yes	No	No	No	No	No	No	No	No	No	No	No	Yes	No	No	No	No	No	No	No	No	Yes	Sub-threshold	Sub-threshold	Sub-threshold	Sub-threshold	No
ab18eb80ee3ad0bce26900bc925728bb	No	Female	16	71	Stage 1b	No	No	No	No	No	No	Yes	No	No	No	No	No	No	No	Yes	No	No	No	Yes	No	No	No	No	No	No	No	No	No	Full-threshold	Sub-threshold	Sub-threshold	Sub-threshold	No
a4adfd88de2c9f49d1218a040050f1ea	No	Male	18	65	Stage 1b	Yes	No	No	Yes	No	No	Yes	No	No	No	No	No	No	No	No	No	No	No	Yes	No	No	No	No	Yes	No	No	No	Yes	Sub-threshold	Sub-threshold	Sub-threshold	Sub-threshold	Yes
65d2c133001dd1dd62529b0b6f2b1063	No	Male	16	60	Stage 1b	No	No	No	No	No	No	No	No	Yes	No	No	No	No	No	Yes	No	No	No	Yes	No	No	No	No	No	No	No	No	No	Full-threshold	Full-threshold	Sub-threshold	Sub-threshold	Yes
32163edeac62acfd5e39597c1ffcfbac	No	Female	19	60	Stage 1b	No	No	No	No	No	No	Yes	No	No	No	No	No	No	No	Yes	No	No	No	No	Yes	No	No	No	No	No	No	No	Yes	Full-threshold	Sub-threshold	Sub-threshold	Sub-threshold	No
17c6d53d26f5426be8b1e4b638e80c54	No	Male	15	55	Stage 1b	Yes	No	No	No	No	No	Yes	No	No	No	No	No	No	No	Yes	No	No	No	Yes	No	No	No	No	Yes	No	No	No	Yes	Full-threshold	Full-threshold	Sub-threshold	Sub-threshold	No
a604f155f7d57f6833039e8c162eb1d1	No	Female	18	75	Stage 1a	No	No	No	No	No	No	Yes	No	No	No	No	No	No	No	No	No	No	No	No	No	No	No	Yes	No	No	No	No	No	Sub-threshold	Sub-threshold	Sub-threshold	Sub-threshold	No
d4a533691d5708ccae7886a567014918	No	Male	23	50	Stage 2plus	No	Yes	No	No	Yes	Yes	No	No	Yes	No	No	No	No	No	No	No	No	No	Yes	No	No	No	No	No	Yes	No	No	No	Sub-threshold	Sub-threshold	Sub-threshold	Full-threshold	No
aa8c473694987adcba63174f34d346d2	No	Female	14	65	Stage 1b	Yes	No	No	No	No	No	Yes	No	No	No	No	No	No	No	No	No	No	No	No	Yes	No	No	No	Yes	No	No	No	Yes	Sub-threshold	Sub-threshold	Sub-threshold	Sub-threshold	Yes
d0de83fff8e48be7b9fb94f493e8d74a	No	Female	18	61	Stage 1b	No	Yes	Yes	No	No	Yes	Yes	No	No	No	No	No	No	No	No	No	No	No	Yes	No	No	No	No	No	Yes	No	No	Yes	Sub-threshold	Full-threshold	Sub-threshold	Sub-threshold	No
6b61d96152a80dd39feaa9468fa4cc8a	No	Male	25	41	Stage 2plus	Yes	Yes	No	No	Yes	Yes	Yes	No	No	No	No	No	No	No	Yes	Yes	No	No	Yes	No	No	No	No	No	Yes	No	No	Yes	Full-threshold	Sub-threshold	Sub-threshold	Full-threshold	Yes
3a2ee4665a593649d15edd563d7b050f	No	Female	14	60	Stage 1b	Yes	No	No	No	No	No	Yes	No	No	No	No	No	No	No	No	No	No	No	Yes	No	No	No	No	No	No	No	No	Yes	Sub-threshold	Sub-threshold	Sub-threshold	Sub-threshold	Yes
db189ed0ab9b28f7c044741aa638ba69	No	Male	17	51	Stage 1a	No	No	No	Yes	No	No	Yes	No	No	No	No	No	No	No	No	No	No	No	Yes	No	No	No	No	No	No	No	Yes	No	Sub-threshold	Sub-threshold	Sub-threshold	Sub-threshold	No
2b8208702b169bd65b20d4a6b58ae6f6	No	Female	22	55	Stage 1b	No	No	Yes	Yes	No	No	Yes	No	No	No	No	No	No	No	No	No	Yes	No	Yes	No	No	No	No	No	No	No	No	No	Sub-threshold	Sub-threshold	Sub-threshold	Sub-threshold	No
7b73f125702e4fbb0f69a382eec0e70e	No	Female	17	51	Stage 1b	No	Yes	Yes	No	Yes	No	Yes	No	No	No	No	No	Yes	No	No	Yes	No	No	Yes	No	No	No	No	Yes	Yes	No	No	No	Sub-threshold	Sub-threshold	Sub-threshold	Sub-threshold	No
2946754fc45d4581f893f37ae2e954f5	No	Male	22	55	Stage 1b	No	Yes	No	No	No	Yes	No	Yes	No	No	No	No	No	No	No	No	No	No	Yes	No	No	No	No	No	Yes	No	No	No	Sub-threshold	Sub-threshold	Sub-threshold	Sub-threshold	No
4efa400f0e124cad9c6219aa8fb61997	No	Female	15	60	Stage 1b	Yes	No	No	No	No	No	No	No	Yes	No	No	No	No	No	Yes	Yes	No	No	No	No	Yes	No	No	Yes	No	No	No	No	Full-threshold	Sub-threshold	Sub-threshold	Sub-threshold	Yes
5272e7b66a03cde7a131f55be8e50b42	No	Female	15	60	Stage 1b	Yes	No	No	No	No	No	Yes	No	No	No	No	No	No	No	No	No	No	No	Yes	No	No	No	No	No	No	No	No	Yes	Full-threshold	Sub-threshold	Sub-threshold	Sub-threshold	No
2f2ef15d53f1868abfaa88a8f187ef73	No	Male	17	55	Stage 1b	No	Yes	No	No	Yes	No	Yes	No	No	No	No	No	No	Yes	Yes	No	Yes	No	Yes	No	No	No	No	No	No	No	No	No	Sub-threshold	Full-threshold	Sub-threshold	Sub-threshold	No
bbad5afa35b5c7fed471e916d454b1f2	No	Female	20	60	Stage 1b	No	No	Yes	No	Yes	No	Yes	No	No	No	No	No	No	No	Yes	No	No	No	Yes	No	No	No	No	Yes	No	No	No	Yes	Sub-threshold	Sub-threshold	Sub-threshold	Sub-threshold	No
70b4f566845c04a939091be8735d6656	Yes	Female	18	55	Stage 1b	Yes	No	No	No	No	Yes	Yes	No	No	No	No	No	No	No	No	No	No	No	Yes	No	No	No	No	Yes	No	No	No	Yes	Sub-threshold	Sub-threshold	Sub-threshold	Sub-threshold	Yes
fe411972e83bbed8a117cc15afc884c1	Yes	Male	17	61	Stage 1b	No	No	No	No	No	No	Yes	No	No	No	No	No	No	No	Yes	No	No	No	Yes	No	No	No	No	No	No	No	No	No	Full-threshold	Sub-threshold	Sub-threshold	Sub-threshold	Yes
722956568f687fb3e33a961d69b858d5	No	Female	17	70	Stage 1a	Yes	No	No	No	No	No	Yes	No	No	No	No	No	No	No	No	No	No	No	Yes	No	No	No	No	No	No	No	No	No	Sub-threshold	Sub-threshold	Sub-threshold	Sub-threshold	No
08fee23a8c180a2d110dc929eb28563b	No	Female	20	58	Stage 1a	No	No	No	No	No	No	Yes	No	No	No	No	No	No	No	No	No	No	No	Yes	No	No	No	No	Yes	No	No	No	Yes	Sub-threshold	Sub-threshold	Sub-threshold	Sub-threshold	No
da3edfb7811f4e762f6615eff62392a6	No	Female	14	71	Stage 1b	No	No	No	No	No	No	Yes	No	No	No	No	No	No	No	No	No	No	No	Yes	No	No	No	No	No	No	No	No	Yes	Sub-threshold	Full-threshold	Sub-threshold	Sub-threshold	No
a594040b7797609662696aa109cfed57	No	Male	20	61	Stage 2plus	Yes	Yes	Yes	No	No	Yes	Yes	No	No	No	No	No	No	No	No	No	No	No	Yes	No	No	No	No	No	Yes	Yes	No	Yes	Sub-threshold	Sub-threshold	Full-threshold	Sub-threshold	No
87607a2fe5eba0b46f7edf3384c76663	No	Female	16	65	Stage 1a	No	No	No	No	No	No	Yes	No	No	No	No	No	No	No	No	No	No	No	Yes	No	No	No	No	No	No	No	No	No	Sub-threshold	Sub-threshold	Sub-threshold	Sub-threshold	No
6353d8457c698e95d6cc74cccf46957f	No	Female	16	71	Stage 1a	Yes	No	No	No	No	No	Yes	No	No	No	No	No	No	No	Yes	No	No	No	Yes	No	No	No	No	No	No	No	No	Yes	Sub-threshold	Sub-threshold	Sub-threshold	Sub-threshold	No
225b93f2d3ac7b60723c13356cdc6a35	No	Female	15	65	Stage 1b	No	No	No	No	No	No	Yes	No	No	No	No	No	No	No	No	No	Yes	No	Yes	No	No	No	No	No	No	No	No	Yes	Sub-threshold	Sub-threshold	Sub-threshold	Sub-threshold	No
217e3723939f4c69c398fd02f92d9016	Yes	Female	19	56	Stage 1b	Yes	Yes	No	Yes	No	No	Yes	No	No	No	No	No	No	No	Yes	No	No	No	Yes	No	No	No	No	No	No	No	No	No	Sub-threshold	Full-threshold	Sub-threshold	Sub-threshold	No
6be16047aef75f6ea5a2baa19ab12005	No	Female	15	51	Stage 1b	No	No	Yes	Yes	Yes	No	No	No	Yes	No	No	Yes	No	No	No	No	No	No	Yes	No	No	No	No	No	No	No	Yes	Yes	Sub-threshold	Sub-threshold	Sub-threshold	Sub-threshold	No
ce7c1fefa9e14e4ad511a702705cf459	No	Female	24	60	Stage 1b	Yes	No	No	No	No	No	Yes	No	No	No	No	No	No	Yes	No	No	No	No	Yes	No	No	No	No	No	No	No	No	No	Sub-threshold	Full-threshold	Sub-threshold	Sub-threshold	Yes
a8544e1388560d81f014e7d04f6ea958	Yes	Female	15	51	Stage 1b	Yes	No	No	No	No	No	Yes	No	No	No	No	No	No	No	Yes	No	Yes	No	Yes	No	No	No	No	No	No	No	No	Yes	Full-threshold	Sub-threshold	Sub-threshold	Sub-threshold	Yes
fd56d488fc013461cbe24166308e40c3	No	Female	16	71	Stage 1b	No	No	No	No	No	No	Yes	No	No	No	No	No	No	No	No	No	No	No	Yes	No	No	No	No	No	No	No	No	Yes	Sub-threshold	Sub-threshold	Sub-threshold	Sub-threshold	No
fcc2afec99564a6bb9f6d0a6298fd2cf	No	Female	16	70	Stage 1a	Yes	No	No	No	No	No	Yes	No	No	No	No	No	No	No	No	No	No	No	Yes	No	No	No	No	No	No	No	No	No	Sub-threshold	Sub-threshold	Sub-threshold	Sub-threshold	No
73bb11f1164de064c232da0ab8bb95d9	No	Female	19	60	Stage 1a	Yes	No	No	No	No	No	Yes	No	No	No	No	No	No	No	Yes	No	No	No	Yes	No	No	No	No	No	No	No	No	No	Full-threshold	Sub-threshold	Sub-threshold	Sub-threshold	No
868508db338316a280a9c55faa1c89ed	No	Male	17	50	Stage 1b	No	Yes	No	No	No	No	No	Yes	No	No	No	No	No	No	No	No	No	No	Yes	No	No	No	No	Yes	Yes	Yes	No	No	Sub-threshold	Sub-threshold	Sub-threshold	Sub-threshold	No
35057edbc351c985f7e6e59bdf9671cd	Yes	Female	18	60	Stage 1a	No	No	No	No	No	No	Yes	No	No	No	No	No	No	No	No	No	No	No	No	No	No	No	Yes	No	No	No	No	Yes	Full-threshold	Sub-threshold	Sub-threshold	Sub-threshold	No
bf4829ecdd553cd54162eedcf22f7c68	No	Male	23	65	Stage 1b	Yes	Yes	No	No	No	No	Yes	No	No	No	No	No	No	No	No	No	No	No	No	No	No	No	Yes	Yes	No	No	No	Yes	Full-threshold	Sub-threshold	Sub-threshold	Sub-threshold	No
9219374b5cd4cc351c8d76bebdfa81aa	No	Female	14	75	Stage 1a	No	No	No	No	No	No	Yes	No	No	No	No	No	No	No	Yes	No	No	No	Yes	No	No	No	No	No	No	No	No	Yes	Sub-threshold	Sub-threshold	Sub-threshold	Sub-threshold	Yes
e3b4e6b318809085269e2ad54d4ed07a	No	Female	15	61	Stage 1a	No	No	No	No	No	No	Yes	No	No	No	No	No	No	No	Yes	No	No	No	Yes	No	No	No	No	No	No	No	No	No	Sub-threshold	Sub-threshold	Sub-threshold	Sub-threshold	No
a1d72638d7181834097d5f092635c741	No	Male	12	61	Stage 1a	No	No	No	No	No	No	No	No	Yes	No	No	No	No	No	No	No	No	No	Yes	No	No	No	No	No	No	No	No	No	Sub-threshold	Sub-threshold	Sub-threshold	Sub-threshold	No
c7e8adc070e0357e805957c5c07fed0e	No	Male	23	60	Stage 1b	No	Yes	Yes	No	Yes	No	Yes	No	No	No	No	No	No	No	No	Yes	No	No	Yes	No	No	No	No	Yes	Yes	No	No	No	Sub-threshold	Sub-threshold	Sub-threshold	Sub-threshold	Yes
bb14b017003974a0dc3efde7c94fb2e1	No	Female	19	51	Stage 1b	Yes	No	No	No	Yes	No	No	No	No	No	Yes	No	No	No	Yes	Yes	No	No	Yes	No	No	No	No	Yes	No	No	No	Yes	Full-threshold	Full-threshold	Sub-threshold	Sub-threshold	Yes
f60f55d1ada0de678264618356f1391a	No	Male	22	70	Stage 1b	Yes	No	Yes	Yes	No	No	Yes	No	No	No	No	No	No	No	No	Yes	No	No	Yes	No	No	No	No	Yes	Yes	Yes	Yes	Yes	Full-threshold	Sub-threshold	Sub-threshold	Sub-threshold	No
defc0ab601ce5d93a3ac20927240cb80	Yes	Female	16	60	Stage 2plus	No	Yes	Yes	Yes	No	No	No	No	No	No	Yes	No	No	No	Yes	Yes	Yes	Yes	Yes	No	No	No	No	No	No	No	No	Yes	Sub-threshold	Sub-threshold	Full-threshold	Sub-threshold	Yes
b565e47afa83e1bcd2b75a26052a3f3f	No	Male	20	50	Stage 1b	No	No	No	Yes	No	No	No	No	Yes	No	No	No	No	No	No	No	No	No	Yes	No	No	No	No	Yes	No	No	Yes	Yes	Full-threshold	Full-threshold	Sub-threshold	Sub-threshold	No
de3bd842abd3dedbd4aa2ecc5cf5d05f	No	Male	14	65	Stage 1a	No	No	No	No	No	No	No	Yes	No	No	No	No	No	No	Yes	No	No	Yes	No	No	No	Yes	No	No	No	No	Yes	No	Sub-threshold	Sub-threshold	Sub-threshold	Sub-threshold	No
13fdd3dea1073e1a889b50c0ef04db24	No	Male	21	51	Stage 1b	No	Yes	No	No	No	No	Yes	No	No	No	No	No	No	No	No	No	No	No	Yes	No	No	No	No	Yes	No	No	No	No	Full-threshold	Full-threshold	Sub-threshold	Sub-threshold	No
590049a499960f632e7b467a10712953	No	Female	20	65	Stage 1b	No	No	No	No	Yes	No	Yes	No	No	No	No	No	No	No	Yes	No	No	No	Yes	No	No	No	No	No	No	No	No	No	Full-threshold	Full-threshold	Sub-threshold	Sub-threshold	Yes
7cb47f969ea839514b6b2dbcf41b262f	No	Male	17	61	Stage 1b	No	No	No	No	No	No	Yes	No	No	No	No	No	No	No	No	No	Yes	No	Yes	No	No	No	No	Yes	No	No	No	Yes	Full-threshold	Sub-threshold	Sub-threshold	Sub-threshold	No
5ca32d092434bef67da76b1066d31187	No	Male	30	55	Stage 2plus	Yes	Yes	Yes	No	Yes	Yes	Yes	No	No	No	No	No	No	No	No	No	No	No	Yes	No	No	No	No	Yes	Yes	Yes	No	No	Sub-threshold	Sub-threshold	Sub-threshold	Full-threshold	No
f2565bba4a00c085032d8e61b3a63621	Yes	Female	17	55	Stage 1a	Yes	No	No	No	No	No	Yes	No	No	No	No	No	No	No	No	No	No	No	Yes	No	No	No	No	No	No	No	No	No	Sub-threshold	Sub-threshold	Sub-threshold	Sub-threshold	Yes
da3d0320f30e1ddb996a25495adcb34b	No	Female	17	70	Stage 2plus	No	Yes	Yes	Yes	No	Yes	Yes	No	No	No	No	No	Yes	No	No	No	No	No	Yes	No	No	No	No	No	Yes	Yes	No	No	Sub-threshold	Sub-threshold	Sub-threshold	Sub-threshold	No
58653b3a5ac630b509302f06c51b851b	Yes	Female	17	35	Stage 2plus	Yes	Yes	Yes	Yes	Yes	Yes	No	No	Yes	No	Yes	No	No	No	Yes	No	Yes	No	No	No	No	No	Yes	Yes	Yes	Yes	Yes	Yes	Full-threshold	Sub-threshold	Sub-threshold	Sub-threshold	Yes
744de5af901129aaea2e60075c15eaaa	No	Male	29	71	Stage 1a	No	No	No	No	No	No	Yes	No	No	No	No	No	No	No	No	No	No	No	Yes	No	No	No	No	No	No	No	Yes	No	Sub-threshold	Sub-threshold	Sub-threshold	Sub-threshold	No
45fa046d0953a37bf5cb6085cc36f6c0	Yes	Female	19	61	Stage 1b	No	No	Yes	Yes	No	No	Yes	No	No	No	No	No	No	No	No	No	No	No	Yes	No	No	No	No	Yes	Yes	No	No	Yes	Sub-threshold	Sub-threshold	Sub-threshold	Sub-threshold	Yes
5d8287ced5f87647616eaf4edaca44a7	No	Female	17	60	Stage 1b	Yes	No	No	Yes	No	No	Yes	No	No	No	No	No	No	No	Yes	No	No	No	Yes	No	No	No	No	Yes	No	No	No	Yes	Sub-threshold	Sub-threshold	Sub-threshold	Sub-threshold	No
30e29139f4b346e6d777bb494613b4d3	No	Female	30	60	Stage 2plus	No	No	Yes	No	No	Yes	Yes	No	No	No	No	No	No	No	No	No	No	No	Yes	No	No	No	No	Yes	No	No	No	Yes	Full-threshold	Sub-threshold	Sub-threshold	Sub-threshold	No
e26a97eb77c6095f4e69c7b76e3372f8	No	Male	16	60	Stage 1b	Yes	Yes	No	No	No	No	Yes	No	No	No	No	No	No	No	Yes	No	No	No	Yes	No	No	No	No	No	No	No	No	No	Sub-threshold	Sub-threshold	Sub-threshold	Sub-threshold	No
61dec46d4c603b32a064e4e427f95d8c	No	Male	16	61	Stage 1a	No	No	No	No	No	No	Yes	No	No	No	No	No	No	No	No	No	Yes	No	Yes	No	No	No	No	No	No	No	No	Yes	Sub-threshold	Sub-threshold	Sub-threshold	Sub-threshold	No
bf64e7e95647e87dc4d73fb62f795375	No	Female	14	40	Stage 2plus	Yes	Yes	No	No	No	Yes	Yes	No	No	No	No	No	No	No	No	No	No	No	Yes	No	No	No	No	No	Yes	No	No	Yes	Sub-threshold	Full-threshold	Sub-threshold	Full-threshold	Yes
7d537151f9a8e1dafe4c0488f1a1b1ff	No	Female	24	65	Stage 1b	Yes	No	No	No	No	Yes	Yes	No	No	No	No	No	No	No	No	No	No	No	Yes	No	No	No	No	Yes	Yes	No	No	Yes	Sub-threshold	Sub-threshold	Sub-threshold	Sub-threshold	Yes
8be01c0f139c6d3b4fe079304c9f3b64	Yes	Female	15	65	Stage 1a	Yes	No	No	No	No	No	Yes	No	No	No	No	No	No	No	No	No	No	No	Yes	No	No	No	No	No	No	No	No	No	Sub-threshold	Sub-threshold	Sub-threshold	Sub-threshold	Yes
6d3b33974d8cab9735dabfed5f1efb72	Yes	Female	14	70	Stage 1a	Yes	No	No	No	No	No	Yes	No	No	No	No	No	No	No	No	No	No	No	Yes	No	No	No	No	No	No	No	No	No	Sub-threshold	Sub-threshold	Sub-threshold	Sub-threshold	Yes
935510e79841d6976f342480cd7e75cc	No	Female	24	71	Stage 1b	No	No	No	No	No	No	Yes	No	No	No	No	No	No	No	No	No	No	No	Yes	No	No	No	No	No	No	No	No	No	Full-threshold	Full-threshold	Sub-threshold	Sub-threshold	No
87978f66203e0e95401046dc85bd25f4	No	Female	18	51	Stage 2plus	Yes	No	Yes	No	Yes	Yes	Yes	No	No	No	No	No	No	No	No	No	No	No	Yes	No	No	No	No	Yes	Yes	Yes	No	No	Sub-threshold	Sub-threshold	Full-threshold	Sub-threshold	Yes
85660cd199432bc4217c65e13bf866fe	Yes	Female	23	55	Stage 2plus	Yes	No	No	No	No	Yes	Yes	No	No	No	No	No	No	No	Yes	Yes	No	No	Yes	No	No	No	No	Yes	Yes	No	No	Yes	Full-threshold	Full-threshold	Sub-threshold	Sub-threshold	Yes
9c1911242191df1c0892d43490614bb9	Yes	Male	24	51	Stage 2plus	Yes	No	Yes	Yes	No	No	No	No	Yes	No	No	No	No	No	Yes	Yes	No	No	Yes	No	No	No	No	No	Yes	No	Yes	No	Sub-threshold	Sub-threshold	Full-threshold	Sub-threshold	No
4b82c1d4275383fa6b7bfe219041e201	Yes	Female	16	51	Stage 1b	Yes	No	No	No	No	Yes	Yes	No	No	No	No	No	No	No	Yes	No	No	No	No	Yes	No	No	No	Yes	No	No	No	No	Full-threshold	Sub-threshold	Sub-threshold	Sub-threshold	Yes
e16ed6142b802319fef2c47cad17738a	No	Female	14	55	Stage 1b	Yes	No	Yes	No	No	No	Yes	No	No	No	No	No	No	No	Yes	No	Yes	No	Yes	No	No	No	No	No	No	No	No	Yes	Sub-threshold	Sub-threshold	Sub-threshold	Sub-threshold	No
bc9a8e8ff0176ee8ec29fa2e87ae244c	No	Female	25	40	Stage 1b	Yes	No	No	Yes	No	No	Yes	No	No	No	No	No	No	No	No	No	No	No	Yes	No	No	No	No	Yes	No	No	No	No	Full-threshold	Sub-threshold	Sub-threshold	Sub-threshold	No
4d2055b62539bba49d3bf142d1c23c9e	No	Female	24	50	Stage 2plus	No	Yes	No	Yes	Yes	Yes	Yes	No	No	No	No	No	No	No	No	No	No	No	No	Yes	No	No	No	No	Yes	No	No	Yes	Sub-threshold	Sub-threshold	Sub-threshold	Full-threshold	No
cd84c6d069a8d1727291cc181b33d192	Yes	Female	19	61	Stage 1a	No	No	No	No	No	No	Yes	No	No	No	No	Yes	No	No	No	Yes	No	No	No	No	No	No	Yes	No	No	No	No	No	Sub-threshold	Sub-threshold	Sub-threshold	Sub-threshold	No
dafc0f8f8b75da7f8448f9f7197fe97b	No	Female	19	61	Stage 1a	No	No	No	No	No	No	Yes	No	No	No	No	No	No	No	No	No	No	No	Yes	No	No	No	No	No	No	No	No	No	Sub-threshold	Full-threshold	Sub-threshold	Sub-threshold	No
b923c488510e8b7f7a0c880f96cdb83e	No	Male	24	60	Stage 2plus	No	Yes	Yes	Yes	No	Yes	Yes	No	No	No	No	No	No	No	No	No	Yes	No	Yes	No	No	No	No	No	Yes	No	Yes	Yes	Sub-threshold	Sub-threshold	Full-threshold	Sub-threshold	No
8b19415f1937a078f5b3cbffe6644b38	No	Female	14	60	Stage 1a	Yes	No	No	Yes	No	No	Yes	No	No	No	No	No	No	No	Yes	No	No	No	Yes	No	No	No	No	No	No	No	No	No	Sub-threshold	Sub-threshold	Sub-threshold	Sub-threshold	Yes
018adc577ecbe711f564717410db70c0	No	Female	16	70	Stage 1a	No	No	No	No	No	No	Yes	No	No	No	No	No	No	No	No	No	No	No	Yes	No	No	No	No	No	No	No	No	No	Sub-threshold	Sub-threshold	Sub-threshold	Sub-threshold	No
152f895ed6b5e7ece78cd1591ba336a0	No	Female	14	55	Stage 1b	No	No	No	No	No	No	No	No	No	Yes	No	No	No	No	No	No	No	No	Yes	No	No	No	No	No	No	No	No	Yes	Sub-threshold	Sub-threshold	Sub-threshold	Sub-threshold	No
f5bf7482568abf6ff1ccf5b7c5e51f11	Yes	Female	13	71	Stage 1a	No	No	No	No	No	No	Yes	No	No	No	No	No	No	No	No	No	Yes	Yes	Yes	No	No	No	No	No	No	No	No	No	Sub-threshold	Sub-threshold	Sub-threshold	Sub-threshold	Yes
226dcb94421b88654f8edb93ea5a2435	No	Female	25	61	Stage 1b	No	No	Yes	No	Yes	No	Yes	No	No	No	No	No	No	No	Yes	No	No	No	Yes	No	No	No	No	Yes	No	No	Yes	No	Sub-threshold	Sub-threshold	Full-threshold	Sub-threshold	No
1dfc27dea8b70971ec7f128e2acf75ff	No	Female	20	61	Stage 1b	Yes	No	No	No	No	Yes	Yes	No	No	No	No	No	No	No	No	No	No	No	Yes	No	No	No	No	Yes	No	No	No	Yes	Full-threshold	Full-threshold	Sub-threshold	Sub-threshold	Yes
03ceaa8265712a5964fbf9f26e17c310	No	Male	17	51	Stage 1b	No	No	Yes	No	Yes	No	Yes	No	No	No	No	No	No	No	Yes	No	No	No	Yes	No	No	No	No	Yes	No	No	No	Yes	Sub-threshold	Sub-threshold	Sub-threshold	Sub-threshold	No
5e3696f6e16a5dea067e39fedc68d965	No	Female	14	61	Stage 1a	No	No	No	No	No	No	Yes	No	No	No	No	Yes	No	No	No	No	Yes	No	Yes	No	No	No	No	No	No	No	No	Yes	Sub-threshold	Sub-threshold	Sub-threshold	Sub-threshold	No
e15515904c4b5144ccd26f272aa2c993	No	Female	12	65	Stage 1a	Yes	No	No	No	No	No	Yes	No	No	No	No	No	No	No	No	No	Yes	Yes	Yes	No	No	No	No	No	No	No	No	No	Sub-threshold	Sub-threshold	Sub-threshold	Sub-threshold	No
690cd98e5b3fd23dfc1fc1ca990341e3	No	Female	20	55	Stage 1b	Yes	Yes	Yes	Yes	Yes	No	Yes	No	No	No	No	Yes	Yes	No	Yes	No	No	No	Yes	No	No	No	No	Yes	No	No	Yes	Yes	Sub-threshold	Sub-threshold	Sub-threshold	Sub-threshold	No
6da255baa2d8363b1a91f452e881f22b	No	Female	14	70	Stage 1a	Yes	No	No	Yes	No	No	Yes	No	No	No	No	No	No	No	Yes	No	No	No	Yes	No	No	No	No	No	No	No	No	No	Sub-threshold	Sub-threshold	Sub-threshold	Sub-threshold	No
bb0c72ff7ee9c95f37f10166baf12ff9	No	Male	15	70	Stage 1a	No	Yes	No	Yes	No	No	Yes	No	No	No	No	No	No	No	Yes	No	No	No	Yes	No	No	No	No	No	No	No	No	No	Sub-threshold	Sub-threshold	Sub-threshold	Sub-threshold	No
ecded500abe39bc09f3dec55a19e7e21	No	Male	17	50	Stage 2plus	Yes	Yes	Yes	Yes	Yes	Yes	Yes	No	No	No	No	No	Yes	No	No	No	No	No	Yes	No	No	No	No	No	Yes	Yes	Yes	Yes	Sub-threshold	Sub-threshold	Full-threshold	Full-threshold	No
dce251ef1b3076581bd3d2612eab98cc	No	Female	16	63	Stage 1a	No	No	No	Yes	No	No	Yes	No	No	No	No	No	No	No	No	No	No	No	No	Yes	Yes	Yes	Yes	No	No	No	No	No	Sub-threshold	Sub-threshold	Sub-threshold	Sub-threshold	No
16050a089a2025b08700d4e760c3b363	No	Female	15	65	Stage 1a	No	No	No	Yes	No	No	Yes	No	No	No	No	No	No	No	No	No	No	No	Yes	No	No	No	No	No	No	No	No	No	Sub-threshold	Sub-threshold	Sub-threshold	Sub-threshold	No
5b89d6cf4045a3cddc0811546c4710fc	No	Female	13	51	Stage 1b	Yes	Yes	Yes	No	No	No	Yes	No	No	No	No	No	No	No	No	No	No	No	Yes	No	No	No	No	No	No	No	No	Yes	Full-threshold	Sub-threshold	Sub-threshold	Sub-threshold	No
e35435cc2216e268e5aceef46442909a	No	Female	12	61	Stage 1a	No	No	No	No	No	No	Yes	No	No	No	No	No	No	No	No	No	No	No	Yes	No	No	No	No	No	No	No	No	Yes	Sub-threshold	Sub-threshold	Sub-threshold	Sub-threshold	No
a01014ffc8b62dee2dc74f9f058d7790	No	Male	13	55	Stage 1a	No	No	No	No	No	No	No	No	No	No	No	No	No	No	No	No	No	No	Yes	No	No	No	No	No	No	No	No	No	Sub-threshold	Sub-threshold	Sub-threshold	Sub-threshold	No
eda5bccc8d41e304ae8d009cda4cb82c	No	Female	12	61	Stage 1b	No	No	No	No	No	No	No	Yes	No	No	No	No	No	No	No	No	No	No	No	No	No	Yes	No	Yes	No	No	No	Yes	Sub-threshold	Full-threshold	Sub-threshold	Sub-threshold	No
7092ae3452d7ca95ea1fcf63a57f975c	No	Male	19	60	Stage 1a	Yes	No	No	No	No	No	Yes	No	No	No	No	No	No	No	No	No	No	No	Yes	No	No	No	No	No	No	No	No	No	Sub-threshold	Sub-threshold	Sub-threshold	Sub-threshold	Yes
faf431fe3b536127fd20c7902405affe	No	Male	16	61	Stage 1a	No	No	No	No	No	No	No	Yes	No	No	No	No	No	No	No	No	No	No	Yes	No	No	No	No	No	No	No	No	Yes	Sub-threshold	Sub-threshold	Sub-threshold	Sub-threshold	No
163422d7802b7deef838cd56d2bb2845	No	Female	21	65	Stage 1b	Yes	Yes	No	No	Yes	Yes	Yes	No	No	No	No	No	Yes	No	No	No	Yes	No	Yes	No	No	No	No	Yes	Yes	Yes	Yes	No	Sub-threshold	Sub-threshold	Sub-threshold	Full-threshold	Yes
ae165c0752525031323f21a36224c7ce	Yes	Male	15	75	Stage 1a	No	No	No	Yes	No	No	Yes	No	No	No	No	No	No	No	No	No	No	No	No	No	No	No	Yes	No	No	No	No	No	Sub-threshold	Sub-threshold	Sub-threshold	Sub-threshold	No
4f8a0f3fc064be7336429a3ce707c00d	No	Male	15	61	Stage 1a	No	No	No	No	No	No	Yes	No	No	No	No	No	No	No	No	No	No	No	Yes	No	No	No	No	No	No	No	No	Yes	Sub-threshold	Sub-threshold	Sub-threshold	Sub-threshold	No
17a7b816071ade4f7327f8204fdb5d65	Yes	Female	14	71	Stage 1b	No	No	No	No	No	No	No	No	Yes	No	No	No	Yes	No	No	No	Yes	No	Yes	No	No	No	No	No	No	No	No	Yes	Sub-threshold	Sub-threshold	Sub-threshold	Sub-threshold	Yes
2e45b52b1753f33e84538c90a8cd7421	No	Male	23	50	Stage 1b	Yes	No	Yes	No	Yes	No	No	Yes	No	No	No	No	No	No	No	No	No	No	Yes	No	No	No	No	Yes	Yes	Yes	No	No	Sub-threshold	Full-threshold	Sub-threshold	Sub-threshold	No
2f0837476719ced9d9f9e5c88b63ee4d	No	Male	17	61	Stage 1b	Yes	Yes	No	No	No	No	No	No	Yes	No	No	No	No	Yes	Yes	No	No	No	Yes	No	No	No	No	No	Yes	No	No	Yes	Sub-threshold	Sub-threshold	Sub-threshold	Sub-threshold	Yes
797e2a699c02b1cfe82a03dfcab02fb2	No	Female	15	70	Stage 1a	No	No	No	No	No	No	Yes	No	No	No	No	No	No	No	Yes	No	No	No	No	No	No	No	Yes	No	No	No	No	Yes	Sub-threshold	Sub-threshold	Sub-threshold	Sub-threshold	No
2ac1852e3181b4f4a78cddba5029d97d	No	Female	19	40	Stage 1b	Yes	Yes	No	Yes	Yes	Yes	Yes	No	No	No	No	No	Yes	No	No	No	No	No	Yes	No	No	No	No	Yes	No	No	No	No	Sub-threshold	Sub-threshold	Sub-threshold	Sub-threshold	Yes
b7134223e97116b8f3cb4917663a9a95	No	Male	13	71	Stage 1b	No	No	No	No	No	No	Yes	No	No	No	No	Yes	No	No	Yes	No	No	No	No	No	No	No	Yes	No	No	No	No	Yes	Sub-threshold	Sub-threshold	Sub-threshold	Sub-threshold	No
bf3fe4d950cc3954c9fbc1193d4c1b2c	No	Female	16	75	Stage 1a	No	No	No	Yes	No	No	Yes	No	No	No	No	No	No	No	Yes	No	No	No	No	Yes	No	No	No	No	No	No	No	Yes	Full-threshold	Full-threshold	Sub-threshold	Sub-threshold	Yes
4223fac3f92fd12bb8a09781d506451b	No	Male	15	50	Stage 1a	Yes	Yes	No	No	Yes	No	Yes	No	No	No	No	No	No	No	No	No	No	No	No	No	No	No	Yes	No	No	No	Yes	No	Sub-threshold	Sub-threshold	Sub-threshold	Sub-threshold	No
e9e439f0b6173de7bf7924d63200097d	No	Male	13	55	Stage 1a	No	No	No	No	No	No	No	No	No	No	No	No	No	No	Yes	No	No	No	Yes	No	No	No	No	No	No	No	No	No	Sub-threshold	Sub-threshold	Sub-threshold	Sub-threshold	No
3a7c605e78ef09ad150215f1ed4eb9d6	No	Female	18	75	Stage 1a	No	No	No	No	No	No	Yes	No	No	No	No	Yes	No	No	No	No	No	No	Yes	No	No	No	No	No	No	No	Yes	No	Sub-threshold	Sub-threshold	Sub-threshold	Sub-threshold	No
2db556095b5bcbbf7a32a1d0e832a835	Yes	Male	18	55	Stage 1b	Yes	No	No	No	Yes	Yes	Yes	No	No	No	No	No	No	No	No	No	No	No	Yes	No	No	No	No	No	No	No	No	No	Sub-threshold	Sub-threshold	Sub-threshold	Sub-threshold	Yes
3e6ade208ff8a6848bbf21c23ed2dc50	No	Male	15	53	Stage 1a	Yes	No	No	Yes	No	No	Yes	No	No	No	No	No	No	Yes	Yes	No	No	No	Yes	No	No	No	No	No	No	No	No	No	Sub-threshold	Sub-threshold	Sub-threshold	Sub-threshold	No
ebbd054a8f3e26bf06a078ea1e614c83	No	Female	25	70	Stage 2plus	No	Yes	Yes	No	No	Yes	Yes	No	No	No	No	No	No	No	No	No	No	No	Yes	No	No	No	No	No	Yes	No	No	No	Sub-threshold	Sub-threshold	Sub-threshold	Full-threshold	No
48cf7c2b2654182f9f385203102eb92e	No	Female	14	55	Stage 1a	Yes	No	No	Yes	No	No	Yes	No	No	No	No	No	No	No	No	No	No	No	Yes	No	No	No	No	No	No	No	No	No	Sub-threshold	Sub-threshold	Sub-threshold	Sub-threshold	No
404a8dfa072321e8d602ff14b175753b	No	Female	17	65	Stage 1a	No	No	No	Yes	No	No	Yes	No	No	No	No	No	No	No	No	No	No	No	No	No	No	No	Yes	No	No	No	No	No	Sub-threshold	Sub-threshold	Sub-threshold	Sub-threshold	No
47376129765b717640a72e5e13452036	No	Male	16	70	Stage 1b	Yes	No	No	No	No	No	Yes	No	No	No	No	No	No	No	No	No	No	No	Yes	No	No	No	No	No	No	No	No	No	Sub-threshold	Sub-threshold	Sub-threshold	Sub-threshold	Yes
b45a3a16243e38661f8759597764e448	No	Male	19	71	Stage 1b	Yes	Yes	Yes	Yes	No	No	Yes	No	No	No	No	No	No	No	No	No	Yes	No	Yes	No	No	No	No	Yes	Yes	Yes	No	Yes	Sub-threshold	Sub-threshold	Full-threshold	Full-threshold	Yes
936f9c32013c3b37b4a09bcf5a00e9e2	No	Female	17	71	Stage 1b	No	No	No	No	No	No	Yes	No	No	No	No	No	No	No	No	No	No	No	Yes	No	No	No	No	Yes	No	No	No	Yes	Full-threshold	Sub-threshold	Sub-threshold	Sub-threshold	Yes
2757d5f375fd56045610ce85f773d671	No	Female	23	65	Stage 1b	Yes	No	No	No	No	No	Yes	No	No	No	No	Yes	Yes	No	No	No	Yes	No	Yes	No	No	No	No	Yes	No	No	No	No	Sub-threshold	Sub-threshold	Sub-threshold	Sub-threshold	Yes
3995e9b8b983863e4e74afe63b86124b	No	Male	16	71	Stage 1b	No	Yes	Yes	Yes	No	No	Yes	No	No	No	No	Yes	No	No	No	No	No	Yes	Yes	No	No	No	No	No	No	No	No	Yes	Sub-threshold	Sub-threshold	Sub-threshold	Sub-threshold	No
06fece8b54faf85dee283695faa5e1b1	No	Female	17	65	Stage 1a	No	No	No	No	No	No	Yes	No	No	No	No	No	No	No	No	Yes	No	No	No	No	No	No	Yes	Yes	No	No	No	Yes	Sub-threshold	Sub-threshold	Sub-threshold	Sub-threshold	Yes
d457af3343a2da0efdb1b05c4cb93ffa	No	Female	17	65	Stage 1b	No	No	No	Yes	No	No	Yes	No	No	No	No	No	No	No	No	No	Yes	No	Yes	No	No	No	No	No	No	No	No	No	Full-threshold	Full-threshold	Sub-threshold	Sub-threshold	No
6822b418a0efa05cc81f2ae9e41c8703	No	Male	19	51	Stage 1b	No	No	Yes	Yes	Yes	Yes	Yes	No	No	No	No	No	No	No	No	No	No	No	Yes	No	No	No	No	Yes	No	No	No	Yes	Full-threshold	Sub-threshold	Sub-threshold	Sub-threshold	Yes
7c1c012c7ff2e8e68099e4656d967ec5	No	Female	21	55	Stage 1b	No	No	No	No	Yes	No	Yes	No	No	No	No	No	No	No	No	No	No	No	Yes	No	No	No	No	Yes	No	No	No	No	Sub-threshold	Sub-threshold	Sub-threshold	Sub-threshold	No
15d186c332bb00ef4747926a0a986055	No	Male	20	51	Stage 1b	No	No	Yes	No	Yes	No	No	No	Yes	No	No	No	No	No	No	No	No	No	Yes	No	No	No	No	No	No	No	Yes	Yes	Sub-threshold	Full-threshold	Sub-threshold	Sub-threshold	No
fd3399e3769f39770f65bb3cb5e65bb9	No	Female	19	51	Stage 1b	No	No	No	No	Yes	No	Yes	No	No	No	No	No	No	No	Yes	No	No	No	Yes	No	No	No	No	Yes	No	No	Yes	Yes	Sub-threshold	Sub-threshold	Sub-threshold	Sub-threshold	No
6552c30d74044a0ea63440a28ef1b4c5	No	Female	23	55	Stage 2plus	Yes	No	Yes	No	No	Yes	Yes	No	No	No	No	Yes	No	No	Yes	No	No	No	No	Yes	No	No	No	No	Yes	No	Yes	Yes	Sub-threshold	Sub-threshold	Full-threshold	Sub-threshold	Yes
ae62731524eefd6a2863bf7eaf46b57e	No	Female	13	55	Stage 1b	No	No	Yes	No	No	No	No	No	Yes	No	No	Yes	No	No	No	No	No	No	No	No	No	No	Yes	No	No	No	No	Yes	Sub-threshold	Sub-threshold	Sub-threshold	Sub-threshold	No
ca40ca567fea411e00ee531e155166ed	Yes	Male	17	55	Stage 1b	Yes	No	No	No	No	No	Yes	No	No	No	No	No	No	No	No	No	No	No	Yes	No	No	No	No	No	No	No	No	No	Sub-threshold	Sub-threshold	Sub-threshold	Sub-threshold	No
ed73c59d9e8414195a501303eef16ecb	Yes	Male	21	61	Stage 1a	No	No	No	No	No	No	No	Yes	No	No	No	No	No	No	Yes	Yes	No	No	Yes	No	No	No	No	No	No	No	No	Yes	Sub-threshold	Sub-threshold	Sub-threshold	Sub-threshold	No
3ad2a4541f14709fc6f514f92855c0ee	No	Female	20	60	Stage 1b	Yes	No	No	No	No	No	Yes	No	No	No	No	No	No	No	No	No	Yes	No	Yes	No	No	No	No	Yes	No	No	No	Yes	Full-threshold	Full-threshold	Sub-threshold	Sub-threshold	Yes
20b45cb5cd9129664e20c24438f6d660	No	Male	20	65	Stage 1b	No	Yes	Yes	Yes	Yes	No	Yes	No	No	No	No	Yes	No	No	Yes	Yes	No	No	Yes	No	No	No	No	No	No	No	No	No	Sub-threshold	Sub-threshold	Sub-threshold	Sub-threshold	Yes
eea28e47d7f75b615c59677539ed5d39	No	Female	14	71	Stage 1b	No	No	No	Yes	No	No	Yes	No	No	No	No	No	No	Yes	Yes	No	Yes	No	Yes	No	No	No	No	Yes	No	No	No	Yes	Full-threshold	Sub-threshold	Sub-threshold	Sub-threshold	Yes
c33bd9d02275474cef7552c85d3484c5	No	Male	16	61	Stage 1b	No	Yes	No	No	No	No	Yes	No	No	No	No	No	Yes	No	No	No	No	No	Yes	No	No	No	No	No	Yes	No	No	Yes	Sub-threshold	Sub-threshold	Sub-threshold	Sub-threshold	No
8cb020581bb2f68274f83782ee9196f5	Yes	Female	16	75	Stage 1a	Yes	No	No	No	No	No	Yes	No	No	No	No	No	No	No	Yes	No	No	No	Yes	No	No	No	No	No	No	No	No	No	Sub-threshold	Sub-threshold	Sub-threshold	Sub-threshold	Yes
615b11060187102eca1f1b5535113b56	No	Male	22	71	Stage 1b	No	No	No	No	No	No	Yes	No	No	No	No	No	No	No	No	No	No	No	Yes	No	No	No	No	No	No	No	No	Yes	Full-threshold	Sub-threshold	Sub-threshold	Sub-threshold	No
81e11ffcedd910b9f92a0cff38d87a74	No	Female	21	45	Stage 2plus	Yes	Yes	Yes	No	Yes	Yes	Yes	No	No	No	No	No	Yes	No	No	No	No	No	Yes	No	No	No	No	Yes	Yes	No	Yes	Yes	Sub-threshold	Sub-threshold	Full-threshold	Sub-threshold	Yes
b0b2f3af0391ed6e75228733198ce967	No	Male	23	61	Stage 1b	No	No	No	No	No	No	Yes	No	No	No	No	No	No	No	No	No	Yes	No	Yes	No	No	No	No	No	No	No	No	Yes	Sub-threshold	Sub-threshold	Sub-threshold	Sub-threshold	No
2438eb1b830d125e84726e295049cf66	No	Male	13	65	Stage 1a	No	No	No	No	No	No	Yes	No	No	No	No	No	No	No	Yes	No	No	No	Yes	No	No	No	No	No	No	No	No	Yes	Sub-threshold	Sub-threshold	Sub-threshold	Sub-threshold	No
252b170660e5f6068ced5b21efe979d4	No	Male	13	60	Stage 1b	Yes	No	No	No	No	Yes	No	No	Yes	No	No	No	No	No	No	No	No	No	Yes	No	No	No	No	No	No	No	Yes	Yes	Sub-threshold	Sub-threshold	Sub-threshold	Sub-threshold	No
b76d20e0f6665adbacbde4433e556221	No	Female	16	41	Stage 1a	No	No	No	No	No	Yes	Yes	No	No	No	No	No	No	No	No	No	No	No	Yes	No	No	No	No	No	No	No	No	No	Sub-threshold	Sub-threshold	Sub-threshold	Sub-threshold	No
b1995f292ff9560e11d18081b644ad8d	No	Male	12	40	Stage 1b	Yes	No	No	No	No	No	No	No	Yes	No	No	Yes	No	No	Yes	No	No	No	Yes	No	No	No	No	Yes	No	No	No	Yes	Sub-threshold	Full-threshold	Sub-threshold	Sub-threshold	No
27313f7de9b6269bb75ad6b068750b1b	No	Female	12	55	Stage 1a	Yes	No	No	No	No	No	Yes	No	No	No	No	No	No	No	Yes	Yes	No	No	Yes	No	No	No	No	No	No	No	No	Yes	Sub-threshold	Sub-threshold	Sub-threshold	Sub-threshold	No
0741e8c02f97f6fc9754f71cdb576f3f	No	Male	13	70	Stage 1b	No	No	No	No	No	No	No	No	No	No	No	No	No	No	No	Yes	No	No	No	No	No	Yes	Yes	No	No	No	Yes	Yes	Sub-threshold	Full-threshold	Sub-threshold	Sub-threshold	No
f14c1f773682c915ef9efb53023bb7b8	No	Female	21	65	Stage 1b	Yes	No	No	No	Yes	No	Yes	No	No	No	No	No	No	No	No	No	No	No	No	No	No	No	Yes	No	No	No	No	Yes	Full-threshold	Sub-threshold	Sub-threshold	Sub-threshold	No
91dbfbbd099519f9bf74f96eb0f8a358	No	Male	20	60	Stage 1b	No	Yes	No	Yes	No	Yes	Yes	No	No	No	No	No	No	No	No	No	No	No	Yes	No	No	No	No	No	Yes	No	No	Yes	Sub-threshold	Sub-threshold	Sub-threshold	Sub-threshold	No
afd4968a1468cbe664bdb043a1a38bc8	No	Male	17	71	Stage 1a	Yes	No	No	No	No	No	Yes	No	No	No	No	No	No	No	Yes	No	No	No	Yes	No	No	No	No	No	No	No	No	No	Sub-threshold	Sub-threshold	Sub-threshold	Sub-threshold	No
3115195b066b28be53ab82842eece1a9	Yes	Male	24	55	Stage 1b	Yes	Yes	No	No	Yes	No	Yes	No	No	No	No	No	No	No	Yes	Yes	No	No	No	Yes	No	No	No	Yes	No	No	No	Yes	Sub-threshold	Full-threshold	Sub-threshold	Sub-threshold	Yes
aadc3a5b0593d360dcd7d285750a4f92	No	Female	14	53	Stage 1b	Yes	No	Yes	No	No	No	Yes	No	No	No	No	No	No	No	Yes	No	No	No	No	No	No	No	Yes	No	No	No	No	No	Full-threshold	Full-threshold	Sub-threshold	Sub-threshold	No
6520c04a8286a0455b84802420381553	No	Female	19	70	Stage 1b	No	No	No	No	No	No	Yes	No	No	No	No	No	No	No	Yes	No	No	No	Yes	No	No	No	No	Yes	No	No	No	Yes	Full-threshold	Sub-threshold	Sub-threshold	Sub-threshold	No
3a4172ec91dd2d65af40ce39eab2705c	No	Male	13	60	Stage 1a	No	No	No	No	No	No	Yes	No	No	No	No	No	No	No	No	No	No	No	No	No	No	No	Yes	No	No	No	No	No	Sub-threshold	Sub-threshold	Sub-threshold	Sub-threshold	No
acb8c15cf308465bd4ce133379ff10ea	No	Female	16	45	Stage 1b	Yes	No	No	No	Yes	No	No	No	No	No	No	No	No	No	No	No	Yes	No	No	Yes	No	No	No	Yes	No	No	No	No	Sub-threshold	Sub-threshold	Sub-threshold	Sub-threshold	Yes
2816902d4cb4620d710279257c1866ee	No	Male	17	51	Stage 1b	Yes	No	No	No	No	No	Yes	No	No	No	No	No	No	No	No	No	No	No	Yes	No	No	No	No	Yes	No	No	No	Yes	Full-threshold	Sub-threshold	Sub-threshold	Sub-threshold	No
2db4bf466ad911fb5f9268933a8ce971	No	Male	17	71	Stage 1a	No	No	No	No	No	No	Yes	No	No	No	No	No	No	No	No	No	No	No	Yes	No	No	No	No	No	No	No	No	No	Sub-threshold	Sub-threshold	Sub-threshold	Sub-threshold	No
0f35c7beb3c38c7da0aa97160baae8c5	No	Female	19	65	Stage 1b	No	No	No	No	No	No	Yes	No	No	No	No	No	No	No	No	No	No	No	Yes	No	No	No	No	Yes	No	No	No	Yes	Sub-threshold	Sub-threshold	Sub-threshold	Sub-threshold	No
15d2300dddb432bfcf71004cd948f150	No	Female	20	70	Stage 1b	Yes	No	Yes	No	No	No	Yes	No	No	No	No	No	No	No	Yes	Yes	No	No	No	Yes	No	No	Yes	Yes	No	No	No	Yes	Sub-threshold	Sub-threshold	Sub-threshold	Sub-threshold	No
8bbfbab869d4fb55d8451b9f0bd261a6	No	Female	13	61	Stage 1b	No	No	No	Yes	No	No	No	No	Yes	No	No	No	No	No	No	No	No	No	Yes	No	No	No	No	No	No	No	Yes	Yes	Full-threshold	Sub-threshold	Sub-threshold	Sub-threshold	No
90886d8d90353951af6e774c813327c7	No	Female	22	51	Stage 1b	Yes	No	Yes	Yes	No	Yes	Yes	No	No	No	No	No	No	No	No	No	No	No	Yes	No	No	No	No	Yes	Yes	No	No	No	Sub-threshold	Sub-threshold	Sub-threshold	Sub-threshold	Yes
c22f4dbf85e321fece6ce9633297c820	No	Female	13	51	Stage 1a	No	No	No	No	No	Yes	Yes	No	No	No	No	Yes	No	No	No	No	No	No	No	No	No	No	Yes	No	No	No	No	No	Sub-threshold	Sub-threshold	Sub-threshold	Sub-threshold	No
74c5f605472f23c39dacfb2eef7cceb4	No	Female	22	51	Stage 1b	No	No	Yes	No	Yes	No	Yes	No	No	No	No	No	No	No	No	No	No	No	Yes	No	No	No	No	No	No	No	Yes	Yes	Sub-threshold	Sub-threshold	Sub-threshold	Sub-threshold	No
45158b083d59293d0e0b49325c1e8625	No	Female	25	31	Stage 2plus	Yes	Yes	Yes	Yes	Yes	Yes	Yes	No	No	No	No	No	No	No	No	No	No	No	No	No	No	No	Yes	Yes	No	Yes	No	Yes	Sub-threshold	Sub-threshold	Full-threshold	Sub-threshold	Yes
8920667cf2d9ab77fe29744797be140e	No	Male	15	55	Stage 1b	Yes	No	No	No	Yes	No	No	No	Yes	No	No	No	No	No	Yes	Yes	No	No	Yes	No	No	No	No	Yes	No	No	No	Yes	Sub-threshold	Sub-threshold	Sub-threshold	Sub-threshold	Yes
001d61867ec71d564f69964becb05ec3	No	Male	18	65	Stage 1a	No	Yes	No	No	Yes	No	Yes	No	No	No	No	No	No	No	No	No	No	No	No	No	No	No	Yes	No	No	No	No	Yes	Sub-threshold	Sub-threshold	Sub-threshold	Sub-threshold	No
11a4e2b13cc2dc570356812ce45a2321	No	Female	22	50	Stage 2plus	Yes	No	Yes	No	Yes	Yes	Yes	No	No	No	No	Yes	No	No	No	No	No	No	Yes	No	No	No	No	No	No	Yes	Yes	Yes	Sub-threshold	Sub-threshold	Full-threshold	Sub-threshold	No
bac935031567c66c0b8888760fccdfde	No	Male	17	70	Stage 1a	No	No	No	No	No	No	Yes	No	No	No	No	No	No	No	No	No	No	No	Yes	No	No	No	No	No	No	No	No	No	Sub-threshold	Sub-threshold	Sub-threshold	Sub-threshold	No
3e495cc4701e06e544d7782ec63e76ad	No	Female	19	41	Stage 2plus	Yes	No	No	No	Yes	No	Yes	No	No	No	No	No	No	No	No	No	No	No	Yes	No	No	No	No	Yes	No	No	No	Yes	Full-threshold	Full-threshold	Sub-threshold	Sub-threshold	No
189228287f4df503ee54946b8fbf0bc1	No	Female	18	65	Stage 1b	Yes	No	No	No	No	Yes	Yes	No	No	No	No	No	No	No	No	No	No	No	Yes	No	No	No	No	No	No	No	No	No	Sub-threshold	Sub-threshold	Sub-threshold	Sub-threshold	Yes
2aedcd11771b0ba3f6a46a6db7fa5719	No	Male	20	50	Stage 1b	Yes	No	No	No	Yes	No	Yes	No	No	No	No	No	No	No	Yes	No	Yes	No	Yes	No	No	No	No	Yes	Yes	No	No	No	Full-threshold	Sub-threshold	Sub-threshold	Sub-threshold	Yes
bfd048d2a327370e152705dd60831977	Yes	Female	16	55	Stage 1b	No	No	No	No	No	No	Yes	No	No	No	No	No	No	No	No	No	No	No	Yes	No	No	No	No	No	No	No	No	Yes	Sub-threshold	Sub-threshold	Sub-threshold	Sub-threshold	Yes
02ec64b04b2d9cce554fe7637c94ec02	No	Male	20	61	Stage 2plus	Yes	No	Yes	No	No	No	No	No	Yes	No	No	No	No	No	No	No	No	No	Yes	No	No	No	No	Yes	No	Yes	Yes	Yes	Sub-threshold	Sub-threshold	Full-threshold	Sub-threshold	Yes
7fff8f0f850efd48e672a4c82f5c2f15	No	Female	21	65	Stage 1b	No	No	Yes	Yes	No	No	Yes	No	No	No	No	No	No	No	Yes	No	No	No	No	No	No	No	Yes	Yes	No	No	No	No	Sub-threshold	Sub-threshold	Sub-threshold	Sub-threshold	No
ec32bf3c312ea036f913a0050fab5098	No	Female	26	61	Stage 1b	Yes	No	No	Yes	No	No	Yes	No	No	No	No	No	No	No	No	No	No	No	Yes	No	No	No	No	Yes	Yes	No	No	No	Full-threshold	Full-threshold	Sub-threshold	Sub-threshold	No
6089876e73b4dd99fd1a02dac573035b	No	Male	19	55	Stage 1a	No	No	Yes	Yes	No	No	Yes	No	No	No	No	No	No	No	Yes	Yes	No	No	Yes	No	No	No	No	Yes	No	No	No	Yes	Sub-threshold	Sub-threshold	Sub-threshold	Sub-threshold	No
fb5f12ee8840ce734dee4b4685383739	No	Female	21	70	Stage 1a	No	No	No	No	No	No	Yes	No	No	No	No	No	No	No	Yes	No	No	No	Yes	No	No	No	No	No	No	No	No	No	Sub-threshold	Sub-threshold	Sub-threshold	Sub-threshold	Yes
8e3b13c0cf099a5e97c4cebc59346bb4	No	Female	27	60	Stage 1b	Yes	No	Yes	No	Yes	Yes	Yes	No	No	No	No	No	No	No	No	No	No	No	Yes	No	No	No	No	Yes	Yes	Yes	No	No	Full-threshold	Sub-threshold	Sub-threshold	Sub-threshold	Yes
6c7357a76205fe81c12f332fe5d549eb	No	Male	17	60	Stage 1b	No	Yes	No	No	Yes	No	Yes	No	No	No	No	No	No	No	No	No	No	No	No	No	No	No	Yes	No	Yes	No	Yes	No	Sub-threshold	Sub-threshold	Sub-threshold	Sub-threshold	No
56debd06cf1213072bcb17b1b66412c8	No	Female	22	61	Stage 1b	Yes	No	No	No	No	No	Yes	No	No	No	No	No	No	No	Yes	No	No	No	No	No	No	No	Yes	No	No	No	No	Yes	Full-threshold	Full-threshold	Sub-threshold	Sub-threshold	No
b135f8946ab34016f3d9086905963445	No	Female	16	65	Stage 1b	Yes	No	No	No	No	Yes	Yes	No	No	No	No	No	No	No	No	No	No	No	Yes	No	No	No	No	Yes	No	No	No	No	Sub-threshold	Sub-threshold	Sub-threshold	Sub-threshold	Yes
92afa97e2b0a401efb5176d4debd0bb2	No	Male	18	60	Stage 1b	Yes	No	No	No	No	No	Yes	No	No	No	No	No	No	No	No	No	No	No	Yes	No	No	No	No	No	No	No	No	Yes	Sub-threshold	Full-threshold	Sub-threshold	Sub-threshold	Yes
176b167e73cc345ca16ecdb8a17c5349	No	Female	21	60	Stage 1b	No	No	No	No	No	No	Yes	No	No	No	No	No	No	No	No	No	No	No	Yes	No	No	No	No	Yes	No	No	No	Yes	Sub-threshold	Sub-threshold	Sub-threshold	Sub-threshold	No
22c109874bbc82010a425fa06d5cd5d0	No	Male	21	81	Stage 1a	No	No	No	No	No	No	Yes	No	No	No	No	No	No	No	No	No	No	No	Yes	No	No	No	No	No	No	No	No	No	Sub-threshold	Sub-threshold	Sub-threshold	Sub-threshold	No
bc54001ea0f547a116a080ba5536960d	No	Female	24	70	Stage 1b	Yes	No	No	No	No	No	No	No	No	Yes	No	No	No	No	Yes	No	Yes	Yes	Yes	No	No	No	No	Yes	No	No	No	Yes	Full-threshold	Full-threshold	Sub-threshold	Sub-threshold	Yes
5d40681a1e9ea10299a1c904495d05a0	Yes	Female	26	55	Stage 2plus	Yes	No	No	Yes	Yes	Yes	No	No	No	Yes	No	No	No	No	No	No	No	No	Yes	No	No	No	No	Yes	Yes	No	No	Yes	Full-threshold	Full-threshold	Sub-threshold	Sub-threshold	Yes
b9209e5e2b9a47ff51316575a51b80ea	No	Female	14	71	Stage 1a	No	No	No	No	No	No	Yes	No	No	No	No	No	No	No	No	No	No	No	Yes	No	No	No	No	No	No	No	No	No	Sub-threshold	Sub-threshold	Sub-threshold	Sub-threshold	No
fe97408a94fe69c5330572d590b2d65b	No	Female	20	61	Stage 2plus	Yes	No	No	Yes	No	Yes	Yes	No	No	No	No	No	No	No	No	No	No	No	No	No	No	No	Yes	Yes	No	No	Yes	Yes	Full-threshold	Sub-threshold	Sub-threshold	Sub-threshold	Yes
bd38b58e5ec01dbdcfeeae9892414f1d	Yes	Female	22	75	Stage 1b	No	No	Yes	Yes	No	No	Yes	No	No	No	No	No	No	No	No	No	No	No	Yes	No	No	No	No	No	No	Yes	No	Yes	Sub-threshold	Sub-threshold	Sub-threshold	Sub-threshold	Yes
78e4c625bc3e624086e5b9d61c6b2893	No	Female	18	65	Stage 1b	Yes	No	No	No	No	No	No	No	Yes	No	No	No	No	No	Yes	No	No	No	No	No	No	Yes	No	Yes	No	No	Yes	No	Full-threshold	Full-threshold	Sub-threshold	Sub-threshold	Yes
d09ccffc4c564efb24281b73705ed009	Yes	Female	30	50	Stage 2plus	No	Yes	Yes	No	Yes	Yes	Yes	No	No	No	No	No	No	No	No	No	No	No	Yes	No	No	No	No	Yes	Yes	No	No	No	Sub-threshold	Sub-threshold	Sub-threshold	Full-threshold	No
20bca111818a44e642609db48d9640b4	Yes	Female	15	60	Stage 1b	Yes	No	No	Yes	No	No	Yes	No	No	No	No	No	No	No	Yes	No	No	No	Yes	No	No	No	No	No	No	No	No	No	Full-threshold	Sub-threshold	Sub-threshold	Sub-threshold	Yes
13446f7de441f52048cc7eb4fd696640	No	Female	15	71	Stage 1b	Yes	No	No	No	No	No	Yes	No	No	No	No	No	No	No	Yes	Yes	Yes	No	Yes	No	No	No	No	Yes	No	No	No	Yes	Full-threshold	Sub-threshold	Sub-threshold	Sub-threshold	No
d051ac999ba85722f1bf2f8a68da2651	Yes	Male	21	50	Stage 2plus	Yes	Yes	No	No	Yes	Yes	No	No	No	No	Yes	No	No	No	No	No	No	No	Yes	No	No	No	No	Yes	Yes	Yes	Yes	Yes	Full-threshold	Sub-threshold	Sub-threshold	Sub-threshold	Yes
9418fe5ce0446a9efb4081d2ac7b4e41	No	Female	16	75	Stage 1a	No	No	No	No	No	No	Yes	No	No	No	No	No	No	No	No	No	No	No	Yes	No	No	No	No	Yes	No	No	No	Yes	Sub-threshold	Sub-threshold	Sub-threshold	Sub-threshold	No
0d16fe6743b973993a2be556173c9ea0	No	Female	18	70	Stage 1b	Yes	No	No	No	No	Yes	Yes	No	No	No	No	No	No	No	No	No	No	No	Yes	No	No	No	No	No	No	No	No	Yes	Sub-threshold	Sub-threshold	Sub-threshold	Sub-threshold	Yes
6341016c5d572deb0fa8f33a5ede4049	No	Male	22	55	Stage 1b	No	No	No	Yes	No	No	No	No	Yes	No	No	No	No	No	No	No	No	No	Yes	No	No	No	No	Yes	No	No	Yes	No	Sub-threshold	Full-threshold	Sub-threshold	Sub-threshold	No
d12f48d68c2e53a33aff0b20f589fe82	Yes	Female	19	60	Stage 1b	Yes	No	No	No	No	No	Yes	No	No	No	No	No	No	No	Yes	Yes	Yes	No	No	No	No	No	Yes	Yes	No	No	Yes	No	Sub-threshold	Sub-threshold	Sub-threshold	Sub-threshold	Yes
bd88b707fee3f8d47309571b4352b981	Yes	Female	17	50	Stage 1b	Yes	No	Yes	Yes	No	Yes	Yes	No	No	No	No	No	No	No	No	No	No	No	Yes	No	No	No	No	No	No	No	No	No	Sub-threshold	Sub-threshold	Sub-threshold	Sub-threshold	Yes
37a212780e52d35f5ebbb7eee04faedf	No	Male	13	65	Stage 1b	Yes	No	No	No	No	No	No	No	Yes	No	No	No	No	No	No	No	No	No	Yes	No	No	No	No	No	No	No	Yes	Yes	Sub-threshold	Sub-threshold	Sub-threshold	Sub-threshold	No
f6773f6a443d63d5fea3b73e3d17a1d5	Yes	Female	22	60	Stage 1b	Yes	No	Yes	Yes	No	Yes	Yes	No	No	No	No	No	Yes	No	Yes	Yes	No	No	Yes	No	No	No	No	Yes	No	Yes	No	Yes	Sub-threshold	Sub-threshold	Sub-threshold	Sub-threshold	Yes
25ba5fbc089c597fec25fcf4f1cb11f1	No	Male	20	65	Stage 1b	No	No	No	No	No	No	Yes	No	No	No	No	No	No	No	Yes	No	No	No	No	No	No	No	Yes	No	No	No	No	Yes	Full-threshold	Sub-threshold	Sub-threshold	Sub-threshold	No
b9eafaf42899ff426256fce498ec5d44	No	Female	16	70	Stage 1b	Yes	No	Yes	No	No	No	Yes	No	No	No	No	No	No	No	Yes	No	No	No	Yes	No	No	No	No	Yes	Yes	No	No	Yes	Full-threshold	Sub-threshold	Sub-threshold	Sub-threshold	No
b417c6e34fa7e72e427b263bc4fccb30	Yes	Female	15	61	Stage 1b	No	No	No	Yes	No	No	Yes	No	No	No	No	No	No	No	No	No	No	No	Yes	No	No	No	No	No	No	No	No	Yes	Sub-threshold	Sub-threshold	Sub-threshold	Sub-threshold	Yes
792789241adaed1a8e1c366a2937d21b	No	Male	22	45	Stage 2plus	Yes	Yes	No	No	Yes	Yes	No	No	No	No	Yes	No	No	No	No	Yes	No	No	Yes	No	No	No	No	Yes	Yes	No	No	Yes	Full-threshold	Sub-threshold	Sub-threshold	Sub-threshold	Yes
ff53f2cf8d9bfba63c58392688a7ef2f	No	Male	18	61	Stage 1b	Yes	No	No	No	No	No	No	No	Yes	No	No	Yes	No	No	No	No	No	No	Yes	No	No	No	No	Yes	No	No	No	No	Full-threshold	Full-threshold	Sub-threshold	Sub-threshold	Yes
7830a281fc34e214507117fe3ee4cefb	No	Female	20	65	Stage 1b	Yes	No	No	No	No	No	Yes	No	No	No	No	No	No	No	No	No	No	No	Yes	No	No	No	No	Yes	No	No	No	Yes	Full-threshold	Full-threshold	Sub-threshold	Sub-threshold	Yes
7934464843e57e1ab9c2b5d40a1720b9	No	Male	12	80	Stage 1a	No	No	No	No	No	No	No	No	No	No	No	No	No	No	No	No	No	No	Yes	No	No	No	No	No	No	No	No	No	Sub-threshold	Sub-threshold	Sub-threshold	Sub-threshold	Yes
7757dba60fdcbac577bc33aece443899	No	Female	16	61	Stage 1b	No	No	No	No	No	No	Yes	No	No	No	No	No	No	No	No	No	Yes	No	Yes	No	No	No	No	Yes	Yes	No	No	Yes	Full-threshold	Full-threshold	Sub-threshold	Sub-threshold	No
f603c2c2b2d29dc350113792e6b54f18	No	Female	21	40	Stage 1b	Yes	No	No	No	Yes	No	Yes	No	No	No	No	No	No	Yes	Yes	Yes	No	No	Yes	No	No	No	No	No	No	No	No	No	Sub-threshold	Full-threshold	Sub-threshold	Sub-threshold	Yes
09853dbe6a3c353b29cbe4bded5e69bc	No	Female	13	70	Stage 1a	No	No	No	Yes	No	No	Yes	No	No	No	No	No	No	No	Yes	No	No	No	Yes	No	No	No	No	No	No	No	No	No	Sub-threshold	Sub-threshold	Sub-threshold	Sub-threshold	No
d66825ceb28d2c5dc39f57ac590c3200	Yes	Male	15	51	Stage 1b	Yes	No	No	No	No	No	Yes	No	No	No	No	No	No	No	No	No	No	No	Yes	No	No	No	No	Yes	No	No	No	Yes	Full-threshold	Full-threshold	Sub-threshold	Sub-threshold	Yes
7a841cb4978767cae2fc5c417e69ac7d	No	Male	13	70	Stage 1a	No	No	No	No	No	No	Yes	No	No	No	No	No	No	No	Yes	Yes	No	No	No	No	No	No	Yes	No	No	No	No	No	Sub-threshold	Sub-threshold	Sub-threshold	Sub-threshold	No
b9d00c0073a5be8914388cca1cf8046c	No	Female	16	71	Stage 1b	Yes	Yes	No	Yes	No	No	Yes	No	No	No	No	No	No	No	Yes	No	No	No	Yes	No	No	No	No	Yes	No	No	No	Yes	Full-threshold	Full-threshold	Sub-threshold	Sub-threshold	No
dfcc4c21873f401741d0c358852eea48	No	Male	14	55	Stage 1a	No	No	No	No	No	No	No	No	Yes	No	No	No	No	No	No	No	Yes	No	Yes	No	No	No	No	Yes	No	No	Yes	No	Full-threshold	Sub-threshold	Sub-threshold	Sub-threshold	No
14307f30010206a132bc93a1c83fb3a4	No	Male	20	50	Stage 1b	No	Yes	No	Yes	Yes	No	Yes	No	No	No	No	No	No	No	No	No	No	No	Yes	No	No	No	No	No	No	No	No	No	Sub-threshold	Sub-threshold	Sub-threshold	Sub-threshold	Yes
b9d8e7383e7c074e3102bf81d09e8d54	No	Female	12	51	Stage 1b	No	No	No	No	No	No	Yes	No	No	No	No	No	No	No	No	No	No	No	Yes	No	No	No	No	Yes	No	No	No	Yes	Full-threshold	Sub-threshold	Sub-threshold	Sub-threshold	No
95b1c46a1278c412416efc4b0fcb5b17	No	Male	15	61	Stage 1b	No	No	No	Yes	No	No	Yes	No	No	No	No	No	No	No	No	No	No	No	Yes	No	No	No	No	No	No	No	No	Yes	Full-threshold	Sub-threshold	Sub-threshold	Sub-threshold	No
574b3053c05eadd4c7dfdd94586f6b1b	No	Female	14	61	Stage 1b	Yes	No	No	No	No	No	Yes	No	No	No	No	No	No	No	No	No	No	No	Yes	No	No	No	No	No	No	No	No	Yes	Full-threshold	Full-threshold	Sub-threshold	Sub-threshold	Yes
94e990282e0766d82f26a6eb23a0a5c2	No	Female	17	80	Stage 1a	Yes	No	No	No	No	No	Yes	No	No	No	No	No	No	No	Yes	Yes	No	No	Yes	No	No	No	No	Yes	No	No	No	No	Sub-threshold	Sub-threshold	Sub-threshold	Sub-threshold	Yes
ae984535f682c4d2971810ab0c521acc	No	Female	14	41	Stage 1b	No	No	No	Yes	No	No	No	No	Yes	No	No	No	No	No	No	No	No	No	Yes	No	No	No	No	No	No	No	Yes	Yes	Sub-threshold	Sub-threshold	Sub-threshold	Sub-threshold	No
920d018d088f72812bb1ba739ae61635	No	Male	21	71	Stage 1b	Yes	No	No	No	No	Yes	Yes	No	No	No	No	No	No	No	No	No	No	No	Yes	No	No	No	No	Yes	No	No	No	Yes	Full-threshold	Sub-threshold	Sub-threshold	Sub-threshold	Yes
caa37e5080e2e2194b30a40847acb9e3	No	Male	17	61	Stage 1b	Yes	No	No	No	No	No	Yes	No	No	No	No	No	No	No	No	No	No	No	Yes	No	No	No	No	Yes	No	No	No	Yes	Full-threshold	Sub-threshold	Sub-threshold	Sub-threshold	No
2501bdccfb252848065827c2c5844320	No	Male	14	70	Stage 1a	No	No	No	No	No	No	Yes	No	No	No	No	No	No	No	No	No	No	No	Yes	No	No	No	No	No	No	No	No	No	Sub-threshold	Sub-threshold	Sub-threshold	Sub-threshold	Yes
c1a8996ed1ffe59934c62c74e00f4ccf	No	Male	20	70	Stage 1b	No	No	No	No	No	No	Yes	No	No	No	No	No	No	No	Yes	No	No	No	Yes	No	No	No	No	Yes	No	No	No	No	Full-threshold	Full-threshold	Sub-threshold	Sub-threshold	No
df6948598410a3c8b59707c7d47c48b8	No	Female	16	60	Stage 1b	Yes	Yes	No	No	No	No	Yes	No	No	No	No	No	Yes	No	No	No	No	No	No	No	No	No	Yes	Yes	No	No	No	No	Full-threshold	Full-threshold	Sub-threshold	Sub-threshold	No
ea20ef8d1f3054f752842510d1170363	No	Female	18	60	Stage 1b	Yes	No	Yes	Yes	No	Yes	Yes	No	No	No	No	No	No	No	Yes	Yes	No	No	Yes	No	No	No	No	Yes	Yes	Yes	No	Yes	Full-threshold	Full-threshold	Sub-threshold	Sub-threshold	Yes
10c1a4e6fa6151ddcc65e34e570639e1	No	Female	27	65	Stage 1b	Yes	No	Yes	No	No	Yes	Yes	No	No	No	No	No	No	No	Yes	No	No	No	Yes	No	No	No	No	Yes	No	Yes	No	Yes	Sub-threshold	Sub-threshold	Sub-threshold	Sub-threshold	Yes
5bbcde78157d507d4b5a7499eda736e7	No	Male	24	65	Stage 1b	No	Yes	No	No	No	No	Yes	No	No	No	No	No	No	No	No	No	No	No	Yes	No	No	No	No	No	No	No	No	No	Sub-threshold	Full-threshold	Sub-threshold	Sub-threshold	No
01b929f3199c4ea90ab2aee36661ec01	No	Female	19	90	Stage 1b	Yes	No	No	No	Yes	Yes	Yes	No	No	No	No	No	No	No	No	No	No	No	Yes	No	No	No	No	Yes	Yes	No	No	No	Sub-threshold	Sub-threshold	Sub-threshold	Sub-threshold	Yes
8e7272a86aac7b18ae0b4b0b0d07e150	No	Female	17	60	Stage 1b	Yes	No	No	No	No	No	Yes	No	No	No	No	No	No	No	Yes	No	No	No	Yes	No	No	No	No	Yes	No	No	No	No	Full-threshold	Full-threshold	Sub-threshold	Sub-threshold	Yes
e55b31c023390b5d1d24b5a288d13925	No	Female	24	75	Stage 1b	Yes	No	Yes	Yes	No	No	Yes	No	No	No	No	No	No	No	No	No	No	No	No	Yes	Yes	No	No	Yes	No	No	No	No	Sub-threshold	Sub-threshold	Sub-threshold	Sub-threshold	No
4a709fe199dee325c6d14fadfdc9f5d4	No	Female	15	70	Stage 1b	Yes	No	No	No	No	No	Yes	No	No	No	No	No	No	No	Yes	Yes	No	No	Yes	No	No	No	No	No	No	No	No	No	Sub-threshold	Full-threshold	Sub-threshold	Sub-threshold	Yes
9dea1ea2d5a94870a8fc4e1542c765ef	No	Female	29	65	Stage 1b	Yes	No	Yes	No	No	No	No	No	No	No	Yes	No	No	No	Yes	Yes	No	No	No	No	No	Yes	No	Yes	No	Yes	No	Yes	Sub-threshold	Sub-threshold	Sub-threshold	Sub-threshold	Yes
c2b63ca8e2d15f96c2dddcd265120654	No	Male	23	50	Stage 1b	Yes	No	No	No	Yes	No	Yes	No	No	No	No	No	No	No	No	No	No	No	Yes	No	No	No	No	Yes	No	No	No	Yes	Sub-threshold	Sub-threshold	Sub-threshold	Sub-threshold	No
63d5c23e3c28fa10a33cb12d747f82df	No	Female	21	75	Stage 1a	No	No	No	No	No	No	Yes	No	No	No	No	No	No	No	No	No	No	No	Yes	No	No	No	No	No	No	No	No	No	Sub-threshold	Sub-threshold	Sub-threshold	Sub-threshold	No
938af57c6874556528449a05f22a44d4	No	Female	17	70	Stage 1b	Yes	No	No	No	No	No	Yes	No	No	No	No	No	No	No	Yes	Yes	No	No	Yes	No	No	No	No	Yes	No	No	No	Yes	Full-threshold	Sub-threshold	Sub-threshold	Sub-threshold	Yes
1287e5c168b222be32c08252fbf2f7c3	No	Female	28	61	Stage 2plus	No	No	No	No	Yes	Yes	Yes	No	No	No	No	No	No	No	No	No	No	No	Yes	No	No	No	No	Yes	Yes	Yes	No	Yes	Sub-threshold	Sub-threshold	Sub-threshold	Sub-threshold	No
f1f6fd2262323754670206c11d9ba41f	Yes	Male	21	41	Stage 1b	Yes	Yes	Yes	No	Yes	Yes	Yes	No	No	No	No	No	No	No	Yes	Yes	No	No	No	No	No	No	Yes	No	No	No	No	No	Sub-threshold	Full-threshold	Sub-threshold	Sub-threshold	Yes
6b8842a201d3c537cc806211db6c9f70	No	Male	20	71	Stage 1b	No	No	No	No	No	No	Yes	No	No	No	No	No	No	No	No	No	No	No	Yes	No	No	No	No	No	No	No	No	Yes	Full-threshold	Full-threshold	Sub-threshold	Sub-threshold	No
ce46e3cebe09d6756d1eeab65e0f798e	No	Female	18	71	Stage 1a	Yes	No	No	Yes	No	No	Yes	No	No	No	No	No	No	No	No	No	No	No	No	No	No	No	No	No	No	No	No	Yes	Sub-threshold	Sub-threshold	Sub-threshold	Sub-threshold	Yes
01f415211d952648e4122d2cdbf9b4cf	No	Male	18	70	Stage 1a	No	No	No	No	No	No	Yes	No	No	No	No	No	No	No	No	No	No	No	Yes	No	No	No	No	No	No	No	No	Yes	Sub-threshold	Sub-threshold	Sub-threshold	Sub-threshold	Yes
09fc09d0bc1a3aa4f88d3629a243ad65	No	Male	25	60	Stage 1b	Yes	No	No	No	No	No	Yes	No	No	No	No	No	No	No	No	Yes	No	No	Yes	No	No	No	No	Yes	No	No	No	Yes	Full-threshold	Full-threshold	Sub-threshold	Sub-threshold	Yes
5af0df6b9dda016982c60ef45114c611	No	Female	18	65	Stage 1a	Yes	No	No	No	Yes	No	Yes	No	No	No	No	No	No	No	No	No	No	No	Yes	No	No	No	No	No	No	No	No	No	Sub-threshold	Sub-threshold	Sub-threshold	Sub-threshold	Yes
823ac7cdec3760405c54df67c1c6069b	Yes	Male	14	70	Stage 1b	No	No	Yes	No	No	No	Yes	No	No	No	No	No	Yes	Yes	No	Yes	No	No	Yes	No	No	No	No	No	No	No	No	No	Sub-threshold	Sub-threshold	Sub-threshold	Sub-threshold	Yes
e6b95aebc13e2fb00a402e6ffd23f1bb	No	Female	21	85	Stage 1a	Yes	No	No	No	No	No	Yes	No	No	No	No	No	No	No	Yes	No	No	No	No	No	No	No	Yes	No	No	No	Yes	No	Sub-threshold	Sub-threshold	Sub-threshold	Sub-threshold	No
804e55feb996747889e275673a552099	No	Male	22	65	Stage 1a	No	No	No	No	Yes	No	Yes	No	No	No	No	No	No	No	No	No	No	No	No	No	No	No	Yes	Yes	No	No	No	No	Sub-threshold	Sub-threshold	Sub-threshold	Sub-threshold	No
1551bff4807c5cb6fee569077634fd4f	No	Female	19	55	Stage 1b	Yes	No	Yes	No	Yes	Yes	Yes	No	No	No	No	No	No	No	Yes	No	Yes	No	Yes	No	No	No	No	Yes	Yes	No	Yes	Yes	Sub-threshold	Sub-threshold	Sub-threshold	Sub-threshold	Yes
22a343bfed57e3d5c117bbf71d1b7296	No	Male	18	50	Stage 1b	No	No	No	No	Yes	No	Yes	No	No	No	No	No	No	No	No	No	No	No	Yes	No	No	No	No	No	No	No	No	No	Sub-threshold	Full-threshold	Sub-threshold	Sub-threshold	No
429adbe162412cf7c263039ee5de0279	No	Male	24	75	Stage 1a	No	No	No	No	No	No	Yes	No	No	No	No	No	No	No	No	Yes	No	No	Yes	No	No	No	No	No	No	No	No	Yes	Sub-threshold	Full-threshold	Sub-threshold	Sub-threshold	No
4385ad11e5b8ca7b513e4096c127bcf1	No	Male	20	51	Stage 1b	No	No	No	Yes	No	No	Yes	No	No	No	No	Yes	No	No	Yes	No	No	No	Yes	No	No	No	No	Yes	No	No	No	No	Full-threshold	Full-threshold	Sub-threshold	Sub-threshold	No
b3c2f5be87c5eb9c39609306229011a4	No	Female	20	71	Stage 1b	No	No	No	No	No	No	Yes	No	No	No	No	No	No	No	Yes	No	No	No	Yes	No	No	No	No	Yes	No	No	No	Yes	Full-threshold	Sub-threshold	Sub-threshold	Sub-threshold	Yes
ced0444be668d4b661cd60287ce114ba	No	Female	23	60	Stage 1b	No	No	No	No	No	No	Yes	No	No	No	No	Yes	No	No	No	No	Yes	No	Yes	No	No	No	No	No	No	No	No	Yes	Sub-threshold	Sub-threshold	Sub-threshold	Sub-threshold	No
ffca3b07d64c7b219bbd4bbe4748d6c7	No	Female	17	71	Stage 1b	No	No	No	No	No	No	Yes	No	No	No	No	No	No	No	No	No	No	No	Yes	No	No	No	No	No	No	No	No	Yes	Full-threshold	Sub-threshold	Sub-threshold	Sub-threshold	Yes
771271f9deb79143235488e061fde502	No	Male	19	61	Stage 1b	Yes	No	Yes	No	No	No	No	No	Yes	No	No	Yes	No	No	No	No	No	No	Yes	No	No	No	No	Yes	No	No	No	No	Full-threshold	Sub-threshold	Sub-threshold	Sub-threshold	No
ea2823b0c43281dbfbe1614913901497	No	Female	22	71	Stage 1b	No	No	Yes	Yes	No	No	Yes	No	No	No	No	No	No	No	No	No	No	No	Yes	No	No	No	No	Yes	Yes	No	No	Yes	Sub-threshold	Sub-threshold	Full-threshold	Sub-threshold	No
ffbeefee7155e555da282e8f95a502c5	No	Male	16	71	Stage 1b	No	Yes	No	No	No	No	Yes	No	No	No	No	No	No	No	No	No	No	No	Yes	No	No	No	No	No	No	No	No	Yes	Sub-threshold	Full-threshold	Sub-threshold	Sub-threshold	No
d084c5376b959184588b69520fe35dd9	No	Female	24	65	Stage 1b	Yes	No	No	No	No	No	Yes	No	No	No	No	No	No	No	No	Yes	No	No	Yes	No	No	No	No	No	No	No	No	No	Full-threshold	Sub-threshold	Sub-threshold	Sub-threshold	No
a2a02d2afd7db23970e13466e1d267f1	Yes	Female	20	61	Stage 1b	Yes	No	No	No	No	No	Yes	No	No	No	No	No	No	No	Yes	Yes	No	Yes	Yes	No	No	No	No	Yes	No	No	No	No	Sub-threshold	Full-threshold	Sub-threshold	Sub-threshold	Yes
f03860ebccf007f280837ba14b6b62a3	No	Male	21	71	Stage 1b	No	No	No	Yes	No	No	Yes	No	No	No	No	No	No	No	No	No	No	No	Yes	No	No	No	No	No	No	No	No	Yes	Full-threshold	Sub-threshold	Sub-threshold	Sub-threshold	No
92e7881f7b326d1894dae5a122cb2a3e	No	Male	15	55	Stage 1a	No	No	No	No	No	No	Yes	No	No	No	No	No	No	No	No	No	Yes	Yes	Yes	No	No	No	No	No	No	No	No	No	Sub-threshold	Sub-threshold	Sub-threshold	Sub-threshold	No
85d4d37ad166444487d963271c22e5dc	No	Female	14	71	Stage 1a	Yes	No	No	No	No	No	Yes	No	No	No	No	No	No	No	No	No	No	No	Yes	No	No	No	No	No	No	No	No	Yes	Sub-threshold	Sub-threshold	Sub-threshold	Sub-threshold	No
a853115ae92f6360ea3c7493883418b8	No	Female	16	55	Stage 1a	No	No	No	No	No	No	Yes	No	No	No	No	No	No	No	Yes	No	No	No	Yes	No	No	No	No	No	No	No	No	No	Sub-threshold	Sub-threshold	Sub-threshold	Sub-threshold	No
bc771126c8fe785593e8d1bfb383457e	No	Female	14	51	Stage 1b	No	Yes	Yes	Yes	No	No	Yes	No	No	No	No	No	No	No	No	No	No	No	Yes	No	No	No	No	No	No	No	No	Yes	Sub-threshold	Sub-threshold	Sub-threshold	Sub-threshold	No
b07d6b007f42efd59f92cf8a77c61fd6	Yes	Male	17	50	Stage 1b	Yes	Yes	No	No	Yes	No	No	Yes	Yes	No	No	No	Yes	No	No	No	Yes	Yes	Yes	No	No	No	No	Yes	No	No	No	No	Full-threshold	Sub-threshold	Sub-threshold	Sub-threshold	Yes
515b895249bfc282be9380a57b9b08eb	No	Female	15	65	Stage 1b	Yes	No	No	No	No	No	Yes	No	No	No	No	No	Yes	No	Yes	No	No	No	Yes	No	No	No	No	Yes	No	No	No	No	Full-threshold	Sub-threshold	Sub-threshold	Sub-threshold	Yes
7a140bb028edecb412338ec6337780be	No	Male	12	55	Stage 1b	No	No	No	No	No	No	No	No	No	No	No	No	No	No	No	No	No	No	Yes	No	No	No	No	No	No	No	No	Yes	Sub-threshold	Full-threshold	Sub-threshold	Sub-threshold	No
4a445ece82c6072bb0c18ecf37a6f265	No	Male	14	50	Stage 1b	No	No	No	No	No	No	No	No	Yes	No	No	No	No	No	No	No	No	No	No	No	No	No	Yes	No	No	No	Yes	Yes	Sub-threshold	Sub-threshold	Sub-threshold	Sub-threshold	No
2c5389504e68eed8a6cfa49ab94c5984	No	Male	13	61	Stage 1a	No	No	No	No	No	No	Yes	No	No	No	No	No	No	No	No	No	No	No	Yes	No	No	No	No	No	No	No	No	Yes	Sub-threshold	Sub-threshold	Sub-threshold	Sub-threshold	No
0fca3fb6524920d907ad6b16684e94b6	No	Male	12	50	Stage 1b	Yes	No	No	No	No	No	No	Yes	Yes	No	No	No	No	No	Yes	No	No	No	Yes	No	No	No	No	No	No	No	Yes	No	Sub-threshold	Full-threshold	Sub-threshold	Sub-threshold	No
499e8dbcfbd0db6f573297e5acbb313f	No	Male	16	60	Stage 1b	Yes	Yes	Yes	Yes	No	No	Yes	No	No	No	No	No	No	No	Yes	Yes	No	No	Yes	No	No	No	No	No	No	No	No	No	Full-threshold	Sub-threshold	Sub-threshold	Sub-threshold	No
86a9c11384e35c335effc4adf4164d77	No	Female	14	55	Stage 1b	No	No	No	No	No	No	Yes	No	No	No	No	No	No	No	No	No	No	No	Yes	No	No	No	No	Yes	No	No	No	Yes	Full-threshold	Sub-threshold	Sub-threshold	Sub-threshold	No
e39fe8fa284ddc86806a66656947e485	No	Female	18	65	Stage 1a	Yes	No	No	No	No	No	Yes	No	No	No	No	No	No	No	No	No	No	No	Yes	No	No	No	No	No	No	No	No	No	Full-threshold	Sub-threshold	Sub-threshold	Sub-threshold	Yes
8732711c01110753b719f93bee946398	No	Female	20	51	Stage 1a	Yes	No	No	No	Yes	No	Yes	No	No	No	No	No	No	No	No	No	No	No	Yes	No	No	No	No	No	No	No	No	No	Sub-threshold	Sub-threshold	Sub-threshold	Sub-threshold	No
a3b9723623d4e80993955241433a989f	No	Male	15	70	Stage 1a	No	No	No	No	No	No	Yes	No	No	No	No	No	No	No	No	No	No	No	Yes	No	No	No	No	No	No	No	No	Yes	Sub-threshold	Sub-threshold	Sub-threshold	Sub-threshold	No
90af7611209f9ac13dbf381855c243fe	Yes	Female	15	51	Stage 1b	Yes	No	No	No	No	No	Yes	No	No	No	No	No	No	No	Yes	No	Yes	No	No	No	No	No	No	No	No	No	No	Yes	Sub-threshold	Sub-threshold	Sub-threshold	Sub-threshold	Yes
c72e0b8f0bdd0c3bcea9341f9a2f9fe4	No	Female	15	80	Stage 1a	Yes	No	No	Yes	No	No	Yes	No	No	No	No	No	No	No	No	No	No	No	No	No	No	No	Yes	No	No	No	No	No	Sub-threshold	Sub-threshold	Sub-threshold	Sub-threshold	No
23eae9d34a104efe1a2d2c2725c52f1c	No	Female	20	50	Stage 1b	Yes	No	No	No	No	Yes	No	No	No	Yes	Yes	No	No	No	No	No	Yes	No	Yes	No	No	No	No	Yes	Yes	Yes	No	No	Sub-threshold	Full-threshold	Sub-threshold	Sub-threshold	Yes
d63905d1355a666063bcb9b7d9d2a46f	No	Male	20	40	Stage 1b	Yes	No	No	No	Yes	No	Yes	No	No	No	No	No	No	No	Yes	No	Yes	Yes	Yes	No	No	No	No	No	No	No	No	No	Sub-threshold	Sub-threshold	Sub-threshold	Sub-threshold	No
19eba3e769561a72213af561fdc4feed	No	Female	21	61	Stage 1b	No	No	No	No	No	No	Yes	No	No	No	No	No	No	No	No	Yes	Yes	No	Yes	No	No	No	No	Yes	No	No	No	Yes	Sub-threshold	Full-threshold	Sub-threshold	Sub-threshold	No
4c36a21a7972dc2812ef7b64d055d30c	No	Male	18	61	Stage 1b	Yes	No	No	No	No	Yes	Yes	No	No	No	No	No	No	No	No	No	No	No	No	No	No	Yes	No	Yes	No	No	No	Yes	Full-threshold	Sub-threshold	Sub-threshold	Sub-threshold	Yes
f19ac4244846d22a22bbbfc09bebd101	No	Male	18	60	Stage 1b	Yes	No	No	No	No	Yes	No	No	Yes	No	No	No	No	No	No	No	No	No	Yes	No	No	No	No	Yes	No	No	Yes	No	Full-threshold	Full-threshold	Sub-threshold	Sub-threshold	Yes
825fd98ddbc4a3677abf38b297910cbf	No	Female	19	61	Stage 1b	No	No	No	No	No	No	Yes	No	No	No	No	No	No	No	No	No	No	No	No	No	No	No	Yes	Yes	No	No	No	Yes	Full-threshold	Sub-threshold	Sub-threshold	Sub-threshold	Yes
83c3c40567a96bc9b59c0767d576c43f	Yes	Female	20	60	Stage 1b	Yes	No	Yes	Yes	No	No	Yes	No	No	No	No	No	No	No	No	Yes	No	No	Yes	No	No	No	No	Yes	No	No	No	Yes	Sub-threshold	Sub-threshold	Sub-threshold	Sub-threshold	Yes
4fba9d609a6a86d3fec2ef0203d4edae	No	Female	18	65	Stage 1a	No	No	No	No	No	No	Yes	No	No	No	No	No	No	No	No	Yes	No	No	No	No	No	Yes	Yes	No	No	No	No	No	Sub-threshold	Sub-threshold	Sub-threshold	Sub-threshold	Yes
a709d5bccf24c14953ced426405f7abf	No	Male	14	75	Stage 1b	Yes	No	No	No	No	Yes	No	No	No	No	Yes	No	No	No	Yes	No	No	No	Yes	No	No	No	No	Yes	No	No	No	Yes	Full-threshold	Sub-threshold	Sub-threshold	Sub-threshold	Yes
315054dea5b8efa56d1aae004eea030c	No	Female	25	70	Stage 1b	No	No	Yes	No	No	No	Yes	No	No	No	No	No	No	No	Yes	No	No	No	Yes	No	No	No	No	Yes	No	No	No	Yes	Sub-threshold	Full-threshold	Sub-threshold	Sub-threshold	Yes
363080fd47eb0658d714b570970d1087	No	Female	16	60	Stage 1b	Yes	No	No	No	No	No	Yes	No	No	No	No	No	No	No	No	No	No	No	Yes	No	No	No	No	Yes	No	No	No	Yes	Full-threshold	Sub-threshold	Sub-threshold	Sub-threshold	No
2ad9946a217c4367498855dafcbb6c0f	Yes	Female	14	80	Stage 1b	No	Yes	Yes	Yes	No	No	Yes	No	No	No	No	No	No	No	No	No	No	No	Yes	No	No	No	No	No	No	No	No	Yes	Sub-threshold	Sub-threshold	Sub-threshold	Sub-threshold	Yes
c24ac9ab78138aae7e0441808df0a576	Yes	Male	14	40	Stage 2plus	Yes	Yes	No	No	No	Yes	Yes	No	No	No	No	No	No	No	No	No	No	No	Yes	No	No	No	No	Yes	Yes	No	No	Yes	Full-threshold	Sub-threshold	Sub-threshold	Full-threshold	Yes
4c45a22daa90cfaccb8543556e9220d8	No	Male	20	70	Stage 1a	Yes	No	Yes	No	No	No	Yes	No	No	No	No	Yes	No	No	Yes	No	No	No	Yes	No	No	No	No	No	No	No	No	No	Sub-threshold	Sub-threshold	Sub-threshold	Sub-threshold	Yes
6be5c6d87c1d5976ca94c753aaf36ef2	No	Male	22	70	Stage 1a	Yes	No	No	No	No	No	Yes	No	No	No	No	No	No	No	No	No	No	No	Yes	No	No	No	No	Yes	No	No	No	No	Sub-threshold	Sub-threshold	Sub-threshold	Sub-threshold	No
b9e57f5283317d018e6e9af983109641	No	Female	15	55	Stage 1a	No	No	No	No	No	No	No	No	No	No	No	No	No	No	Yes	No	No	Yes	Yes	No	No	No	No	No	No	No	No	No	Sub-threshold	Sub-threshold	Sub-threshold	Sub-threshold	No
e9ff265a8a8fa8a372e6b8b31c042e08	No	Female	23	70	Stage 1a	No	No	No	No	No	No	Yes	No	No	No	No	No	No	No	Yes	No	No	No	Yes	No	No	No	No	No	No	No	No	No	Sub-threshold	Sub-threshold	Sub-threshold	Sub-threshold	No
6322e8151075d4dbfaabc524d48c50b5	No	Male	19	60	Stage 2plus	Yes	No	No	No	No	Yes	Yes	No	No	No	No	No	No	No	No	No	No	No	Yes	No	No	No	No	Yes	Yes	No	No	Yes	Full-threshold	Sub-threshold	Sub-threshold	Sub-threshold	No
26c07ea87a4b1e628bd8003abf5b736f	Yes	Male	24	40	Stage 2plus	Yes	Yes	Yes	Yes	Yes	Yes	Yes	No	No	No	No	No	Yes	No	Yes	No	No	Yes	Yes	No	No	No	No	Yes	Yes	Yes	No	No	Sub-threshold	Sub-threshold	Full-threshold	Sub-threshold	Yes
b1b859f4e6e29b5518b1b77f831ec04d	No	Female	23	70	Stage 2plus	No	No	Yes	No	No	Yes	Yes	No	No	No	No	No	No	No	No	No	No	No	Yes	No	No	No	No	No	Yes	Yes	No	Yes	Sub-threshold	Sub-threshold	Full-threshold	Sub-threshold	No
22a9d0b39e221429749790c5f06da1b2	No	Female	23	60	Stage 1b	No	No	No	No	No	Yes	No	No	Yes	No	No	No	No	No	No	No	No	No	Yes	No	No	No	No	Yes	No	No	Yes	Yes	Full-threshold	Sub-threshold	Sub-threshold	Sub-threshold	Yes
9070229e3f7480cd958b277740b02850	Yes	Female	21	60	Stage 2plus	Yes	Yes	Yes	No	No	Yes	Yes	No	No	No	No	Yes	Yes	No	Yes	No	No	No	No	Yes	No	No	No	Yes	Yes	Yes	No	Yes	Sub-threshold	Sub-threshold	Full-threshold	Sub-threshold	Yes
c1ad15afaf739302f95bf7c3f1c48fca	No	Female	15	55	Stage 1b	Yes	No	No	Yes	No	No	Yes	No	No	No	No	No	No	No	No	No	No	No	Yes	No	No	No	No	No	No	No	No	No	Sub-threshold	Full-threshold	Sub-threshold	Sub-threshold	Yes
0785e138772f96014ae7f09b3cd567d1	No	Female	23	70	Stage 1b	Yes	No	No	Yes	No	Yes	Yes	No	No	No	No	No	No	No	No	No	No	No	Yes	No	No	No	No	Yes	No	No	No	Yes	Sub-threshold	Sub-threshold	Sub-threshold	Sub-threshold	Yes
8e77152cc7db3b46097a603c26a3d053	No	Female	28	55	Stage 1b	Yes	No	No	Yes	Yes	No	Yes	No	No	No	No	No	No	No	No	No	No	No	No	No	No	Yes	Yes	Yes	Yes	Yes	No	Yes	Sub-threshold	Sub-threshold	Sub-threshold	Sub-threshold	No
cf334961a82c82a06fa4b8ca0f21e43b	No	Female	29	65	Stage 1b	No	No	No	No	No	No	Yes	No	No	No	No	No	No	No	No	No	No	No	Yes	No	No	No	No	No	No	No	No	No	Sub-threshold	Sub-threshold	Sub-threshold	Sub-threshold	No
e33197ebb67b80cd1c3e9afd1952b605	No	Male	24	61	Stage 2plus	Yes	Yes	No	Yes	No	Yes	Yes	No	No	No	No	No	No	No	Yes	Yes	No	No	No	No	No	No	No	Yes	Yes	No	No	No	Sub-threshold	Full-threshold	Sub-threshold	Full-threshold	Yes
fa2dc7ea8402ca800d82bc27735c1b8b	No	Male	18	61	Stage 1b	Yes	No	No	No	No	No	Yes	No	No	No	No	No	No	No	No	Yes	No	No	Yes	No	No	No	No	No	No	No	No	Yes	Sub-threshold	Full-threshold	Sub-threshold	Sub-threshold	No
741b56cc0745be125bd8f4839b5487a4	No	Female	20	70	Stage 1a	Yes	No	No	No	No	No	Yes	No	No	No	No	No	No	No	Yes	No	Yes	No	Yes	No	No	No	No	Yes	No	No	No	No	Sub-threshold	Sub-threshold	Sub-threshold	Sub-threshold	Yes
ba61352aded73d84a56aa7480f69047d	No	Male	19	65	Stage 1b	No	No	No	No	Yes	No	Yes	No	No	No	No	No	No	No	No	No	No	No	Yes	No	No	No	No	No	No	No	Yes	No	Sub-threshold	Sub-threshold	Sub-threshold	Sub-threshold	No
9f2a1f2e7933e0897da764523fe86b80	No	Female	19	70	Stage 1b	No	No	Yes	No	No	No	Yes	No	No	No	No	Yes	No	No	Yes	No	Yes	No	Yes	No	No	No	No	No	No	No	No	Yes	Sub-threshold	Sub-threshold	Sub-threshold	Sub-threshold	Yes
8eaa7d350bc26452802367018f5d4053	No	Male	25	50	Stage 1b	No	Yes	Yes	Yes	No	No	Yes	No	No	No	No	No	No	No	No	No	No	No	Yes	No	No	No	No	Yes	Yes	No	No	Yes	Full-threshold	Full-threshold	Sub-threshold	Sub-threshold	Yes
c61b6931ec38bda803d3878a9aec8d41	No	Female	21	41	Stage 1b	No	No	No	No	Yes	Yes	Yes	No	No	No	No	Yes	No	No	No	No	No	Yes	Yes	No	No	No	No	Yes	No	No	No	Yes	Full-threshold	Full-threshold	Sub-threshold	Sub-threshold	Yes
10ca21e9dd3e8ebfef9e2ad9cf7881ee	No	Male	15	61	Stage 1b	No	No	Yes	No	No	No	Yes	No	No	No	No	No	No	No	No	No	No	No	Yes	No	No	No	No	No	Yes	No	No	Yes	Sub-threshold	Sub-threshold	Sub-threshold	Sub-threshold	No
423a3685a8b8e9ed4a6f348092df328a	No	Male	15	55	Stage 1b	No	No	No	No	No	No	Yes	No	No	No	No	No	No	No	No	No	No	No	Yes	No	No	No	No	Yes	No	No	No	Yes	Full-threshold	Sub-threshold	Sub-threshold	Sub-threshold	No
8249752d59108b876c400be68498d600	No	Female	22	65	Stage 2plus	Yes	Yes	Yes	Yes	No	Yes	No	No	No	No	Yes	No	No	No	No	No	No	No	No	No	No	No	Yes	Yes	Yes	Yes	No	Yes	Sub-threshold	Sub-threshold	Full-threshold	Sub-threshold	Yes
6a45fcb726848b48ff6e1b3aadc0f717	No	Female	14	70	Stage 1a	No	No	No	No	No	No	Yes	No	No	No	No	No	No	No	No	No	No	No	Yes	No	No	No	No	No	No	No	No	No	Sub-threshold	Sub-threshold	Sub-threshold	Sub-threshold	No
c7c25fa7e2567e1584216f6174913098	No	Female	27	70	Stage 1a	No	No	No	No	No	No	Yes	No	No	No	No	No	No	No	No	No	No	No	No	No	No	No	Yes	No	No	No	No	No	Sub-threshold	Sub-threshold	Sub-threshold	Sub-threshold	No
8f038141f6f16555dea123b9577696a9	No	Female	16	80	Stage 1a	No	No	No	No	No	No	Yes	No	No	No	No	No	No	No	No	No	No	No	Yes	No	No	No	No	No	No	No	No	No	Sub-threshold	Full-threshold	Sub-threshold	Sub-threshold	Yes
5d8c5e6732083a38e4d3db1700bf3131	No	Female	23	60	Stage 1b	No	No	Yes	No	No	No	Yes	No	No	No	No	No	No	No	No	No	No	No	Yes	No	No	No	No	Yes	Yes	No	No	Yes	Sub-threshold	Full-threshold	Sub-threshold	Sub-threshold	Yes
aa005bd3f09b7b013587cb81dc024f8d	Yes	Female	14	65	Stage 1b	Yes	Yes	No	No	No	No	Yes	No	No	No	No	No	No	No	No	No	No	No	No	No	No	No	Yes	No	No	No	No	No	Full-threshold	Full-threshold	Sub-threshold	Sub-threshold	Yes
b932e98761ae85e9c5f482903acdeed8	Yes	Female	17	60	Stage 1b	No	No	No	No	No	No	Yes	No	No	No	No	No	No	No	No	No	No	No	Yes	No	No	No	No	No	No	No	No	No	Full-threshold	Full-threshold	Sub-threshold	Sub-threshold	Yes
8e5090f97a1ec39ed0654e319361e32c	No	Female	13	50	Stage 1b	No	No	No	No	No	No	Yes	No	No	No	No	Yes	No	No	No	Yes	No	No	Yes	No	No	No	No	Yes	No	No	No	No	Sub-threshold	Sub-threshold	Sub-threshold	Sub-threshold	No
39181bcf25a6fb2091ac18eeea26b1ac	No	Male	22	70	Stage 1b	No	No	No	No	No	No	Yes	No	No	No	No	No	No	No	No	No	No	No	Yes	No	No	No	No	Yes	No	No	No	Yes	Sub-threshold	Sub-threshold	Sub-threshold	Sub-threshold	No
b3e6920b0c3660b642bd4896c2912855	No	Female	24	65	Stage 2plus	Yes	Yes	No	No	No	Yes	Yes	No	No	No	No	Yes	Yes	No	Yes	No	No	No	Yes	No	No	No	No	Yes	Yes	No	No	Yes	Sub-threshold	Sub-threshold	Sub-threshold	Sub-threshold	Yes
14c8da21913028d29ebb487fe50f862f	Yes	Male	18	65	Stage 1a	No	No	No	No	No	No	Yes	No	No	No	No	No	No	No	Yes	No	No	No	Yes	No	No	No	No	No	No	No	No	Yes	Sub-threshold	Sub-threshold	Sub-threshold	Sub-threshold	No
29f4393e70f290a4acece45ba239246a	No	Female	19	51	Stage 1b	Yes	No	No	No	No	No	Yes	No	No	No	No	No	No	No	Yes	No	No	No	Yes	No	No	No	No	Yes	No	No	No	Yes	Full-threshold	Sub-threshold	Sub-threshold	Sub-threshold	No
5c05cb603deb6910fd366b289b837a92	No	Male	13	80	Stage 1a	No	No	No	No	No	No	Yes	No	No	No	No	No	No	No	No	Yes	No	No	Yes	No	No	No	No	No	No	No	No	No	Sub-threshold	Full-threshold	Sub-threshold	Sub-threshold	No
ecf9a0401f9df23d7782780ed8f081cb	No	Male	17	55	Stage 1b	Yes	No	No	No	No	No	Yes	No	No	No	No	No	No	No	No	No	No	No	Yes	No	No	No	No	No	No	No	No	No	Full-threshold	Sub-threshold	Sub-threshold	Sub-threshold	Yes
a0262d70c0a441f3496472e561002844	Yes	Female	19	65	Stage 1b	Yes	No	No	No	No	No	Yes	No	No	No	No	No	No	No	No	Yes	No	No	Yes	No	No	No	No	Yes	No	No	No	Yes	Full-threshold	Sub-threshold	Sub-threshold	Sub-threshold	Yes
9291c668beae5ccdb4bfafcb4a7469e9	Yes	Female	15	51	Stage 1b	Yes	Yes	No	Yes	No	No	Yes	No	No	No	No	No	No	No	Yes	No	No	No	No	No	No	No	Yes	Yes	No	Yes	No	Yes	Sub-threshold	Sub-threshold	Sub-threshold	Sub-threshold	Yes
64d88c6a07ffc9a5c9f4df75ba379d61	No	Male	25	55	Stage 1b	No	No	No	No	No	No	Yes	No	No	No	No	No	No	No	No	No	No	No	Yes	No	No	No	No	No	No	No	Yes	No	Sub-threshold	Sub-threshold	Sub-threshold	Sub-threshold	No
224b6143aa0b204ef97ab540a9754e3e	No	Female	13	60	Stage 1a	No	No	No	No	No	No	Yes	No	No	No	No	No	No	No	Yes	Yes	No	No	Yes	No	No	No	No	No	No	No	No	No	Sub-threshold	Sub-threshold	Sub-threshold	Sub-threshold	No
58a9e345b47300b1d1bd240e359ea0f5	No	Female	12	70	Stage 1a	No	No	No	No	No	No	Yes	No	No	No	No	No	No	No	No	No	No	No	Yes	No	No	No	No	No	No	No	No	Yes	Sub-threshold	Sub-threshold	Sub-threshold	Sub-threshold	No
8b25ec6984ed67bea27715a2067ac939	No	Female	22	81	Stage 1b	Yes	No	Yes	Yes	No	No	Yes	No	No	No	No	No	No	Yes	Yes	No	No	No	Yes	No	No	No	No	No	No	No	No	No	Sub-threshold	Sub-threshold	Full-threshold	Sub-threshold	Yes
524da8b5c3ed6eb9855ae5b53060a16d	No	Female	20	51	Stage 1b	No	No	No	No	No	No	Yes	No	No	No	No	No	No	No	No	No	No	No	Yes	No	No	No	No	No	No	No	No	Yes	Sub-threshold	Full-threshold	Sub-threshold	Sub-threshold	Yes
f35219373d601ef48d2693a490570784	Yes	Female	14	60	Stage 1b	Yes	Yes	No	No	No	Yes	Yes	No	No	No	No	No	No	No	Yes	No	No	No	Yes	No	No	No	No	No	No	No	No	Yes	Sub-threshold	Sub-threshold	Sub-threshold	Sub-threshold	Yes
98ad4bd70360093bfcb393fc8bfef65d	No	Female	15	75	Stage 1a	No	No	No	No	No	No	Yes	No	No	No	No	No	No	No	Yes	No	No	No	Yes	No	No	No	No	No	No	No	No	No	Sub-threshold	Sub-threshold	Sub-threshold	Sub-threshold	No
062d1615f305239816ca65744fe9572e	No	Male	18	60	Stage 1b	Yes	No	No	No	No	Yes	Yes	No	No	No	No	No	No	No	No	Yes	No	No	Yes	No	No	No	No	Yes	No	No	Yes	Yes	Sub-threshold	Full-threshold	Sub-threshold	Sub-threshold	Yes
e281a91d6494e964833c929ffcba19d2	No	Male	23	75	Stage 1a	No	Yes	No	No	No	No	Yes	No	No	No	No	No	No	No	No	No	No	No	Yes	No	No	No	No	No	No	No	No	Yes	Sub-threshold	Full-threshold	Sub-threshold	Sub-threshold	No
4b0b97b94f7112610bd9d177eb92de96	No	Female	25	70	Stage 1a	No	No	No	No	No	No	Yes	No	No	No	No	No	No	No	No	No	No	No	Yes	No	No	No	No	No	No	No	No	No	Sub-threshold	Full-threshold	Sub-threshold	Sub-threshold	No
29dea91a18d99f366082ff6af2fe8e6d	No	Male	14	65	Stage 1a	Yes	No	No	No	No	No	Yes	No	No	No	No	No	No	No	No	No	No	No	Yes	No	No	No	No	Yes	No	No	No	Yes	Full-threshold	Sub-threshold	Sub-threshold	Sub-threshold	No
472694f1604044dc25e191bb6981cd79	No	Female	18	55	Stage 1b	Yes	No	Yes	No	No	No	No	No	No	No	Yes	Yes	No	No	No	No	No	Yes	Yes	No	No	No	No	No	No	No	No	Yes	Sub-threshold	Sub-threshold	Sub-threshold	Sub-threshold	Yes
ff0f54a689a80ef1a8b648a85ec770ae	Yes	Male	16	65	Stage 1b	No	No	No	No	No	No	Yes	No	No	No	No	No	No	No	Yes	Yes	No	No	Yes	No	No	No	No	No	No	No	No	Yes	Sub-threshold	Sub-threshold	Sub-threshold	Sub-threshold	Yes
2fb8a724c1b997f168b930c94dcf2de2	Yes	Female	20	60	Stage 1b	Yes	No	No	No	No	Yes	Yes	No	No	No	No	No	No	No	No	No	No	No	Yes	No	No	No	No	Yes	No	Yes	No	No	Full-threshold	Sub-threshold	Sub-threshold	Sub-threshold	Yes
b868b2eed3fc60f07b9f158cf04b8580	No	Male	22	61	Stage 1b	Yes	No	No	Yes	No	No	Yes	No	No	No	No	No	No	No	No	No	No	No	Yes	No	No	No	No	No	No	No	No	No	Sub-threshold	Sub-threshold	Sub-threshold	Sub-threshold	Yes
ab62b9a1000159a557181bc53be784a6	Yes	Male	21	51	Stage 1b	Yes	No	No	No	Yes	Yes	Yes	No	No	No	No	No	No	No	No	No	No	No	Yes	No	No	No	No	Yes	No	No	No	Yes	Full-threshold	Sub-threshold	Sub-threshold	Sub-threshold	Yes
98815f6d55b6334acb9ab8779e471af1	No	Male	20	70	Stage 1b	Yes	No	Yes	No	No	Yes	Yes	No	No	No	No	No	No	No	No	No	No	No	Yes	No	No	No	No	No	No	No	No	Yes	Sub-threshold	Sub-threshold	Sub-threshold	Sub-threshold	Yes
81775d6cf8e32cb73f0bffe39ef03fd2	No	Male	13	71	Stage 1b	Yes	Yes	No	No	No	No	Yes	No	No	No	No	No	No	No	No	No	No	No	Yes	No	No	No	No	No	No	No	No	No	Sub-threshold	Sub-threshold	Sub-threshold	Sub-threshold	No
91bbb6c65d4307af7cf112ccf6ad8c44	No	Male	17	60	Stage 1b	No	No	No	No	No	No	Yes	No	No	No	No	No	No	No	No	No	No	No	Yes	No	No	No	No	No	No	No	No	No	Sub-threshold	Sub-threshold	Sub-threshold	Sub-threshold	No
39d5cee9835dfe3964600a1caa409e5d	Yes	Female	13	61	Stage 1b	Yes	Yes	No	No	No	Yes	No	No	Yes	No	No	No	No	No	No	No	No	No	Yes	No	No	No	No	No	No	No	No	Yes	Sub-threshold	Full-threshold	Sub-threshold	Sub-threshold	Yes
8be13c829785e124f59c0c50248b640c	Yes	Female	18	61	Stage 1b	Yes	No	Yes	Yes	No	No	Yes	No	No	No	No	No	No	No	No	No	No	No	Yes	No	No	No	No	Yes	No	No	No	Yes	Full-threshold	Sub-threshold	Sub-threshold	Sub-threshold	Yes
c0bf41edc89d16b8481c154cd267851a	No	Male	14	51	Stage 1b	Yes	No	No	No	No	No	Yes	No	No	No	No	No	No	No	No	No	No	No	Yes	No	No	No	No	Yes	No	No	Yes	Yes	Sub-threshold	Full-threshold	Sub-threshold	Sub-threshold	No
a8c8f5322abf4e9ffccbf38ef2092de3	No	Female	17	61	Stage 1a	No	No	No	No	No	No	Yes	No	No	No	No	No	No	No	No	No	No	No	Yes	No	No	No	No	No	No	No	No	Yes	Sub-threshold	Sub-threshold	Sub-threshold	Sub-threshold	Yes
e3603808e5151fc27502c6db649d54aa	No	Male	18	65	Stage 1b	No	Yes	No	No	No	No	Yes	No	No	No	No	No	No	No	No	No	No	No	Yes	No	No	No	No	No	No	No	No	No	Sub-threshold	Sub-threshold	Sub-threshold	Sub-threshold	No
e0a30e778a1a05d37e583f75b2e1d59d	No	Male	18	65	Stage 1a	No	No	No	No	Yes	No	Yes	No	No	No	No	No	No	No	No	No	No	No	No	No	No	No	Yes	No	No	No	No	No	Sub-threshold	Full-threshold	Sub-threshold	Sub-threshold	No
87775b6839613682093c5f803afb55ae	Yes	Female	16	85	Stage 1a	No	No	No	Yes	No	No	Yes	No	No	No	No	No	No	No	No	No	No	No	No	No	No	No	Yes	No	No	No	No	No	Sub-threshold	Sub-threshold	Sub-threshold	Sub-threshold	No
a85497b4e22c5c820a1465c6ef6e57d4	No	Female	18	75	Stage 1a	No	No	No	No	No	No	Yes	No	No	No	No	No	No	No	Yes	No	Yes	No	Yes	No	No	No	No	No	No	No	No	No	Sub-threshold	Sub-threshold	Sub-threshold	Sub-threshold	No
b1c613fb8bd760b05a8d7505ad31418a	No	Male	19	51	Stage 1b	No	No	No	No	Yes	No	Yes	No	No	No	No	Yes	No	No	No	No	Yes	No	Yes	No	No	No	No	No	No	No	No	Yes	Sub-threshold	Sub-threshold	Sub-threshold	Sub-threshold	No
4522d3422ad46b260bf8204e7acfa160	No	Female	21	65	Stage 1a	No	No	No	No	No	No	Yes	No	No	No	No	No	No	No	Yes	No	No	No	No	No	No	No	Yes	No	No	No	No	No	Sub-threshold	Sub-threshold	Sub-threshold	Sub-threshold	No
26d0b4ffc0a2e62d66856b37f0a4d32f	No	Male	24	50	Stage 2plus	No	Yes	No	No	Yes	Yes	Yes	No	No	No	No	No	No	No	No	No	No	No	Yes	No	No	No	No	Yes	Yes	Yes	No	No	Sub-threshold	Full-threshold	Sub-threshold	Full-threshold	No
c6fd3c62125e3df329198c36cac0f565	No	Female	23	61	Stage 1b	Yes	No	No	No	No	No	Yes	No	No	No	No	No	No	No	No	No	No	No	Yes	No	No	No	No	Yes	No	No	No	Yes	Sub-threshold	Full-threshold	Sub-threshold	Sub-threshold	No
42b910eb27c5bd1916ad61e4160a38fd	No	Female	21	70	Stage 1b	Yes	No	Yes	Yes	No	No	Yes	No	No	No	No	No	No	No	No	No	No	No	Yes	No	No	No	No	Yes	Yes	Yes	No	Yes	Sub-threshold	Sub-threshold	Full-threshold	Sub-threshold	Yes
2dbdd2104a25a9f278d7d5f6fc180114	Yes	Male	19	65	Stage 1b	Yes	No	No	No	No	No	Yes	No	No	No	No	No	No	No	No	No	No	No	No	No	No	No	Yes	No	No	No	No	No	Sub-threshold	Sub-threshold	Sub-threshold	Sub-threshold	No
c05cdf94c613e0eec0fbedd8747b64d1	No	Male	18	71	Stage 1b	Yes	No	No	No	No	No	Yes	No	No	No	No	No	No	No	No	No	No	No	Yes	No	No	No	No	Yes	No	No	No	Yes	Full-threshold	Full-threshold	Sub-threshold	Sub-threshold	Yes
cc6d34c8f9472681fe6dfd85371edd51	No	Female	14	50	Stage 1b	No	No	No	No	No	No	Yes	No	No	No	No	No	No	No	Yes	Yes	No	No	Yes	No	No	No	No	Yes	No	No	No	Yes	Sub-threshold	Full-threshold	Sub-threshold	Sub-threshold	Yes
2e3b33de80ee4cc0c4d3786fdc8f6ee8	Yes	Female	20	41	Stage 2plus	Yes	No	No	No	Yes	Yes	Yes	No	No	No	No	No	No	No	No	No	No	No	No	Yes	No	No	No	No	No	No	No	Yes	Full-threshold	Sub-threshold	Sub-threshold	Sub-threshold	Yes
73a080b952728e0280b7c2b178746702	No	Female	16	60	Stage 1b	Yes	No	No	No	No	No	No	No	No	No	Yes	Yes	Yes	No	No	No	No	No	Yes	No	No	No	No	No	No	No	No	Yes	Sub-threshold	Sub-threshold	Sub-threshold	Sub-threshold	Yes
d1c0201e4339bfa7473514433e520d25	Yes	Female	19	65	Stage 1b	Yes	No	No	No	No	No	Yes	No	No	No	No	No	No	No	No	No	No	Yes	Yes	No	No	No	No	Yes	No	No	No	No	Full-threshold	Sub-threshold	Sub-threshold	Sub-threshold	Yes
8131050905e8b89881597c3bde898a41	No	Female	16	50	Stage 2plus	No	Yes	Yes	Yes	No	Yes	Yes	No	No	No	No	No	No	No	No	No	No	No	No	No	No	No	Yes	Yes	No	Yes	No	Yes	Sub-threshold	Sub-threshold	Full-threshold	Sub-threshold	Yes
821d260d6d3167f473c1dd39077dca28	No	Male	25	41	Stage 2plus	No	No	No	No	No	No	No	Yes	No	No	No	No	No	No	No	No	No	No	No	Yes	No	No	No	No	No	No	No	No	Sub-threshold	Full-threshold	Sub-threshold	Sub-threshold	No
f3e440d84765afc6587c1c35f1ba3645	No	Female	15	65	Stage 1b	No	No	No	No	No	No	No	No	No	Yes	No	No	No	No	Yes	Yes	No	No	Yes	No	No	No	No	No	No	No	No	Yes	Full-threshold	Full-threshold	Sub-threshold	Sub-threshold	Yes
f03bce5a431763a24b117db4557453b5	Yes	Female	18	51	Stage 1b	Yes	Yes	No	Yes	No	No	Yes	No	No	No	No	No	No	No	No	No	No	No	No	Yes	No	No	No	Yes	No	No	No	Yes	Sub-threshold	Sub-threshold	Sub-threshold	Sub-threshold	Yes
7807becdc0ba91db6915a1a003e91947	No	Female	18	80	Stage 1a	No	No	No	No	No	No	Yes	No	No	No	No	Yes	No	No	No	No	No	No	No	No	No	No	Yes	No	No	No	No	No	Sub-threshold	Sub-threshold	Sub-threshold	Sub-threshold	No
9816f34a35020e611457e7b292152e23	No	Female	18	70	Stage 1b	No	No	No	No	Yes	No	Yes	No	No	No	No	No	No	No	Yes	No	No	No	Yes	No	No	No	No	Yes	No	No	No	Yes	Full-threshold	Full-threshold	Sub-threshold	Sub-threshold	No
ccf887e219b7c35132c1dbe6f5b8d46f	No	Male	17	71	Stage 1b	Yes	No	No	No	No	No	Yes	No	No	No	No	No	No	No	Yes	No	No	No	Yes	No	No	No	No	No	No	No	No	Yes	Full-threshold	Full-threshold	Sub-threshold	Sub-threshold	No
0020f4805732eb7a3fdbb9bb38849681	Yes	Female	19	55	Stage 2plus	Yes	No	No	No	No	Yes	Yes	No	No	No	No	No	No	No	Yes	No	No	No	Yes	No	No	No	No	Yes	No	No	No	No	Full-threshold	Sub-threshold	Sub-threshold	Sub-threshold	Yes
0ee18c8e1c6fc42e3e0b0a68a36799ea	No	Female	16	65	Stage 1a	No	No	No	No	No	No	Yes	No	No	No	No	No	No	No	No	No	No	No	Yes	No	No	No	No	No	No	No	No	No	Sub-threshold	Full-threshold	Sub-threshold	Sub-threshold	No
770992f68838d3e0f54b2c3ba768eb28	No	Male	21	63	Stage 1b	No	No	No	No	Yes	No	Yes	No	No	No	No	No	No	No	No	No	No	No	No	No	No	No	Yes	No	No	No	No	No	Full-threshold	Full-threshold	Sub-threshold	Sub-threshold	No
cff79b1f28e80105884d46266a3a99a6	No	Female	20	55	Stage 1b	Yes	No	No	Yes	No	No	Yes	No	No	No	No	Yes	No	Yes	Yes	No	No	No	Yes	No	No	No	No	Yes	No	No	No	Yes	Full-threshold	Sub-threshold	Sub-threshold	Sub-threshold	No
21a7cf16e475c6cc433deea8a2d79cce	No	Male	19	60	Stage 1b	No	No	No	No	No	No	No	Yes	No	No	No	No	No	No	No	No	No	No	Yes	No	No	No	No	No	No	No	No	No	Sub-threshold	Sub-threshold	Sub-threshold	Sub-threshold	No
f3a3c476568cb611255519886fdfa416	No	Male	24	60	Stage 1b	No	No	No	Yes	No	No	Yes	No	No	No	No	No	No	No	No	No	No	No	Yes	No	No	No	No	No	No	No	No	Yes	Full-threshold	Sub-threshold	Sub-threshold	Sub-threshold	No
1e5b39efe992a62668852d776241f7bf	No	Male	19	50	Stage 2plus	Yes	Yes	Yes	No	No	Yes	No	Yes	No	No	No	No	Yes	No	Yes	Yes	No	No	No	Yes	No	Yes	No	Yes	Yes	Yes	No	Yes	Sub-threshold	Sub-threshold	Full-threshold	Sub-threshold	Yes
fe3d5b8540000a32c9396184df62be75	No	Female	23	61	Stage 1b	Yes	No	No	No	No	Yes	Yes	No	No	No	No	Yes	No	No	No	No	No	No	Yes	No	No	No	No	Yes	No	No	No	No	Full-threshold	Full-threshold	Sub-threshold	Sub-threshold	Yes
edfc07a5260c1709b42c092b66c78777	No	Female	24	65	Stage 2plus	Yes	No	Yes	Yes	No	Yes	Yes	No	No	No	No	No	No	No	No	No	No	No	No	Yes	Yes	Yes	No	Yes	Yes	Yes	No	Yes	Sub-threshold	Sub-threshold	Full-threshold	Sub-threshold	No
ff7446f7b0b856055ac6f79445ce7a08	No	Female	25	70	Stage 1b	No	No	No	No	No	No	Yes	No	No	No	No	Yes	No	No	No	No	No	No	No	Yes	No	No	No	Yes	No	Yes	No	Yes	Full-threshold	Sub-threshold	Sub-threshold	Sub-threshold	No
b2209e72a12a3ad4a32d65ca68ef05b3	No	Male	21	55	Stage 2plus	No	Yes	No	No	No	Yes	Yes	No	No	No	No	No	No	No	Yes	No	No	No	No	No	No	Yes	No	Yes	Yes	No	Yes	Yes	Sub-threshold	Full-threshold	Sub-threshold	Sub-threshold	Yes
eb6ec7369149e18f2305e9f99355370b	No	Female	19	80	Stage 1b	Yes	No	Yes	No	No	No	Yes	No	No	No	No	No	No	No	Yes	No	Yes	No	Yes	No	No	No	No	Yes	No	No	No	Yes	Full-threshold	Sub-threshold	Sub-threshold	Sub-threshold	Yes
297b4043953de6e05dd9de172f25425a	No	Female	17	61	Stage 1b	No	Yes	Yes	No	No	Yes	Yes	No	No	No	No	No	No	No	Yes	No	No	No	Yes	No	No	No	No	Yes	No	No	No	Yes	Sub-threshold	Sub-threshold	Full-threshold	Sub-threshold	Yes
0bb2d5ed99b67de372c8abad95f41806	Yes	Female	17	60	Stage 1b	No	Yes	No	No	No	No	Yes	No	No	No	No	No	No	No	Yes	No	No	No	No	No	No	Yes	No	No	No	No	No	Yes	Sub-threshold	Sub-threshold	Sub-threshold	Sub-threshold	Yes
859c3a021c13a3093e6a4629ce1a2aab	No	Female	22	71	Stage 1b	Yes	No	No	Yes	No	No	Yes	No	No	No	No	No	No	No	Yes	Yes	No	No	Yes	No	No	No	No	Yes	No	No	No	Yes	Full-threshold	Sub-threshold	Sub-threshold	Sub-threshold	Yes
f0f6ba5549eba70f7e9cb92285cd7155	Yes	Male	18	65	Stage 1a	Yes	No	No	No	No	No	No	No	Yes	No	No	No	No	No	No	No	No	No	Yes	No	No	No	No	No	No	No	Yes	No	Sub-threshold	Sub-threshold	Sub-threshold	Sub-threshold	Yes
16201e898f13ea066df73e47c3301454	No	Female	15	65	Stage 1b	Yes	Yes	Yes	No	No	No	Yes	No	No	No	No	No	No	No	Yes	No	No	No	Yes	No	No	No	No	Yes	Yes	No	No	No	Sub-threshold	Sub-threshold	Sub-threshold	Sub-threshold	Yes
ddf9c09f2ae371cf37e284de2c091698	No	Female	23	61	Stage 2plus	Yes	No	No	No	No	Yes	Yes	No	No	No	No	No	No	No	No	Yes	No	No	Yes	No	No	No	No	Yes	Yes	No	No	Yes	Full-threshold	Full-threshold	Sub-threshold	Sub-threshold	Yes
d61b72af3dcf7b568374f50880941d4d	No	Male	25	55	Stage 2plus	Yes	Yes	No	No	No	Yes	Yes	No	No	No	No	No	No	No	Yes	Yes	No	No	Yes	No	No	No	No	Yes	Yes	No	No	Yes	Sub-threshold	Full-threshold	Sub-threshold	Sub-threshold	No
ca19da9ca3df45603170f89f7edd778f	Yes	Female	19	65	Stage 1b	Yes	No	No	No	No	No	Yes	No	No	No	No	No	No	No	No	No	No	No	Yes	No	No	No	No	Yes	No	No	No	Yes	Full-threshold	Sub-threshold	Sub-threshold	Sub-threshold	Yes
75b722f802e9fedfcd8a66dfac20f89b	No	Male	21	55	Stage 1b	Yes	Yes	Yes	No	Yes	No	Yes	No	No	No	No	No	No	No	No	No	No	No	Yes	No	No	No	No	No	Yes	No	No	Yes	Sub-threshold	Sub-threshold	Sub-threshold	Sub-threshold	Yes
eb18227f06e40920c95b32363236eebe	No	Female	14	65	Stage 1a	No	No	No	No	No	No	Yes	No	No	No	No	No	No	No	Yes	Yes	No	No	No	No	No	No	Yes	No	No	No	No	Yes	Sub-threshold	Sub-threshold	Sub-threshold	Sub-threshold	Yes
f38148fa0a30355b44c1364be910fcaa	No	Female	14	70	Stage 1a	Yes	No	No	No	No	No	Yes	No	No	No	No	No	No	No	Yes	No	No	No	Yes	No	No	No	No	No	No	No	No	No	Full-threshold	Sub-threshold	Sub-threshold	Sub-threshold	Yes
8c32b0b641cde2ddfeb97bd8b8057bbd	No	Female	21	65	Stage 1b	No	No	No	Yes	No	No	Yes	No	No	No	No	No	No	No	No	No	No	No	No	No	No	No	Yes	Yes	No	No	No	Yes	Sub-threshold	Sub-threshold	Sub-threshold	Sub-threshold	No
a5a7e8888b6e68147a36beb7857e0fd0	No	Male	23	50	Stage 1b	Yes	Yes	No	No	Yes	No	Yes	No	No	No	No	No	No	No	No	No	No	No	No	No	No	Yes	Yes	Yes	No	No	No	No	Sub-threshold	Full-threshold	Sub-threshold	Sub-threshold	Yes
1c9726024349c739b51a135d2f304926	No	Male	17	50	Stage 1b	Yes	No	No	Yes	No	No	Yes	No	No	No	No	No	No	No	No	No	No	No	Yes	No	No	No	No	No	No	No	No	No	Full-threshold	Sub-threshold	Sub-threshold	Sub-threshold	Yes
558896690e214a6fca67c58edc5088f2	No	Female	18	60	Stage 1b	Yes	Yes	Yes	No	No	No	Yes	No	No	No	No	No	Yes	No	No	No	Yes	Yes	Yes	No	No	No	No	No	No	No	No	No	Sub-threshold	Full-threshold	Sub-threshold	Sub-threshold	Yes
05639e9a93f8a2703c677b2614957781	No	Female	25	65	Stage 1b	Yes	No	No	No	No	No	Yes	No	No	No	No	No	No	No	No	No	No	No	Yes	No	No	No	No	Yes	No	No	No	No	Sub-threshold	Sub-threshold	Sub-threshold	Sub-threshold	Yes
62c1fc6315e147a92060f9f26c623e31	No	Female	18	60	Stage 2plus	Yes	Yes	No	No	No	No	Yes	No	No	No	No	No	No	No	No	No	No	No	No	No	No	No	Yes	No	No	No	No	Yes	Sub-threshold	Full-threshold	Sub-threshold	Full-threshold	Yes
67254e44324d073315740d866e82c623	No	Female	22	51	Stage 1b	Yes	No	Yes	No	Yes	Yes	Yes	No	No	No	No	No	No	No	No	No	No	No	No	Yes	No	No	No	Yes	Yes	Yes	No	No	Sub-threshold	Sub-threshold	Sub-threshold	Sub-threshold	Yes
4a99d4ddbada486c4a8e799a831dae53	No	Male	21	51	Stage 1b	Yes	No	No	No	No	No	Yes	No	No	No	No	No	No	No	No	Yes	No	No	No	No	No	No	Yes	No	No	No	No	No	Sub-threshold	Sub-threshold	Sub-threshold	Sub-threshold	No
5ccc109ba0b9f2f7adeedc80b6a3632f	Yes	Male	16	55	Stage 1b	No	No	No	No	No	No	Yes	No	No	No	No	No	No	No	No	No	No	No	Yes	No	No	No	No	No	No	No	No	No	Sub-threshold	Full-threshold	Sub-threshold	Sub-threshold	Yes
9d48c197f986bd17156d62edfa210ddb	No	Male	19	55	Stage 1b	Yes	No	No	No	No	No	Yes	No	No	No	No	No	No	No	Yes	No	No	No	Yes	No	No	No	No	Yes	No	No	No	Yes	Full-threshold	Full-threshold	Sub-threshold	Sub-threshold	No
8b2515760f1c93ba7c13116f00737067	No	Female	19	55	Stage 1b	Yes	No	Yes	No	No	Yes	Yes	No	No	No	No	Yes	No	No	No	Yes	No	No	Yes	No	No	No	No	Yes	No	No	No	Yes	Sub-threshold	Full-threshold	Sub-threshold	Sub-threshold	Yes
ca0361401e7f6ed44d024c36461ff50b	No	Female	22	50	Stage 2plus	Yes	No	Yes	No	Yes	Yes	Yes	No	No	No	No	No	No	No	Yes	Yes	No	No	Yes	No	No	No	No	Yes	Yes	Yes	No	No	Sub-threshold	Full-threshold	Sub-threshold	Sub-threshold	Yes
0bef3cafaf19c6b7d46fe51579fe5aa3	No	Female	17	61	Stage 1a	No	No	Yes	No	No	No	Yes	No	No	No	No	No	No	No	No	No	No	No	Yes	No	No	No	No	No	No	No	No	Yes	Sub-threshold	Sub-threshold	Sub-threshold	Sub-threshold	Yes
6509fcbcdac75b7588dc1b8da2501e70	Yes	Female	15	70	Stage 1a	Yes	Yes	No	No	No	Yes	Yes	No	No	No	No	No	No	No	Yes	No	No	No	Yes	No	No	No	No	Yes	No	No	No	No	Sub-threshold	Sub-threshold	Sub-threshold	Sub-threshold	Yes
e6de1161a3f03e1ae06c9f95a278736c	No	Female	18	55	Stage 1b	Yes	No	No	No	No	No	Yes	No	No	No	No	No	No	No	No	No	No	No	Yes	No	No	No	No	No	No	No	No	No	Full-threshold	Full-threshold	Sub-threshold	Sub-threshold	No
3a045a8b1df849fa1602c3b0836fbb55	No	Male	21	71	Stage 1b	No	No	No	No	No	No	No	Yes	No	No	No	No	No	No	No	No	No	No	Yes	No	No	No	No	Yes	No	No	No	Yes	Sub-threshold	Full-threshold	Sub-threshold	Sub-threshold	No
c5d6a2c5734d17fb841a8c42651f10ba	No	Male	24	65	Stage 1a	No	No	No	No	No	No	Yes	No	No	No	No	Yes	No	No	Yes	Yes	No	Yes	Yes	No	No	No	No	Yes	No	No	No	Yes	Sub-threshold	Full-threshold	Sub-threshold	Sub-threshold	No
14a81e6f6d1b956c6e815cec9bb2b9ad	No	Female	26	65	Stage 1b	Yes	No	Yes	No	No	No	Yes	No	No	No	No	No	No	No	Yes	No	No	No	No	Yes	No	No	No	No	Yes	Yes	No	Yes	Sub-threshold	Sub-threshold	Sub-threshold	Sub-threshold	Yes
25e6e80142964f3c37d4ca7bb2460328	No	Male	27	65	Stage 1b	Yes	No	Yes	No	No	Yes	Yes	No	No	No	No	No	No	No	Yes	No	No	No	Yes	No	No	No	No	Yes	Yes	No	No	Yes	Sub-threshold	Sub-threshold	Sub-threshold	Sub-threshold	Yes
d7568d523f3a8df8e6b39f46dc7b15c3	No	Female	19	60	Stage 1b	Yes	No	Yes	No	No	Yes	Yes	No	No	No	No	No	No	No	No	No	No	No	Yes	No	No	No	No	No	No	No	No	Yes	Sub-threshold	Sub-threshold	Sub-threshold	Sub-threshold	No
be8083458769373cc7b300e850385e0b	No	Male	21	61	Stage 1b	No	Yes	No	No	No	No	Yes	No	No	No	No	No	No	No	No	No	No	No	Yes	No	No	No	No	No	Yes	No	No	Yes	Full-threshold	Sub-threshold	Sub-threshold	Sub-threshold	No
d8c7c28793d63cc596114767bc18d8f2	No	Male	19	71	Stage 1b	Yes	No	No	No	No	Yes	Yes	No	No	No	No	No	No	No	No	No	No	No	No	No	No	Yes	Yes	Yes	No	No	No	Yes	Sub-threshold	Sub-threshold	Sub-threshold	Sub-threshold	Yes
e0323bc328759b2964c273027e1deb6e	No	Female	15	55	Stage 1b	No	Yes	No	Yes	No	No	Yes	No	No	No	No	No	No	No	Yes	No	No	No	Yes	No	No	No	No	No	No	No	No	Yes	Sub-threshold	Sub-threshold	Sub-threshold	Sub-threshold	Yes
57a255a6018e9da831ca6a9f7d609cb3	No	Female	15	70	Stage 1a	No	No	No	No	No	No	Yes	No	No	No	No	No	No	No	No	No	No	No	Yes	No	No	No	No	No	No	No	No	No	Sub-threshold	Sub-threshold	Sub-threshold	Sub-threshold	No
1a2e65d040019b8fd1c0b5180835f156	No	Female	16	71	Stage 1b	No	No	No	No	No	No	Yes	No	No	No	No	Yes	No	No	No	No	No	No	No	No	No	No	Yes	Yes	Yes	No	No	No	Sub-threshold	Full-threshold	Sub-threshold	Sub-threshold	Yes
3f489d504816a7a9e1736e0633b9f062	No	Male	19	60	Stage 2plus	No	Yes	No	Yes	Yes	Yes	Yes	No	No	No	No	No	No	No	No	No	No	No	No	No	Yes	No	No	No	Yes	No	No	No	Sub-threshold	Sub-threshold	Sub-threshold	Sub-threshold	No
9a2ba1c526d7986f30d91901a2e09879	No	Male	23	60	Stage 1b	No	Yes	No	No	No	No	Yes	No	No	No	No	No	No	No	No	No	No	No	Yes	No	No	No	No	Yes	No	No	No	Yes	Sub-threshold	Sub-threshold	Sub-threshold	Full-threshold	Yes
1bb0ed7991fead30965fca5ab0d2e0f5	No	Female	29	51	Stage 2plus	Yes	Yes	Yes	Yes	Yes	Yes	No	No	No	No	Yes	No	No	No	No	No	No	No	No	No	No	No	Yes	Yes	Yes	No	No	Yes	Sub-threshold	Sub-threshold	Full-threshold	Sub-threshold	Yes
aadec8e539991c4a5daae3c16c2ce822	No	Male	22	60	Stage 2plus	No	Yes	No	No	Yes	Yes	Yes	No	No	No	No	No	No	No	No	No	No	No	Yes	No	No	No	No	No	Yes	No	No	Yes	Sub-threshold	Sub-threshold	Sub-threshold	Full-threshold	No
ae841c37c130e6ae0c76bf52aea87643	No	Male	24	65	Stage 1b	No	No	No	No	No	No	Yes	No	No	No	No	No	No	No	Yes	No	No	No	Yes	No	No	No	No	Yes	No	No	No	Yes	Full-threshold	Sub-threshold	Sub-threshold	Sub-threshold	No
f563a139e171e7990ed36560e9e99d48	Yes	Female	18	61	Stage 1b	Yes	No	No	No	No	No	Yes	No	No	No	No	No	No	No	No	No	No	Yes	Yes	No	No	No	No	No	No	No	No	No	Sub-threshold	Sub-threshold	Sub-threshold	Sub-threshold	Yes
a768c466419a0718a6d3ea65528c0d97	No	Female	17	61	Stage 1b	No	No	No	No	No	No	Yes	No	No	No	No	No	No	No	Yes	No	No	No	Yes	No	No	No	No	Yes	No	No	No	Yes	Full-threshold	Sub-threshold	Sub-threshold	Sub-threshold	No
203f33bdb15368d8bc801246c11609f4	No	Female	20	60	Stage 1b	Yes	No	Yes	Yes	Yes	No	Yes	No	No	No	No	No	No	No	No	No	No	No	Yes	No	No	No	No	No	No	No	No	Yes	Sub-threshold	Sub-threshold	Sub-threshold	Sub-threshold	No
a0ec6b9aecab2461f3b90f1c2e3c8dfc	Yes	Female	14	51	Stage 1b	Yes	No	No	No	No	No	Yes	No	No	No	No	No	No	No	Yes	No	No	Yes	Yes	No	No	No	No	No	No	No	No	No	Full-threshold	Full-threshold	Sub-threshold	Sub-threshold	Yes
d71e0e79327a2247f102d5df16cba05c	No	Female	16	71	Stage 1a	No	No	No	No	No	No	Yes	No	No	No	No	No	No	No	No	No	No	No	Yes	No	No	No	No	No	No	No	No	No	Sub-threshold	Sub-threshold	Sub-threshold	Sub-threshold	No
814b132b31c5948c20ff4413352c409c	No	Female	15	55	Stage 1b	No	No	No	No	No	No	No	No	No	No	No	No	No	No	Yes	No	No	No	Yes	No	No	No	No	Yes	No	No	No	Yes	Sub-threshold	Full-threshold	Sub-threshold	Sub-threshold	Yes
a971fd02ebddb8f2560463b2aabc2606	No	Female	15	80	Stage 1b	No	No	Yes	No	No	No	Yes	No	No	No	No	No	No	No	No	No	No	No	Yes	No	No	No	No	No	Yes	Yes	No	Yes	Sub-threshold	Sub-threshold	Full-threshold	Sub-threshold	No
f64c37d633f753ffaed101b737dd660c	No	Male	21	61	Stage 1a	No	No	No	No	Yes	No	Yes	No	No	No	No	No	No	No	No	No	No	No	Yes	No	No	No	No	No	No	No	No	Yes	Full-threshold	Sub-threshold	Sub-threshold	Sub-threshold	No
85cce7d779de69a8187f035e76cc960d	No	Female	20	60	Stage 1b	Yes	Yes	Yes	Yes	No	Yes	Yes	No	No	No	No	No	No	No	Yes	No	No	No	Yes	No	No	No	No	Yes	Yes	No	No	No	Sub-threshold	Sub-threshold	Full-threshold	Sub-threshold	Yes
26a890b2eb9812922bd578b998fa62cf	No	Male	20	65	Stage 1a	No	No	No	No	No	No	Yes	No	No	No	No	No	No	No	No	No	No	No	Yes	No	No	No	No	No	No	No	No	Yes	Sub-threshold	Sub-threshold	Sub-threshold	Sub-threshold	No
3e3a7768805b3af2d640591ff8c518cb	Yes	Male	16	70	Stage 1b	No	Yes	Yes	No	No	No	No	No	No	Yes	Yes	No	No	No	No	No	No	No	Yes	No	No	No	No	No	No	No	No	No	Sub-threshold	Sub-threshold	Sub-threshold	Sub-threshold	Yes
6b1081335e45e51b92526440a44a498b	No	Male	14	50	Stage 1b	No	No	No	No	No	No	Yes	No	No	No	No	No	No	No	No	No	No	No	Yes	No	No	No	No	Yes	No	No	Yes	No	Sub-threshold	Sub-threshold	Sub-threshold	Sub-threshold	No
5410b483dba1b943f6d774e57615d803	No	Female	16	70	Stage 1a	No	No	No	No	No	No	Yes	No	No	No	No	No	No	No	No	No	No	No	No	No	No	No	Yes	No	No	No	No	No	Sub-threshold	Sub-threshold	Sub-threshold	Sub-threshold	Yes
d46a79fd19669992d4942daed8ff29f6	No	Male	13	65	Stage 1a	No	No	No	No	No	No	Yes	No	No	No	No	No	No	No	No	No	No	No	Yes	No	No	No	No	No	No	No	No	No	Sub-threshold	Sub-threshold	Sub-threshold	Sub-threshold	No
728ad5164814305e4059f92ff8d8e3c0	No	Male	15	61	Stage 1b	No	No	No	Yes	No	No	Yes	No	No	No	No	No	No	No	Yes	Yes	No	No	Yes	No	No	No	No	No	No	No	No	Yes	Sub-threshold	Sub-threshold	Sub-threshold	Sub-threshold	No
43b4921e8b4c81de6c026fc357d12b75	No	Female	22	70	Stage 1a	No	No	No	No	No	No	Yes	No	No	No	No	No	No	No	No	No	No	No	Yes	No	No	No	No	No	No	No	No	No	Sub-threshold	Sub-threshold	Sub-threshold	Sub-threshold	No
e1afa9646fc80c9819fc114799db02c5	No	Female	15	71	Stage 1b	No	Yes	Yes	Yes	No	No	Yes	No	No	No	No	No	No	No	No	No	No	Yes	Yes	No	No	No	No	No	No	No	No	Yes	Sub-threshold	Sub-threshold	Sub-threshold	Sub-threshold	No
aa73b3883f394e32213897e5628ce39d	Yes	Female	16	51	Stage 1b	Yes	No	No	No	No	No	Yes	No	No	No	No	No	No	No	No	No	Yes	No	Yes	No	No	No	No	No	No	No	No	Yes	Sub-threshold	Full-threshold	Sub-threshold	Sub-threshold	Yes
15a14fd78bce0aabf1404e1d6be1c014	Yes	Male	21	41	Stage 1b	Yes	No	No	Yes	Yes	Yes	Yes	No	No	No	No	No	No	No	No	No	No	No	Yes	No	No	No	No	Yes	No	No	No	Yes	Full-threshold	Full-threshold	Sub-threshold	Sub-threshold	Yes
98bc1687ba5e6afced4c63fc8a24333a	No	Male	16	61	Stage 1b	Yes	Yes	Yes	No	No	No	Yes	No	No	No	No	No	No	No	Yes	No	No	No	Yes	No	No	No	No	Yes	Yes	No	No	Yes	Full-threshold	Sub-threshold	Sub-threshold	Sub-threshold	No
b87204aa9bd12e15b66824f77b3b5544	No	Female	16	70	Stage 1a	No	No	No	No	No	No	Yes	No	No	No	No	No	No	No	No	No	No	No	Yes	No	No	No	No	No	No	No	No	No	Sub-threshold	Sub-threshold	Sub-threshold	Sub-threshold	No
75b580b895be0c78319a3364d890762f	Yes	Female	12	70	Stage 1a	Yes	No	No	No	No	No	Yes	No	No	No	No	No	No	No	No	No	No	No	Yes	No	No	No	No	No	No	No	No	No	Sub-threshold	Sub-threshold	Sub-threshold	Sub-threshold	Yes
5a3290f756b61fcb029508b8d62b3811	No	Male	16	41	Stage 1b	No	No	No	No	Yes	No	Yes	No	No	No	No	No	No	No	No	No	Yes	Yes	Yes	No	No	No	No	No	No	No	No	Yes	Sub-threshold	Full-threshold	Sub-threshold	Sub-threshold	No
dde54f58e181cc79035b8b0987826ddf	Yes	Female	18	61	Stage 1b	No	No	No	No	No	No	Yes	No	No	No	No	No	No	No	No	No	No	No	Yes	No	No	No	No	No	No	No	No	Yes	Sub-threshold	Full-threshold	Sub-threshold	Sub-threshold	No
f3650ec27a1bed90f05177c36a733ec4	No	Female	15	80	Stage 1a	No	No	No	No	No	No	Yes	No	No	No	No	No	No	No	No	No	No	No	Yes	No	No	No	No	No	No	No	No	Yes	Sub-threshold	Sub-threshold	Sub-threshold	Sub-threshold	No
9ac9c1b3db1450fc99307f951115d56d	No	Female	16	61	Stage 1b	Yes	No	No	No	No	No	Yes	No	No	No	No	No	No	No	No	No	No	No	Yes	No	No	No	No	No	No	No	No	Yes	Full-threshold	Sub-threshold	Sub-threshold	Sub-threshold	Yes
bd626932e7ff6f192de70d7467b288d9	Yes	Female	20	50	Stage 1b	Yes	Yes	No	No	Yes	Yes	Yes	No	No	No	No	No	No	No	No	Yes	No	No	Yes	No	No	No	No	Yes	Yes	Yes	No	Yes	Sub-threshold	Sub-threshold	Sub-threshold	Sub-threshold	Yes
1956d62477d9736b3960db21df7264fd	Yes	Male	15	60	Stage 1a	No	Yes	Yes	No	No	No	Yes	No	No	No	No	No	No	No	No	No	No	No	Yes	No	No	No	No	No	No	No	No	No	Sub-threshold	Sub-threshold	Sub-threshold	Sub-threshold	Yes
4cab879a2d4d5b717faacc0f1f81ca3a	No	Male	14	74	Stage 1a	No	No	No	No	No	No	Yes	No	No	No	No	No	No	No	Yes	No	No	No	Yes	No	No	No	No	No	No	No	Yes	No	Sub-threshold	Sub-threshold	Sub-threshold	Sub-threshold	Yes
84177c52ba99ef71f119eb51b3d5a89e	No	Male	14	51	Stage 1a	No	Yes	No	No	No	No	No	No	Yes	No	No	No	No	No	No	No	No	No	Yes	No	No	No	No	No	No	No	Yes	Yes	Sub-threshold	Sub-threshold	Sub-threshold	Sub-threshold	No
a61d964fe273f21eecfbef3c3bf9656c	No	Male	13	51	Stage 1b	No	No	No	No	No	No	No	No	Yes	No	No	No	Yes	No	Yes	No	No	No	Yes	No	No	No	No	Yes	No	No	Yes	Yes	Sub-threshold	Sub-threshold	Sub-threshold	Sub-threshold	Yes
c65bdde6caf4225ede65dd76e77d7eab	No	Female	17	51	Stage 1b	Yes	No	No	Yes	Yes	No	Yes	No	No	No	No	No	No	No	No	No	No	No	Yes	No	No	No	No	Yes	No	No	No	Yes	Full-threshold	Full-threshold	Sub-threshold	Sub-threshold	Yes
36cd8ebd71578c5e4f775a8f08aefefc	Yes	Female	13	60	Stage 1b	Yes	Yes	No	No	No	No	Yes	No	No	No	No	No	No	No	No	No	No	No	Yes	No	No	No	No	No	No	No	No	No	Sub-threshold	Sub-threshold	Sub-threshold	Sub-threshold	Yes
c2cc8cae4d1650b556060c4322b99476	No	Male	15	65	Stage 1a	No	Yes	No	No	No	No	No	Yes	No	No	No	No	No	No	No	No	No	No	Yes	No	No	No	No	No	No	No	No	Yes	Sub-threshold	Sub-threshold	Sub-threshold	Sub-threshold	No
c81619ccae392b4bdb56775443cc85fe	No	Female	19	55	Stage 1b	No	No	Yes	No	Yes	No	Yes	No	No	No	No	No	No	No	Yes	Yes	No	Yes	Yes	No	No	No	No	Yes	No	No	No	No	Sub-threshold	Full-threshold	Sub-threshold	Sub-threshold	No
08c02ea1cc9e4d193b84cdab12624cb7	Yes	Female	15	60	Stage 1a	No	Yes	No	No	No	No	Yes	No	No	No	No	No	No	No	Yes	No	No	Yes	Yes	No	No	No	No	No	No	No	No	No	Sub-threshold	Sub-threshold	Sub-threshold	Sub-threshold	Yes
19e4bc73a427b50c8cafda49d66024ec	No	Male	17	60	Stage 1b	No	No	Yes	No	No	No	Yes	No	No	No	No	No	No	No	No	Yes	No	No	Yes	No	No	No	No	No	No	No	No	No	Sub-threshold	Full-threshold	Sub-threshold	Sub-threshold	No
c96aa0b292b5cc26bcf4b43290de6dbc	No	Male	22	60	Stage 1b	No	Yes	No	No	No	Yes	Yes	No	No	No	No	No	No	No	No	No	No	No	No	No	No	No	Yes	No	Yes	Yes	No	No	Sub-threshold	Sub-threshold	Sub-threshold	Full-threshold	No
f95e6ed29dd98dd2160826076a665d40	No	Female	19	65	Stage 1b	No	No	No	No	No	No	Yes	No	No	No	No	No	No	No	No	No	No	No	Yes	No	No	No	No	No	No	No	No	Yes	Sub-threshold	Sub-threshold	Sub-threshold	Sub-threshold	Yes
033ef3deed692ab24090a245c7eb05d4	No	Female	19	55	Stage 1b	Yes	No	No	No	Yes	No	Yes	No	No	No	No	No	No	No	No	No	No	No	No	No	No	No	Yes	Yes	No	No	No	Yes	Sub-threshold	Full-threshold	Sub-threshold	Sub-threshold	No
1144ceaa548ce3a9bd7924894b173740	No	Female	22	75	Stage 1a	No	No	No	No	No	No	Yes	No	No	No	No	No	No	No	Yes	No	No	No	Yes	No	No	No	No	Yes	No	No	No	No	Full-threshold	Sub-threshold	Sub-threshold	Sub-threshold	No
198d38c3fa63a4fd24d22b4ac4053f2a	No	Male	17	70	Stage 1a	No	No	No	No	No	No	Yes	No	No	No	No	No	No	No	No	No	No	No	Yes	No	No	No	No	No	No	No	No	Yes	Sub-threshold	Sub-threshold	Sub-threshold	Sub-threshold	No
09f304c5d517f9392659b26fd774329d	No	Female	25	75	Stage 1b	Yes	No	No	No	No	No	Yes	No	No	No	No	No	No	No	No	No	No	No	Yes	No	No	No	No	Yes	No	No	No	Yes	Sub-threshold	Sub-threshold	Sub-threshold	Sub-threshold	Yes
fce0756c6c7a2071598bafe2ef6ff7d3	No	Female	20	51	Stage 2plus	Yes	No	Yes	No	Yes	No	Yes	No	No	No	No	No	No	No	No	No	No	No	Yes	No	No	No	No	Yes	Yes	Yes	No	Yes	Sub-threshold	Sub-threshold	Full-threshold	Sub-threshold	Yes
f735a0cade11705695310469efed4d14	No	Male	15	80	Stage 1a	No	No	No	No	No	No	Yes	No	No	No	No	No	No	No	No	No	No	No	Yes	No	No	No	No	No	No	No	No	No	Sub-threshold	Sub-threshold	Sub-threshold	Sub-threshold	No
01b918264724c007890a46be6abe7cc4	No	Male	23	61	Stage 1a	No	No	No	No	No	No	Yes	No	No	No	No	No	No	No	No	No	No	No	Yes	No	No	No	No	No	No	No	No	No	Sub-threshold	Sub-threshold	Sub-threshold	Sub-threshold	No
29f76799c7d2446cbda08c27d0e5e4cf	Yes	Female	17	65	Stage 1b	Yes	No	No	No	No	No	Yes	No	No	No	No	Yes	No	No	Yes	No	Yes	No	Yes	No	No	No	No	Yes	No	No	No	Yes	Full-threshold	Sub-threshold	Sub-threshold	Sub-threshold	No
99b9f90bd5921b7b8ffbc5a110658a73	No	Female	16	75	Stage 1a	No	No	No	No	No	No	Yes	No	No	No	No	No	No	No	Yes	No	No	No	Yes	No	No	No	No	No	No	No	No	Yes	Sub-threshold	Sub-threshold	Sub-threshold	Sub-threshold	No
517daa53c81ae623762ece5e5f097916	No	Female	21	65	Stage 1b	Yes	No	No	No	No	No	Yes	No	No	No	No	No	No	No	Yes	Yes	No	No	Yes	No	No	No	No	No	No	No	No	No	Sub-threshold	Full-threshold	Sub-threshold	Sub-threshold	No
770699bee151f08d69d51c5b1e7f09a8	No	Female	21	45	Stage 2plus	Yes	Yes	Yes	No	Yes	Yes	Yes	No	No	No	No	Yes	No	Yes	Yes	No	No	Yes	Yes	No	No	No	No	Yes	Yes	Yes	No	Yes	Sub-threshold	Full-threshold	Full-threshold	Sub-threshold	Yes
6d127fe8e257cb67c6e888e5e506cb46	No	Male	14	53	Stage 1b	No	Yes	No	No	No	No	Yes	No	No	No	No	No	No	No	No	No	No	No	No	No	No	No	Yes	No	No	No	No	Yes	Sub-threshold	Full-threshold	Sub-threshold	Sub-threshold	No
0ce04f3407a11ac4063a45c946236303	Yes	Female	18	60	Stage 1b	Yes	No	No	No	No	Yes	Yes	No	No	No	No	No	No	No	Yes	No	No	No	Yes	No	No	No	No	Yes	No	No	No	Yes	Full-threshold	Full-threshold	Sub-threshold	Sub-threshold	Yes
4a1afb2f9f04b5cab1e97ce4e5dedbdf	No	Female	24	70	Stage 2plus	Yes	No	No	No	No	Yes	Yes	No	No	No	No	No	No	No	Yes	No	Yes	No	Yes	No	No	No	No	Yes	Yes	No	No	Yes	Sub-threshold	Full-threshold	Sub-threshold	Sub-threshold	Yes
0f513ddff1f49cd6458ff930162446d2	No	Male	19	60	Stage 1b	No	No	No	No	No	No	No	No	No	Yes	Yes	Yes	No	No	No	No	No	No	Yes	No	No	No	No	Yes	No	No	No	Yes	Full-threshold	Full-threshold	Sub-threshold	Sub-threshold	Yes
9b0af7c84516952ac5991ef3a8fae86a	No	Female	18	71	Stage 1b	No	No	No	No	No	No	Yes	No	No	No	No	No	No	No	No	No	No	No	Yes	No	No	No	No	No	No	No	No	Yes	Full-threshold	Full-threshold	Sub-threshold	Sub-threshold	No
017278f364fce96f6e2be74343afe01e	No	Female	17	60	Stage 1a	Yes	No	No	No	No	No	Yes	No	No	No	No	No	No	No	No	No	No	No	Yes	No	No	No	No	No	No	No	No	No	Sub-threshold	Sub-threshold	Sub-threshold	Sub-threshold	Yes
118d1e38261220d2b1d9ffb9d4ae9838	Yes	Female	21	60	Stage 1b	Yes	No	Yes	No	No	No	Yes	No	No	No	No	No	No	No	No	No	No	No	Yes	No	No	No	No	No	No	No	No	Yes	Sub-threshold	Sub-threshold	Full-threshold	Sub-threshold	Yes
c838d5ff8ffcd9cafbfc126f54fde8ba	No	Male	22	65	Stage 1b	No	Yes	Yes	No	No	No	Yes	No	No	No	No	No	No	No	No	No	No	No	Yes	No	No	No	No	No	No	No	No	No	Sub-threshold	Sub-threshold	Sub-threshold	Sub-threshold	No
ece742fecb5d6de72d3935de98e1c97c	No	Male	17	61	Stage 1b	No	No	No	No	No	No	No	Yes	No	No	No	No	No	No	No	No	No	No	Yes	No	No	No	No	Yes	No	No	No	Yes	Sub-threshold	Full-threshold	Sub-threshold	Sub-threshold	No
09b1d9f9997b584b7c0a8048ec24a4e7	Yes	Female	17	51	Stage 2plus	Yes	No	No	Yes	No	Yes	Yes	No	No	No	No	No	No	No	No	No	No	No	No	Yes	No	No	No	Yes	Yes	Yes	No	Yes	Full-threshold	Sub-threshold	Sub-threshold	Sub-threshold	Yes
255acda7d577d9f43e2c6897bb7e6aa3	No	Male	13	71	Stage 1b	Yes	No	No	No	No	No	No	Yes	Yes	No	No	No	No	No	No	No	No	No	Yes	No	No	No	No	No	No	No	Yes	Yes	Sub-threshold	Full-threshold	Sub-threshold	Sub-threshold	No
10ea3e14d8229543ccbfa574fb69a3ab	No	Female	13	50	Stage 1b	Yes	Yes	Yes	No	Yes	Yes	Yes	No	No	No	No	No	No	No	No	No	No	No	Yes	No	No	No	No	Yes	No	No	No	Yes	Sub-threshold	Full-threshold	Sub-threshold	Sub-threshold	Yes
93e7545450ee40877fcc337367587697	No	Female	24	51	Stage 1b	Yes	No	Yes	No	Yes	No	Yes	No	No	No	No	Yes	Yes	No	No	No	No	No	Yes	No	No	No	No	Yes	Yes	No	No	Yes	Sub-threshold	Sub-threshold	Sub-threshold	Sub-threshold	Yes
92a5b0711c16f4e680e6adccdc4e8fa4	Yes	Female	14	55	Stage 1b	Yes	No	No	No	No	No	Yes	No	No	No	No	No	No	No	No	No	No	No	Yes	No	No	No	No	No	No	No	No	Yes	Full-threshold	Sub-threshold	Sub-threshold	Sub-threshold	Yes
bfb90cdd98b589336c76f770e71a90b3	No	Female	19	50	Stage 1b	No	No	No	No	Yes	No	Yes	No	No	No	No	No	No	No	Yes	No	No	No	Yes	No	No	No	No	No	No	No	No	No	Sub-threshold	Full-threshold	Sub-threshold	Sub-threshold	No
ca5906e0226a43a5bd1df34257d3e49a	No	Male	21	50	Stage 1b	Yes	No	No	No	Yes	No	No	Yes	No	No	No	No	No	No	No	No	No	No	Yes	No	No	No	No	No	No	No	No	Yes	Sub-threshold	Sub-threshold	Sub-threshold	Sub-threshold	No
a44debed4e6448037aeb398f7138fef8	No	Male	18	50	Stage 1b	Yes	No	No	No	No	No	Yes	No	No	No	No	No	No	No	No	No	No	No	Yes	No	No	No	No	No	No	No	No	Yes	Sub-threshold	Full-threshold	Sub-threshold	Sub-threshold	No
90cda8b2ed792ecabda5ad3197a24883	No	Male	18	50	Stage 1b	Yes	Yes	Yes	Yes	No	No	No	No	No	No	No	No	No	No	No	No	No	No	Yes	No	No	No	No	No	No	No	No	No	Sub-threshold	Sub-threshold	Full-threshold	Sub-threshold	No
d07acc5777f292ef7818c0b92c109fe8	No	Male	18	65	Stage 1b	Yes	No	No	No	No	No	No	No	No	Yes	No	No	No	No	No	No	No	No	Yes	No	No	No	No	Yes	No	No	Yes	Yes	Full-threshold	Full-threshold	Sub-threshold	Sub-threshold	No
69ba00f8743b0f5fba6d3c4efe383688	No	Male	21	60	Stage 1b	No	No	No	No	Yes	No	Yes	No	No	No	No	No	No	No	No	No	No	No	Yes	No	No	No	No	Yes	No	No	No	No	Full-threshold	Full-threshold	Sub-threshold	Sub-threshold	Yes
7137b43debdf9061d84d4e721b2eec34	No	Female	15	55	Stage 1b	Yes	No	No	No	No	No	No	No	No	Yes	No	No	Yes	No	Yes	No	No	No	Yes	No	No	No	No	Yes	No	No	No	Yes	Sub-threshold	Full-threshold	Sub-threshold	Sub-threshold	Yes
34f97c158f658ee56bf7ef3d4e4e1dfd	No	Male	22	70	Stage 1a	Yes	No	No	No	No	No	Yes	No	No	No	No	No	No	No	Yes	No	No	No	Yes	No	No	No	No	No	No	No	No	No	Sub-threshold	Sub-threshold	Sub-threshold	Sub-threshold	No
7c17ea32d6780abb33b347a3f47cbe56	No	Female	23	71	Stage 1a	No	No	No	Yes	No	No	Yes	No	No	No	No	No	No	No	No	No	No	No	Yes	No	No	No	No	No	No	No	No	No	Sub-threshold	Sub-threshold	Sub-threshold	Sub-threshold	No
e30c594d6cdf8f756c831d4aaacde67a	No	Female	18	61	Stage 2plus	Yes	No	No	Yes	No	Yes	Yes	No	No	No	No	No	No	No	No	No	Yes	Yes	Yes	No	No	No	No	Yes	No	No	No	Yes	Full-threshold	Sub-threshold	Sub-threshold	Sub-threshold	Yes
60c3e9c8c0838e086ace0890b3ab3430	No	Female	24	65	Stage 1b	Yes	No	No	No	Yes	No	Yes	No	No	No	No	No	Yes	No	Yes	No	No	No	No	No	Yes	No	No	Yes	No	No	No	Yes	Full-threshold	Full-threshold	Sub-threshold	Sub-threshold	No
842197d21ed9534318d99fe4a69e4f6b	No	Male	25	65	Stage 1b	No	No	No	No	Yes	No	Yes	No	No	No	No	No	No	No	Yes	No	No	No	Yes	No	No	No	No	Yes	No	No	No	Yes	Full-threshold	Full-threshold	Sub-threshold	Sub-threshold	No
7b8ce113e6df3dcd471691510ffef663	No	Female	22	65	Stage 1a	Yes	No	No	No	No	No	Yes	No	No	No	No	No	No	No	No	No	No	No	No	No	No	No	Yes	No	No	No	No	No	Sub-threshold	Sub-threshold	Sub-threshold	Sub-threshold	No
26006363b9875fa1c12c79af894986d0	No	Male	19	61	Stage 1b	Yes	Yes	No	No	No	No	Yes	No	No	No	No	No	No	No	Yes	No	No	No	Yes	No	No	No	No	Yes	No	No	No	Yes	Full-threshold	Sub-threshold	Sub-threshold	Sub-threshold	No
0ced0c463d751d82b1219f63867566b1	No	Female	18	65	Stage 1a	No	No	No	No	Yes	No	Yes	No	No	No	No	No	No	No	No	No	No	No	Yes	No	No	No	No	No	No	No	No	No	Sub-threshold	Sub-threshold	Sub-threshold	Sub-threshold	No
a8297b168bbb64d87db1e137ec08b423	Yes	Female	17	60	Stage 1b	Yes	No	No	No	Yes	Yes	Yes	No	No	No	No	No	No	Yes	Yes	Yes	No	No	No	No	No	No	No	Yes	No	No	No	Yes	Sub-threshold	Full-threshold	Sub-threshold	Sub-threshold	Yes
2c75b9b8256e46d6db7da89dd2a2b5d5	No	Male	17	75	Stage 1a	No	No	No	No	No	No	Yes	No	No	No	No	No	No	No	No	No	No	No	Yes	No	No	No	No	No	No	No	No	No	Sub-threshold	Sub-threshold	Sub-threshold	Sub-threshold	No
b0a7b8199ee65004fff3fc1b9f3d585c	No	Female	19	65	Stage 1b	No	No	No	No	No	No	Yes	No	No	No	No	No	No	No	No	No	No	No	Yes	No	No	No	No	Yes	No	No	No	Yes	Sub-threshold	Full-threshold	Sub-threshold	Sub-threshold	No
dc66bf2457cf5af25a2af9943bf876de	No	Male	17	60	Stage 1b	Yes	No	No	No	No	No	Yes	No	No	No	No	No	No	No	No	No	No	No	Yes	No	No	No	No	Yes	No	No	No	Yes	Full-threshold	Sub-threshold	Sub-threshold	Sub-threshold	No
be2b0a6a982a41a8631f8cb3933e3724	No	Female	22	75	Stage 1a	Yes	No	No	No	Yes	No	Yes	No	No	No	No	No	No	No	No	No	No	No	Yes	No	No	No	No	No	No	No	No	No	Sub-threshold	Full-threshold	Sub-threshold	Sub-threshold	Yes
9ea5b4e5c283aadbdb9b5b37ab7af697	Yes	Female	15	65	Stage 1b	Yes	No	No	No	No	No	Yes	No	No	No	No	No	No	No	No	No	No	No	Yes	No	No	No	No	No	No	No	No	Yes	Full-threshold	Sub-threshold	Sub-threshold	Sub-threshold	Yes
d94db56c42f40a0ab46a647755e7f1b5	No	Male	20	60	Stage 1b	Yes	No	No	No	Yes	No	Yes	No	No	No	No	No	No	No	No	No	No	No	Yes	No	No	No	No	Yes	No	No	No	Yes	Full-threshold	Full-threshold	Sub-threshold	Sub-threshold	No
5ffde1d150d4cd962ab378d6f3482a04	No	Male	16	71	Stage 1a	No	No	No	No	No	No	Yes	No	No	No	No	Yes	No	No	No	No	No	Yes	Yes	No	No	No	No	No	No	No	No	No	Sub-threshold	Sub-threshold	Sub-threshold	Sub-threshold	No
4fdddca5118341e6b658dd443dbc45ab	Yes	Female	16	70	Stage 1b	Yes	No	No	No	No	No	No	No	No	Yes	No	No	No	No	Yes	Yes	No	No	Yes	No	No	No	No	Yes	No	No	No	No	Full-threshold	Full-threshold	Sub-threshold	Sub-threshold	Yes
bca99f71a5b9ba055dc1c69bb317f394	No	Female	17	80	Stage 1a	No	No	No	No	No	No	Yes	No	No	No	No	No	No	No	Yes	Yes	No	No	Yes	No	No	No	No	Yes	No	No	No	No	Sub-threshold	Full-threshold	Sub-threshold	Sub-threshold	No
4268d7dd47087f478544214bfa87a423	No	Male	12	80	Stage 1b	No	No	No	No	No	No	Yes	No	No	No	No	No	No	No	Yes	No	No	Yes	Yes	No	No	No	No	No	No	No	No	Yes	Sub-threshold	Full-threshold	Sub-threshold	Sub-threshold	No
cb864c6de8b820fb86e41c2d0fa46233	No	Female	16	70	Stage 1b	No	No	No	No	No	No	Yes	No	No	No	No	No	No	No	No	No	Yes	Yes	Yes	No	No	No	No	No	No	No	No	Yes	Sub-threshold	Sub-threshold	Sub-threshold	Sub-threshold	No
fdc3b8f01787e6f03e3ce33ca35608fe	No	Female	16	60	Stage 1a	Yes	No	No	No	No	No	Yes	No	No	No	No	No	No	No	No	No	No	No	Yes	No	No	No	No	No	No	No	No	No	Full-threshold	Full-threshold	Sub-threshold	Sub-threshold	Yes
18b9993912769d22b9afe858301e2a66	No	Male	17	60	Stage 1b	Yes	Yes	No	No	No	No	Yes	No	No	No	No	No	No	No	No	No	No	No	Yes	No	No	No	No	No	No	No	No	No	Sub-threshold	Sub-threshold	Sub-threshold	Sub-threshold	Yes
d42ca4de37ab05b663eeec27585af2fb	Yes	Male	24	60	Stage 1a	Yes	No	No	No	No	No	Yes	No	No	No	No	No	No	No	No	No	No	No	Yes	No	No	No	No	No	No	No	No	No	Sub-threshold	Sub-threshold	Sub-threshold	Sub-threshold	Yes
df8001eb2ac09bb818863f01e74b5f78	Yes	Female	15	51	Stage 1b	No	No	No	No	No	No	Yes	No	No	No	No	No	No	No	No	No	No	Yes	Yes	No	No	No	No	No	No	No	No	No	Sub-threshold	Full-threshold	Sub-threshold	Sub-threshold	No
b3469be6c1c4cd9cb1f327cad56b3f91	No	Female	14	55	Stage 1a	Yes	No	No	No	No	No	Yes	No	No	No	No	No	No	No	No	No	No	No	Yes	No	No	No	No	No	No	No	No	No	Sub-threshold	Sub-threshold	Sub-threshold	Sub-threshold	No
2d218a13544d21522064994eb1cd939d	No	Male	22	75	Stage 1a	No	No	Yes	No	No	No	Yes	No	No	No	No	No	No	No	No	No	No	No	Yes	No	No	No	No	No	No	No	No	No	Sub-threshold	Sub-threshold	Sub-threshold	Sub-threshold	No
05208d4d4cbfd73ec6b223aba6437849	Yes	Female	15	61	Stage 1b	No	No	No	No	No	No	Yes	No	No	No	No	No	No	No	No	No	No	No	Yes	No	No	No	No	No	No	No	No	Yes	Full-threshold	Full-threshold	Sub-threshold	Sub-threshold	No
647ccea4069051108faf24e456573797	No	Female	13	50	Stage 1b	Yes	Yes	Yes	No	No	Yes	Yes	No	No	No	No	Yes	No	No	Yes	No	Yes	Yes	Yes	No	No	No	No	Yes	No	No	No	Yes	Sub-threshold	Sub-threshold	Sub-threshold	Sub-threshold	Yes
6b8f035fffad792f97149a64bfc0be58	No	Female	12	68	Stage 1a	Yes	Yes	No	No	No	No	Yes	No	No	No	No	No	No	No	Yes	Yes	No	No	Yes	No	No	No	No	No	No	No	No	No	Sub-threshold	Sub-threshold	Sub-threshold	Sub-threshold	Yes
f6ffb499601a9a18ade07022289d02ab	No	Female	12	71	Stage 1b	No	Yes	Yes	No	No	No	Yes	No	No	No	No	No	No	No	No	Yes	No	No	Yes	No	No	No	No	No	No	No	No	Yes	Sub-threshold	Full-threshold	Sub-threshold	Sub-threshold	Yes
3d8a16bdded71f221d654fd232e3b6dd	No	Male	16	70	Stage 1b	No	No	No	No	No	No	No	No	No	Yes	No	No	No	No	No	No	No	No	Yes	No	No	No	No	Yes	No	No	Yes	Yes	Sub-threshold	Full-threshold	Sub-threshold	Sub-threshold	No
bede6d5d1f4daf5d70bdd9ad0b871d01	No	Male	14	70	Stage 1a	No	No	No	No	No	No	No	No	Yes	No	No	No	No	No	Yes	No	No	No	Yes	No	No	No	No	No	No	No	Yes	No	Sub-threshold	Sub-threshold	Sub-threshold	Sub-threshold	No
5a280a3b481a047e5ba05170355396e4	No	Male	17	61	Stage 1b	No	No	No	No	No	No	No	No	Yes	No	No	Yes	No	No	Yes	No	No	No	Yes	No	No	No	No	Yes	No	No	No	Yes	Full-threshold	Sub-threshold	Sub-threshold	Sub-threshold	No
b8d11ce78393ce08d03d29361ab21c79	No	Female	26	60	Stage 1b	No	No	No	No	No	No	Yes	No	No	No	No	No	No	No	No	No	No	No	No	Yes	No	No	No	Yes	No	No	No	No	Full-threshold	Sub-threshold	Sub-threshold	Sub-threshold	No
cce5f7ab1ca49e339c5f477531f6e22a	No	Male	17	65	Stage 1a	No	No	No	Yes	No	No	Yes	No	No	No	No	No	No	No	No	Yes	No	No	Yes	No	No	No	No	Yes	No	No	No	Yes	Sub-threshold	Sub-threshold	Sub-threshold	Sub-threshold	No
f8cba457d4485649640eed374a7b4737	No	Male	15	65	Stage 1a	No	Yes	No	No	No	No	Yes	No	No	No	No	No	No	No	No	No	No	No	Yes	No	No	No	No	No	No	No	No	No	Sub-threshold	Sub-threshold	Sub-threshold	Sub-threshold	No
acce77f0f3892a4f9bc71c8762f564cd	No	Female	19	60	Stage 1a	No	No	No	No	No	No	Yes	No	No	No	No	No	No	No	Yes	No	No	No	Yes	No	No	No	No	Yes	No	No	No	Yes	Sub-threshold	Sub-threshold	Sub-threshold	Sub-threshold	No
1719bfd87fd2afb81b9723c7939d4257	No	Male	17	51	Stage 1b	No	Yes	No	No	No	No	No	No	Yes	No	No	No	No	No	No	No	No	No	Yes	No	No	No	No	Yes	Yes	Yes	No	Yes	Sub-threshold	Full-threshold	Sub-threshold	Full-threshold	No
2de6ba9d7715edc3dc0bbd34cb7d56b0	No	Male	16	55	Stage 1b	Yes	No	No	No	No	Yes	Yes	No	No	No	No	No	No	No	No	No	No	No	Yes	No	No	No	No	No	No	Yes	No	No	Sub-threshold	Full-threshold	Sub-threshold	Sub-threshold	No
3a7f3151c43070c2644fc22895f2e54e	No	Female	17	65	Stage 1b	No	Yes	No	No	No	Yes	Yes	No	No	No	No	No	No	No	Yes	Yes	No	No	Yes	No	No	No	No	Yes	No	No	No	No	Full-threshold	Sub-threshold	Sub-threshold	Sub-threshold	Yes
cd46f61b1101ba8ca79efe9d75d7725f	No	Male	16	50	Stage 2plus	No	No	No	Yes	No	No	Yes	No	No	No	No	No	No	No	Yes	Yes	Yes	No	No	No	No	No	Yes	No	No	No	No	No	Full-threshold	Sub-threshold	Sub-threshold	Sub-threshold	No
bec470eeb0bb78326b489d3ec5e184de	No	Male	17	65	Stage 1a	Yes	No	No	No	No	No	No	No	No	No	No	No	No	No	No	No	No	No	No	No	No	No	Yes	No	No	No	No	Yes	Sub-threshold	Sub-threshold	Sub-threshold	Sub-threshold	Yes
22460319233321d4c4d5ee99c4f19e39	Yes	Female	14	80	Stage 1b	Yes	No	No	Yes	No	No	Yes	No	No	No	No	No	No	No	Yes	Yes	No	No	Yes	No	No	No	No	Yes	Yes	No	No	Yes	Sub-threshold	Sub-threshold	Sub-threshold	Sub-threshold	Yes
8b12a4cd53d531027863984d61673c67	No	Male	15	85	Stage 1b	Yes	No	No	No	No	No	Yes	No	No	No	No	No	No	No	Yes	No	No	No	No	No	No	No	Yes	No	No	No	No	Yes	Sub-threshold	Sub-threshold	Sub-threshold	Sub-threshold	Yes
37ec0e2aad5224eca0cda907b632794f	No	Female	16	65	Stage 1b	Yes	No	Yes	Yes	No	Yes	Yes	No	No	No	No	Yes	No	No	No	No	No	No	No	No	No	No	No	No	No	No	No	No	Full-threshold	Sub-threshold	Sub-threshold	Sub-threshold	Yes
f77c83294cc210b11626aa53c33516ef	No	Female	14	55	Stage 1b	No	Yes	Yes	No	No	Yes	Yes	No	No	No	No	No	No	No	No	No	No	No	Yes	No	No	No	No	Yes	Yes	Yes	Yes	No	Sub-threshold	Sub-threshold	Sub-threshold	Sub-threshold	Yes
ac617396ee60360f475a7e6b54a8c908	No	Female	25	60	Stage 1a	No	No	No	Yes	No	No	Yes	No	No	No	No	No	No	No	No	No	No	No	Yes	No	No	No	No	No	No	No	No	No	Sub-threshold	Sub-threshold	Sub-threshold	Sub-threshold	No
4a2e6619a0d9a4522088ca05567d3ac1	Yes	Female	19	55	Stage 1b	Yes	Yes	No	No	No	Yes	No	No	Yes	No	No	No	No	No	No	No	No	No	No	No	No	Yes	Yes	Yes	No	No	Yes	Yes	Full-threshold	Full-threshold	Sub-threshold	Sub-threshold	Yes
77407a32ae6a53025e2c0ba23580be9c	No	Female	20	60	Stage 1b	Yes	Yes	No	No	No	No	Yes	No	No	No	No	Yes	Yes	No	No	No	No	No	No	No	No	No	Yes	No	No	No	No	No	Full-threshold	Full-threshold	Sub-threshold	Sub-threshold	No
a47f4024878abff8bb92ec2f39768006	No	Male	20	41	Stage 1b	Yes	Yes	No	Yes	Yes	No	Yes	No	No	No	No	No	No	No	No	No	No	No	Yes	No	No	No	No	Yes	No	No	No	Yes	Sub-threshold	Sub-threshold	Sub-threshold	Sub-threshold	Yes
03754a3e2429a916a500eefc43fc17b6	No	Male	19	70	Stage 2plus	No	No	Yes	Yes	No	No	Yes	No	No	No	No	Yes	No	No	Yes	No	No	No	Yes	No	No	No	No	No	Yes	No	No	No	Sub-threshold	Sub-threshold	Full-threshold	Sub-threshold	No
552230bb185d3c5e037a5ae3245da18a	Yes	Female	22	51	Stage 1b	Yes	No	Yes	Yes	Yes	No	Yes	No	No	No	No	No	No	No	No	No	No	No	No	No	Yes	No	No	Yes	No	No	No	Yes	Full-threshold	Full-threshold	Sub-threshold	Sub-threshold	Yes
a5976536b2503494af1477a7d3f86189	Yes	Female	14	70	Stage 1a	Yes	No	No	No	No	No	Yes	No	No	No	No	No	No	No	No	No	No	No	Yes	No	No	No	No	Yes	No	No	No	Yes	Sub-threshold	Sub-threshold	Sub-threshold	Sub-threshold	Yes
ae4449323ee6852da552f4c2d49446b6	No	Female	19	55	Stage 2plus	No	Yes	No	No	No	Yes	Yes	No	No	No	No	No	No	No	No	No	No	No	Yes	No	No	No	No	Yes	Yes	Yes	No	Yes	Full-threshold	Sub-threshold	Sub-threshold	Full-threshold	No
8b7c846b45082c8005f768ae45327821	No	Male	17	60	Stage 1b	Yes	No	No	No	No	No	Yes	No	No	No	No	No	No	No	No	No	No	No	Yes	No	No	No	No	No	No	No	No	Yes	Full-threshold	Sub-threshold	Sub-threshold	Sub-threshold	Yes
490187f47dfb9b33084caff39fe814e7	No	Male	17	70	Stage 1b	Yes	No	No	No	No	No	Yes	No	No	No	No	No	No	No	Yes	No	Yes	No	No	No	No	Yes	No	Yes	Yes	Yes	No	No	Sub-threshold	Full-threshold	Sub-threshold	Sub-threshold	Yes
4f1f4b3e4c3385188ee19af42ef42954	No	Male	18	60	Stage 1b	Yes	No	No	No	No	No	Yes	No	No	No	No	No	No	No	Yes	No	No	No	Yes	No	No	No	No	Yes	Yes	No	No	No	Full-threshold	Full-threshold	Sub-threshold	Sub-threshold	Yes
e7a4c1b8b8e6c23610309731567346a6	No	Female	16	61	Stage 1b	Yes	No	No	No	No	Yes	Yes	No	No	No	No	No	No	No	No	No	No	No	Yes	No	No	No	No	Yes	No	No	No	No	Sub-threshold	Sub-threshold	Sub-threshold	Sub-threshold	Yes
cf9175f3bdf0c93756b99076b2f4e7a1	No	Male	15	70	Stage 1b	No	No	No	No	No	No	Yes	No	No	No	No	No	No	No	Yes	Yes	No	No	Yes	No	No	No	No	Yes	No	No	No	Yes	Sub-threshold	Sub-threshold	Sub-threshold	Sub-threshold	No
8bee2aefd846c6de6536d5244d779eeb	No	Female	20	55	Stage 1b	Yes	No	No	No	Yes	Yes	Yes	No	No	No	No	No	No	No	No	No	No	No	Yes	No	No	No	No	No	No	No	No	No	Full-threshold	Full-threshold	Sub-threshold	Sub-threshold	Yes
e652003a40d32f721482914692bad810	No	Female	21	70	Stage 1a	Yes	No	No	No	No	No	Yes	No	No	No	No	No	No	No	No	No	No	No	No	No	No	No	Yes	No	No	No	No	Yes	Sub-threshold	Sub-threshold	Sub-threshold	Sub-threshold	No
c83febc54f5577947aaf4838121ea4db	No	Female	16	60	Stage 1b	Yes	No	No	Yes	No	No	Yes	No	No	No	No	No	No	No	No	Yes	No	No	No	No	No	Yes	Yes	No	No	No	No	Yes	Sub-threshold	Full-threshold	Sub-threshold	Sub-threshold	Yes
2880e1241a6fe881c7c42260c63199ea	No	Female	15	55	Stage 1b	No	No	No	No	No	No	Yes	No	No	No	No	No	No	No	No	No	No	No	Yes	No	No	No	No	No	No	No	No	Yes	Sub-threshold	Sub-threshold	Sub-threshold	Sub-threshold	No
f62640f0f91c0c73c937de66e7d10b6c	No	Female	18	60	Stage 1a	No	No	No	No	No	No	No	Yes	No	No	No	No	No	No	No	No	No	No	Yes	No	No	No	No	No	No	No	No	Yes	Sub-threshold	Sub-threshold	Sub-threshold	Sub-threshold	No
147eb71a1c3486a949e661ff44cdf1b0	Yes	Female	20	65	Stage 1a	No	No	No	No	No	No	Yes	No	No	No	No	No	No	No	No	No	No	No	Yes	No	No	No	No	No	No	No	No	No	Sub-threshold	Sub-threshold	Sub-threshold	Sub-threshold	Yes
f0bde0ea6f1d30439ab6fdda7ab27e59	No	Female	16	71	Stage 1a	No	No	No	No	No	No	Yes	No	No	No	No	No	No	No	Yes	No	No	No	Yes	No	No	No	No	No	No	No	No	No	Sub-threshold	Sub-threshold	Sub-threshold	Sub-threshold	No
b578ffe8260f71bb85994142337e02ee	No	Female	16	60	Stage 1b	Yes	No	No	No	No	No	Yes	No	No	No	No	No	No	No	Yes	Yes	No	No	Yes	No	No	No	No	No	No	No	No	No	Sub-threshold	Sub-threshold	Sub-threshold	Sub-threshold	No
df2bf0dccc75bcfae80e225ff536645d	No	Female	22	55	Stage 2plus	Yes	No	No	No	No	Yes	Yes	No	No	No	No	No	No	No	No	No	No	No	No	No	No	No	Yes	Yes	No	No	No	Yes	Full-threshold	Full-threshold	Sub-threshold	Sub-threshold	Yes
f512f656c068c077dfc0b4b35e7f91e6	Yes	Female	16	60	Stage 1b	Yes	No	Yes	No	No	Yes	Yes	No	No	No	No	No	No	No	No	No	No	No	Yes	No	No	No	No	Yes	Yes	No	No	Yes	Full-threshold	Sub-threshold	Sub-threshold	Sub-threshold	Yes
9e4ef229ef1b33e2d32976031417a4bc	No	Male	16	65	Stage 1b	Yes	Yes	No	No	No	Yes	Yes	No	No	No	No	Yes	No	No	No	No	Yes	Yes	Yes	No	No	No	No	Yes	Yes	Yes	No	Yes	Full-threshold	Sub-threshold	Sub-threshold	Sub-threshold	Yes
b732a230206ae5b57a8872773c543caa	No	Female	13	80	Stage 1b	No	Yes	No	Yes	No	No	Yes	No	No	No	No	No	No	No	No	Yes	No	No	Yes	No	No	No	No	No	No	No	No	No	Sub-threshold	Sub-threshold	Sub-threshold	Sub-threshold	No
f8c7daa3e12e95dedf316009c8551da5	Yes	Male	17	65	Stage 1b	Yes	No	No	No	No	No	Yes	No	No	No	No	No	No	No	No	No	Yes	Yes	Yes	No	No	No	No	No	No	No	No	Yes	Full-threshold	Full-threshold	Sub-threshold	Sub-threshold	Yes
72bfa0a8fab9755034fc282712e27578	No	Male	23	65	Stage 1b	Yes	No	No	No	No	Yes	Yes	No	No	No	No	No	No	No	No	No	No	No	Yes	No	No	No	No	Yes	Yes	No	No	Yes	Full-threshold	Sub-threshold	Sub-threshold	Sub-threshold	Yes
ab9c16c56e21a551d8fe78c33fe14e32	No	Male	23	55	Stage 1b	Yes	No	No	Yes	No	No	Yes	No	No	No	No	No	No	No	No	Yes	No	No	Yes	No	No	No	No	Yes	No	No	No	Yes	Sub-threshold	Sub-threshold	Sub-threshold	Sub-threshold	No
f5deeab1e4636c968ae7000c2b38bc70	No	Male	21	45	Stage 2plus	Yes	No	Yes	No	No	Yes	Yes	No	No	No	No	No	No	No	Yes	No	No	No	No	No	No	No	Yes	Yes	No	Yes	No	No	Sub-threshold	Sub-threshold	Full-threshold	Sub-threshold	Yes
f438babd982bb577d5e592629a30b338	Yes	Female	22	60	Stage 1b	Yes	No	No	No	No	No	Yes	No	No	No	No	No	No	No	No	Yes	No	No	Yes	No	No	No	No	Yes	No	No	No	Yes	Full-threshold	Sub-threshold	Sub-threshold	Sub-threshold	Yes
c4c54496cfe4154bd988e2f7e1cf874f	No	Male	18	71	Stage 1b	No	No	No	No	No	No	Yes	No	No	No	No	No	No	No	No	No	No	No	Yes	No	No	No	No	No	No	No	No	Yes	Full-threshold	Sub-threshold	Sub-threshold	Sub-threshold	No
c731cb2901e2c8b17e6344ffa57dfb44	No	Male	22	61	Stage 1b	Yes	No	Yes	No	No	No	Yes	No	No	No	No	No	No	No	No	No	No	No	Yes	No	No	No	No	Yes	No	No	No	Yes	Sub-threshold	Sub-threshold	Sub-threshold	Sub-threshold	Yes
4bf7d98e0e163675f0359da4c8f517f8	No	Male	17	70	Stage 1b	No	No	No	No	No	No	Yes	No	No	No	No	No	Yes	No	No	No	No	No	Yes	No	No	No	No	No	No	No	No	No	Sub-threshold	Full-threshold	Sub-threshold	Sub-threshold	No
9f9613605c1d441704643614b1d11727	Yes	Male	21	53	Stage 1b	No	No	No	No	No	No	Yes	No	No	No	No	No	No	No	No	No	No	No	Yes	No	No	No	No	No	No	No	No	No	Sub-threshold	Sub-threshold	Sub-threshold	Sub-threshold	No
7dd2709de5bdd2e6410db52b437e6726	Yes	Female	25	50	Stage 1b	Yes	No	Yes	No	No	Yes	No	No	Yes	No	No	No	No	No	Yes	No	No	No	Yes	No	No	No	No	Yes	Yes	Yes	Yes	Yes	Full-threshold	Sub-threshold	Sub-threshold	Sub-threshold	Yes
d51bc6ea2970e41f18d594eec2da0966	No	Female	22	70	Stage 2plus	Yes	No	Yes	No	No	No	Yes	No	No	No	No	No	No	No	Yes	Yes	No	No	Yes	No	No	No	No	Yes	No	Yes	No	Yes	Sub-threshold	Sub-threshold	Full-threshold	Sub-threshold	No
cf8907a4610d45a523ba79b2ce678af2	Yes	Female	17	65	Stage 1b	Yes	No	No	No	No	Yes	Yes	No	No	No	No	No	No	No	Yes	No	Yes	No	Yes	No	No	No	No	No	No	No	No	No	Full-threshold	Sub-threshold	Sub-threshold	Sub-threshold	Yes
85f53313e2cf1d038d2ddf9ec546ac50	No	Female	20	71	Stage 2plus	No	No	Yes	No	No	No	Yes	No	No	No	No	No	No	No	No	No	No	No	Yes	No	No	No	No	Yes	No	Yes	No	Yes	Sub-threshold	Sub-threshold	Full-threshold	Sub-threshold	No
ed1d922fa1ca6e6a4c681e0172437f3c	No	Female	15	55	Stage 1a	No	No	No	No	No	No	Yes	No	No	No	No	No	No	No	No	No	No	No	Yes	No	No	No	No	No	No	No	No	No	Sub-threshold	Sub-threshold	Sub-threshold	Sub-threshold	No
59b3809dcdaa89f27fa150f80ceb48d2	No	Female	13	60	Stage 1a	No	No	No	No	No	No	No	No	No	No	No	No	No	No	No	No	No	No	Yes	No	No	No	No	No	No	No	No	No	Sub-threshold	Sub-threshold	Sub-threshold	Sub-threshold	No
d6975ecfcbbc19f7a283918bbf1a2de9	No	Female	19	65	Stage 1b	Yes	No	No	No	No	Yes	Yes	No	No	No	No	No	No	No	No	No	No	Yes	Yes	No	No	No	No	Yes	No	No	No	Yes	Full-threshold	Full-threshold	Sub-threshold	Sub-threshold	Yes
e5c5e4e53181ce9d20597a0a9e7d703b	Yes	Female	17	80	Stage 1a	Yes	No	No	No	No	No	Yes	No	No	No	No	No	No	No	No	No	No	No	Yes	No	No	No	No	No	No	No	No	No	Sub-threshold	Sub-threshold	Sub-threshold	Sub-threshold	No
3cf8f890c39e862702f3c2b192c050c0	Yes	Female	14	51	Stage 1b	Yes	Yes	No	No	No	Yes	Yes	No	No	No	No	No	No	No	No	No	No	No	Yes	No	No	No	No	No	No	No	No	Yes	Full-threshold	Sub-threshold	Sub-threshold	Sub-threshold	Yes
82e26638c09fbeffc573b9f11830d841	No	Male	13	61	Stage 1b	Yes	Yes	No	No	No	No	Yes	No	No	No	No	No	No	No	No	No	No	No	Yes	No	No	No	No	No	No	No	Yes	Yes	Sub-threshold	Sub-threshold	Sub-threshold	Sub-threshold	No
1e26d8d75efc5af40d7896d631decd1b	No	Female	20	67	Stage 1b	No	No	No	No	No	No	Yes	No	No	No	No	No	No	No	No	No	No	No	Yes	No	No	No	No	No	No	No	No	No	Full-threshold	Full-threshold	Sub-threshold	Sub-threshold	No
9afd4678d1ae288a52de515f78839c12	No	Female	17	75	Stage 1a	No	No	No	No	No	No	Yes	No	No	No	No	No	No	No	No	No	No	No	Yes	No	No	No	No	No	No	No	No	No	Sub-threshold	Sub-threshold	Sub-threshold	Sub-threshold	No
ee029c4e8d331dc2aade9dedbf22d192	No	Female	19	70	Stage 2plus	Yes	Yes	Yes	Yes	No	Yes	Yes	No	No	No	No	No	No	No	No	No	No	No	Yes	No	No	No	No	Yes	Yes	Yes	No	Yes	Sub-threshold	Sub-threshold	Full-threshold	Sub-threshold	Yes
b7deae4f4496eacbd984753b06a7f65b	No	Male	23	60	Stage 1b	No	No	No	No	Yes	Yes	Yes	No	No	No	No	No	No	No	Yes	No	No	No	No	No	No	Yes	No	Yes	Yes	No	Yes	Yes	Full-threshold	Sub-threshold	Sub-threshold	Sub-threshold	No
8d9faa28bfc779b20e83a57089c4735c	Yes	Female	16	60	Stage 1b	Yes	Yes	No	No	No	No	Yes	No	No	No	No	No	No	No	No	No	No	No	Yes	No	No	No	No	Yes	Yes	No	No	Yes	Full-threshold	Full-threshold	Sub-threshold	Sub-threshold	Yes
3f69ca352d878657cc162a091926d1e4	No	Male	15	55	Stage 1b	No	No	No	No	No	No	Yes	No	No	No	No	No	No	No	Yes	No	No	No	No	No	No	Yes	No	No	No	No	No	Yes	Sub-threshold	Full-threshold	Sub-threshold	Sub-threshold	No
b4b8e9c632d78f793e151a2d3fe91e99	No	Female	21	60	Stage 1b	Yes	No	Yes	No	No	No	Yes	No	No	No	No	No	No	No	No	No	No	No	Yes	No	No	No	No	Yes	No	Yes	No	Yes	Sub-threshold	Sub-threshold	Sub-threshold	Sub-threshold	No
1f57185c862c0e8d1e50931f8839eb3f	No	Female	17	65	Stage 1b	No	No	Yes	Yes	No	No	Yes	No	No	No	No	No	No	No	Yes	Yes	No	No	Yes	No	No	No	No	No	No	No	No	No	Sub-threshold	Sub-threshold	Sub-threshold	Sub-threshold	No
64fac60788d8b229d51ec47773b7860e	No	Male	15	71	Stage 1b	No	No	No	No	No	Yes	Yes	No	No	No	No	No	No	No	No	No	No	No	Yes	No	No	No	No	No	No	No	No	Yes	Sub-threshold	Sub-threshold	Sub-threshold	Sub-threshold	Yes
dee874273dfb991488a216ace215c163	No	Female	17	60	Stage 1b	No	No	No	No	No	No	Yes	No	No	No	No	No	No	No	No	No	No	No	Yes	No	No	No	No	No	No	No	No	Yes	Sub-threshold	Sub-threshold	Sub-threshold	Sub-threshold	No
bb52594834f43012ce9c797de76de386	No	Female	17	60	Stage 1b	Yes	No	No	No	No	Yes	Yes	No	No	No	No	No	No	No	No	No	No	No	Yes	No	No	No	No	Yes	No	No	No	Yes	Full-threshold	Sub-threshold	Sub-threshold	Sub-threshold	Yes
b24026b61915bdbe7ecda696cedbe29b	No	Female	17	75	Stage 1a	No	No	No	No	No	No	Yes	No	No	No	No	No	No	No	No	No	No	No	Yes	No	No	No	No	No	No	No	No	Yes	Sub-threshold	Sub-threshold	Sub-threshold	Sub-threshold	No
be10e32e86d252d93b5ff786ddd657c6	No	Male	23	75	Stage 1b	Yes	No	No	No	No	No	Yes	No	No	No	No	No	No	No	No	Yes	No	No	Yes	No	No	No	No	Yes	No	No	No	Yes	Sub-threshold	Full-threshold	Sub-threshold	Sub-threshold	No
f19ceee1870469f6320e872024251c6f	No	Male	17	75	Stage 1a	No	No	No	No	No	No	Yes	No	No	No	No	No	No	No	No	No	No	No	Yes	No	No	No	No	No	No	No	No	No	Sub-threshold	Sub-threshold	Sub-threshold	Sub-threshold	No
bb1f539fff1d6e2dcf28a22e57a7857c	No	Female	18	71	Stage 1a	No	No	No	No	No	No	Yes	No	No	No	No	Yes	No	No	No	No	No	No	Yes	No	No	No	No	No	No	No	No	No	Sub-threshold	Sub-threshold	Sub-threshold	Sub-threshold	No
550313b86c273b098057bd8e0efcf00d	No	Female	20	60	Stage 1b	No	No	No	Yes	No	No	Yes	No	No	No	No	No	No	No	Yes	Yes	No	No	No	Yes	No	No	No	Yes	No	No	No	Yes	Sub-threshold	Sub-threshold	Sub-threshold	Sub-threshold	Yes
3e78a96bb7de80e679f3b0b24463964e	No	Male	16	51	Stage 1b	Yes	Yes	Yes	Yes	No	No	Yes	No	No	No	No	No	No	No	No	No	No	No	Yes	No	No	No	No	No	No	No	No	Yes	Full-threshold	Full-threshold	Sub-threshold	Sub-threshold	No
27366f973e08b95a8c9b641b6380a6fb	No	Female	20	60	Stage 1b	Yes	No	No	Yes	No	No	Yes	No	No	No	No	No	No	No	No	No	No	No	Yes	No	No	No	No	No	No	No	No	No	Full-threshold	Full-threshold	Sub-threshold	Sub-threshold	No
f2cb6c4e6617e9acb2d755d0d871d009	No	Male	23	65	Stage 1b	No	No	No	No	No	No	No	No	No	Yes	No	No	No	No	No	No	No	No	Yes	No	No	No	No	No	No	No	No	No	Sub-threshold	Full-threshold	Sub-threshold	Sub-threshold	No
3c50662ed3afa38c2a1e850ec88d4aa6	No	Male	17	70	Stage 1a	No	No	No	No	No	No	Yes	No	No	No	No	Yes	No	No	Yes	Yes	No	No	Yes	No	No	No	No	No	No	No	No	Yes	Sub-threshold	Sub-threshold	Sub-threshold	Sub-threshold	No
4a13a8565a0f5a05c6c38e7d417bcf60	No	Female	14	70	Stage 1b	No	No	No	No	No	No	No	No	No	No	No	Yes	No	No	Yes	Yes	No	No	Yes	No	No	No	No	No	No	No	No	No	Sub-threshold	Sub-threshold	Sub-threshold	Sub-threshold	No
5194eb5ff4fb5e473fcfcd121a89edb4	No	Male	22	55	Stage 1a	No	No	No	No	No	No	Yes	No	No	No	No	No	No	No	Yes	No	No	No	Yes	No	No	No	No	No	No	No	No	Yes	Full-threshold	Full-threshold	Sub-threshold	Sub-threshold	No
f68c97868e763c5bb51e368917a9d08f	No	Female	16	55	Stage 1b	Yes	No	No	Yes	No	Yes	No	No	No	Yes	No	Yes	No	No	Yes	Yes	Yes	Yes	Yes	No	No	No	No	Yes	No	No	No	Yes	Sub-threshold	Sub-threshold	Sub-threshold	Sub-threshold	Yes
a2bf3c6aa71f995e3109ab1387449e79	No	Female	17	71	Stage 1a	Yes	No	No	No	No	No	Yes	No	No	No	No	No	No	No	Yes	Yes	No	No	Yes	No	No	No	No	No	No	No	No	No	Sub-threshold	Sub-threshold	Sub-threshold	Sub-threshold	Yes
cd493e15ec12ef3b4cca917048fa543c	No	Female	22	60	Stage 1b	No	Yes	No	No	No	No	Yes	No	No	No	No	No	No	No	Yes	Yes	No	No	Yes	No	No	No	No	Yes	No	No	No	Yes	Sub-threshold	Full-threshold	Sub-threshold	Sub-threshold	Yes
0af2aa4a0a23d62c39eea2a4feabd89f	No	Female	25	55	Stage 1b	Yes	No	No	No	No	No	Yes	No	No	No	No	No	No	No	Yes	No	No	Yes	Yes	No	No	No	No	No	No	No	No	Yes	Full-threshold	Full-threshold	Sub-threshold	Sub-threshold	No
3036f43d8a33f8ebdaf235f3dcae82f0	No	Female	20	71	Stage 1b	No	No	No	No	No	No	Yes	No	No	No	No	No	No	No	No	No	No	No	Yes	No	No	No	No	Yes	No	No	No	Yes	Full-threshold	Full-threshold	Sub-threshold	Sub-threshold	Yes
21fffc97b1b47cda2281c7cf7277ed31	Yes	Female	16	75	Stage 1b	Yes	No	No	No	No	No	Yes	No	No	No	No	No	No	No	Yes	Yes	No	No	Yes	No	No	No	No	Yes	No	No	No	Yes	Full-threshold	Sub-threshold	Sub-threshold	Sub-threshold	Yes
e02b39bb7c8d891e6a1ae697f0195cad	No	Female	14	75	Stage 1a	Yes	No	No	No	No	No	Yes	No	No	No	No	No	No	No	No	No	No	No	Yes	No	No	No	No	No	No	No	No	No	Sub-threshold	Sub-threshold	Sub-threshold	Sub-threshold	Yes
0d3b2f8752fa5216646eb3ad05894aa6	No	Female	14	69	Stage 1a	No	No	No	No	No	No	Yes	No	No	No	No	No	No	No	No	No	No	No	No	No	No	No	Yes	No	No	No	No	No	Sub-threshold	Sub-threshold	Sub-threshold	Sub-threshold	No
f13c75d8eeaadeebf57a9841059399e7	No	Male	14	70	Stage 1a	No	No	No	No	No	No	No	No	Yes	No	No	No	No	No	Yes	Yes	No	No	Yes	No	No	No	No	No	No	No	Yes	No	Sub-threshold	Sub-threshold	Sub-threshold	Sub-threshold	No
0fd23bebb209f49b7e8a4d2c4613ee69	No	Male	22	60	Stage 2plus	Yes	No	Yes	No	No	Yes	No	No	No	No	Yes	No	No	No	No	No	No	No	Yes	No	No	No	No	No	Yes	Yes	No	Yes	Sub-threshold	Sub-threshold	Full-threshold	Sub-threshold	Yes
d4e93b651822b3e25b75838eee217abc	Yes	Female	18	70	Stage 1a	Yes	No	No	No	No	No	Yes	No	No	No	No	No	No	No	No	No	No	No	Yes	No	No	No	No	No	No	No	No	No	Sub-threshold	Sub-threshold	Sub-threshold	Sub-threshold	Yes
16aaaf6ddba36fa7e738423eca14c409	No	Female	24	75	Stage 1a	No	No	No	No	No	No	Yes	No	No	No	No	No	No	No	Yes	No	No	No	Yes	No	No	No	No	No	No	No	No	Yes	Sub-threshold	Sub-threshold	Sub-threshold	Sub-threshold	No
7363865e14408b87954cb0eecdcce4d6	No	Female	21	70	Stage 1b	No	No	No	No	No	No	Yes	No	No	No	No	No	No	No	No	No	No	No	Yes	No	No	No	No	No	No	No	No	No	Sub-threshold	Sub-threshold	Sub-threshold	Sub-threshold	Yes
35ddfcea427ecc00632f9cb4992654ad	No	Female	14	80	Stage 1a	Yes	No	No	No	No	No	Yes	No	No	No	No	No	No	No	No	No	No	No	Yes	No	No	No	No	No	No	No	No	No	Sub-threshold	Sub-threshold	Sub-threshold	Sub-threshold	No
415b36584fcc24d904ac9497bca34785	No	Male	16	61	Stage 1b	Yes	No	No	No	No	No	Yes	No	No	No	No	No	No	No	No	No	No	No	Yes	No	No	No	No	No	No	No	No	No	Full-threshold	Full-threshold	Sub-threshold	Sub-threshold	Yes
f72ae95eaff4077c5c1d2c7841eba1ae	Yes	Female	22	60	Stage 1b	No	No	No	No	No	No	Yes	No	No	No	No	No	No	No	No	No	No	No	Yes	No	No	No	No	Yes	No	No	No	No	Full-threshold	Full-threshold	Sub-threshold	Sub-threshold	Yes
503b8962f8a8040d8c422e2aa72b289c	No	Male	23	41	Stage 1b	Yes	No	No	Yes	Yes	No	Yes	No	No	No	No	No	No	No	No	No	No	No	Yes	No	No	No	No	No	No	No	No	Yes	Full-threshold	Sub-threshold	Sub-threshold	Sub-threshold	Yes
295d9ae5576ddebbbb42280ff6e61e28	No	Male	16	45	Stage 1b	No	No	No	No	No	No	Yes	No	No	No	No	No	No	No	No	No	No	Yes	No	No	Yes	No	No	Yes	Yes	No	No	Yes	Full-threshold	Full-threshold	Sub-threshold	Sub-threshold	No
2e7dd9d9132f7c66f15c5f437c6cb1f6	No	Female	17	70	Stage 1b	Yes	No	No	No	No	No	Yes	No	No	No	No	No	No	No	No	No	No	No	Yes	No	No	No	No	Yes	No	No	No	Yes	Sub-threshold	Sub-threshold	Sub-threshold	Sub-threshold	No
695494623225453139f13853c53e4380	No	Female	18	71	Stage 1a	No	No	No	No	Yes	No	Yes	No	No	No	No	No	No	No	Yes	Yes	No	No	Yes	No	No	No	No	No	No	No	No	Yes	Sub-threshold	Sub-threshold	Sub-threshold	Sub-threshold	No
fac023e0edf6a4364dd906e03035ddb5	No	Male	22	65	Stage 2plus	Yes	No	No	No	No	Yes	Yes	No	No	No	No	Yes	No	No	Yes	No	No	No	Yes	No	No	No	No	Yes	Yes	No	No	Yes	Full-threshold	Full-threshold	Sub-threshold	Sub-threshold	Yes
d717009f4d4dec87fefc283f04200d0c	No	Male	23	61	Stage 1b	Yes	No	Yes	No	No	Yes	Yes	No	No	No	No	No	No	No	Yes	Yes	No	No	Yes	No	No	No	No	Yes	No	No	No	Yes	Full-threshold	Full-threshold	Sub-threshold	Sub-threshold	Yes
bb6032bd2003a83ca87416e8a0dbad52	No	Female	19	75	Stage 1a	Yes	No	No	No	No	No	Yes	No	No	No	No	No	No	No	Yes	No	No	No	No	No	No	No	Yes	Yes	No	No	No	Yes	Sub-threshold	Sub-threshold	Sub-threshold	Sub-threshold	No
c1ad5e6051fd8a3d660e35b6a11a47b6	Yes	Female	19	75	Stage 1a	Yes	No	No	No	No	No	Yes	No	No	No	No	No	No	No	Yes	Yes	Yes	No	No	Yes	No	No	No	No	No	No	No	No	Sub-threshold	Sub-threshold	Sub-threshold	Sub-threshold	Yes
31026164867d96b03852282f7184c9c1	No	Male	22	60	Stage 1b	Yes	No	Yes	No	No	Yes	Yes	No	No	No	No	No	No	No	No	No	No	No	Yes	No	No	No	No	Yes	Yes	Yes	No	Yes	Sub-threshold	Sub-threshold	Sub-threshold	Sub-threshold	Yes
2ca87cebf2cdc93c03e302852036b55f	No	Female	20	60	Stage 1a	No	No	No	No	No	No	Yes	No	No	No	No	No	No	No	Yes	No	No	No	Yes	No	No	No	No	No	No	No	No	No	Sub-threshold	Sub-threshold	Sub-threshold	Sub-threshold	No
adb65607c199f166071a2965ad17b886	No	Female	17	65	Stage 1b	Yes	No	No	No	No	No	Yes	No	No	No	No	No	No	No	No	Yes	No	No	Yes	No	No	No	No	No	No	No	No	No	Sub-threshold	Sub-threshold	Sub-threshold	Sub-threshold	No
97067b6dd5b7565b91599a352f24f8d9	No	Female	20	65	Stage 1b	No	No	No	No	No	No	Yes	No	No	No	No	No	No	No	Yes	Yes	No	No	Yes	No	No	No	No	No	No	No	No	Yes	Sub-threshold	Sub-threshold	Sub-threshold	Sub-threshold	No
1372a6f0b38b10471f9bf31b652af7fb	Yes	Male	23	65	Stage 1a	Yes	No	No	No	No	No	Yes	No	No	No	No	No	No	No	Yes	No	No	No	Yes	No	No	No	No	No	No	No	No	No	Sub-threshold	Sub-threshold	Sub-threshold	Sub-threshold	No
415ed2b6e4ad8f08736e1d7396be69cf	No	Female	16	65	Stage 1b	No	No	No	No	No	No	Yes	No	No	No	No	No	No	No	Yes	Yes	No	No	No	No	No	No	Yes	No	No	No	No	Yes	Sub-threshold	Full-threshold	Sub-threshold	Sub-threshold	No
ab2da028ee4d6b716dc82a06eb871cd1	No	Male	18	55	Stage 1b	No	No	Yes	No	No	No	Yes	No	No	No	No	No	No	No	No	No	No	No	Yes	No	No	No	No	Yes	No	No	No	Yes	Sub-threshold	Full-threshold	Sub-threshold	Sub-threshold	Yes
0bd32d434fceabbe96e4f13abe7f9912	Yes	Female	21	61	Stage 1b	Yes	No	No	No	Yes	No	Yes	No	No	No	No	No	No	No	Yes	No	No	No	No	No	No	No	Yes	Yes	No	No	No	Yes	Full-threshold	Sub-threshold	Sub-threshold	Sub-threshold	No
f2495f1b3056980feb97bb003f837d5d	No	Male	30	71	Stage 1a	No	No	No	No	No	No	Yes	No	No	No	No	No	Yes	No	Yes	Yes	Yes	Yes	Yes	No	No	No	No	No	No	No	No	No	Sub-threshold	Sub-threshold	Sub-threshold	Sub-threshold	No
c3a132cddee7e10698a85468426a659e	No	Female	15	61	Stage 1b	Yes	No	No	No	No	No	Yes	No	No	No	No	No	No	No	No	No	No	No	Yes	No	No	No	No	No	No	No	No	No	Sub-threshold	Sub-threshold	Sub-threshold	Sub-threshold	Yes
8ffd75b0d3208b6f7c0a0f10491269ad	No	Female	17	65	Stage 1a	No	No	No	No	No	No	Yes	No	No	No	No	No	No	No	No	No	No	No	Yes	No	No	No	No	No	No	No	No	No	Sub-threshold	Sub-threshold	Sub-threshold	Sub-threshold	No
11c7872dc3d5b86b167f1c1af7555463	No	Male	19	60	Stage 1b	No	No	No	No	No	No	No	Yes	No	No	No	Yes	No	No	No	Yes	No	Yes	Yes	No	No	No	No	No	No	No	No	No	Sub-threshold	Sub-threshold	Sub-threshold	Sub-threshold	No
2601b5586635126beb07c538e163251b	No	Female	22	57	Stage 1b	No	No	No	No	No	No	Yes	No	No	No	No	No	No	No	No	No	No	No	Yes	No	No	No	No	No	No	No	No	Yes	Full-threshold	Sub-threshold	Sub-threshold	Sub-threshold	No
04efdea2ea1ef8e1a12240a91ad152ff	No	Male	24	51	Stage 1b	Yes	No	No	No	Yes	No	Yes	No	No	No	No	No	No	No	No	No	No	No	Yes	No	No	No	No	Yes	No	No	No	Yes	Full-threshold	Sub-threshold	Sub-threshold	Sub-threshold	Yes
0aeabc7dcef7df0c4f817bb04e19f076	No	Male	16	60	Stage 1b	Yes	No	No	No	No	No	Yes	No	No	No	No	No	No	No	No	No	No	No	No	No	Yes	No	No	Yes	No	No	No	Yes	Sub-threshold	Full-threshold	Sub-threshold	Sub-threshold	No
b3523180011853e9caae3d0fe69ce5dd	Yes	Female	20	65	Stage 1b	Yes	Yes	Yes	No	No	Yes	Yes	No	No	No	No	No	No	No	No	Yes	No	No	Yes	No	No	No	No	Yes	No	No	No	No	Full-threshold	Sub-threshold	Sub-threshold	Sub-threshold	Yes
c832bc31520539a8fc8faa0c180c97f4	No	Female	17	70	Stage 1b	Yes	No	No	Yes	No	No	Yes	No	No	No	No	No	No	No	No	No	No	No	No	Yes	No	No	Yes	No	No	No	No	No	Full-threshold	Sub-threshold	Sub-threshold	Sub-threshold	Yes
ea3908325f27245b0112239aa90e9955	No	Male	21	71	Stage 1b	No	No	No	No	No	No	Yes	No	No	No	No	No	No	No	No	No	No	No	Yes	No	No	No	No	No	No	No	No	Yes	Sub-threshold	Sub-threshold	Sub-threshold	Sub-threshold	No
ee22fd09aa61a86d3e4f27a1c24d3c9a	No	Male	19	55	Stage 1a	Yes	No	No	No	No	No	Yes	No	No	No	No	No	No	No	Yes	No	No	No	Yes	No	No	No	No	No	No	No	No	No	Sub-threshold	Sub-threshold	Sub-threshold	Sub-threshold	No
d711602adf29e1a5fdc04f293c673ffd	No	Female	17	75	Stage 1a	No	No	No	No	No	No	Yes	No	No	No	No	No	No	No	No	Yes	No	No	Yes	No	No	No	No	No	No	No	No	No	Sub-threshold	Full-threshold	Sub-threshold	Sub-threshold	No
b246d2ca48330b75c6355a7f600b7718	No	Female	24	65	Stage 1b	No	Yes	Yes	No	No	No	Yes	No	No	No	No	No	No	No	No	No	No	No	Yes	No	No	No	No	No	No	No	No	Yes	Sub-threshold	Sub-threshold	Sub-threshold	Sub-threshold	No
3c629e69b8aa2e1f203ab46936d3b872	No	Female	15	61	Stage 1b	Yes	Yes	No	No	No	No	Yes	No	No	No	No	No	No	No	Yes	No	Yes	No	Yes	No	No	No	No	No	No	No	No	Yes	Sub-threshold	Sub-threshold	Sub-threshold	Sub-threshold	Yes
7a2f68968e13bb0dbeb62194a812f748	No	Male	24	60	Stage 1b	No	No	No	No	No	No	Yes	No	No	No	No	No	No	No	No	No	No	No	Yes	No	No	No	No	Yes	No	No	No	Yes	Sub-threshold	Full-threshold	Sub-threshold	Sub-threshold	No
c193c5f7a8168a664c54bd70e10895e3	Yes	Female	14	65	Stage 1b	Yes	No	No	No	No	No	Yes	No	No	No	No	No	No	No	No	No	No	No	Yes	No	No	No	No	No	No	No	No	Yes	Sub-threshold	Sub-threshold	Sub-threshold	Sub-threshold	Yes
32e75292ca80ea587b360a3e0a3c96ad	No	Female	16	70	Stage 1b	No	Yes	No	No	No	No	Yes	No	No	No	No	No	No	No	No	No	No	No	Yes	No	No	No	No	No	No	No	No	No	Sub-threshold	Full-threshold	Sub-threshold	Sub-threshold	No
a3bb06a91e50de30bcf4548ffc2e3d8b	No	Female	18	61	Stage 1b	Yes	No	No	Yes	Yes	No	Yes	No	No	No	No	No	No	No	No	No	No	No	Yes	No	No	No	No	Yes	No	No	No	Yes	Full-threshold	Full-threshold	Sub-threshold	Sub-threshold	Yes
a717f3dcfb7a3e409037e5b19ed4bc91	No	Male	22	65	Stage 1b	No	No	No	No	No	No	Yes	No	No	No	No	No	No	No	Yes	No	No	No	Yes	No	No	No	No	Yes	No	No	No	No	Full-threshold	Sub-threshold	Sub-threshold	Sub-threshold	No
3be67955a786516b52897b0ed5a2eebb	No	Male	15	57	Stage 1b	No	No	No	No	No	No	Yes	No	No	No	No	Yes	No	No	Yes	No	No	No	No	No	No	Yes	Yes	No	No	No	Yes	No	Full-threshold	Sub-threshold	Sub-threshold	Sub-threshold	No
10898dab144153657954f01dfc3a1d2a	Yes	Female	17	55	Stage 1b	Yes	No	No	No	Yes	No	Yes	No	No	No	No	No	No	No	Yes	No	Yes	No	Yes	No	No	No	No	No	No	No	No	No	Full-threshold	Sub-threshold	Sub-threshold	Sub-threshold	Yes
3b589eb20865426630fac8517b7be048	No	Female	14	85	Stage 1a	No	No	No	No	No	No	Yes	No	No	No	No	No	No	No	Yes	Yes	No	No	Yes	No	No	No	No	No	No	No	No	No	Sub-threshold	Sub-threshold	Sub-threshold	Sub-threshold	No
a0250d84bfad30f0ae930fa6c0703753	No	Female	21	70	Stage 1a	No	No	No	No	No	No	Yes	No	No	No	No	No	No	No	Yes	No	Yes	No	No	No	No	Yes	Yes	No	No	No	No	Yes	Sub-threshold	Full-threshold	Sub-threshold	Sub-threshold	Yes
f7b773e8e5a89df81d341a46dc2bb723	No	Female	25	70	Stage 1b	No	No	No	No	No	No	Yes	No	No	No	No	Yes	No	No	Yes	Yes	No	No	No	No	No	No	No	No	No	No	No	Yes	Sub-threshold	Full-threshold	Sub-threshold	Sub-threshold	No
43786d7d9f1032d7147f2e46942c00cf	No	Male	17	70	Stage 1a	No	No	No	Yes	No	No	Yes	No	No	No	No	No	No	No	No	No	No	No	Yes	No	No	No	No	Yes	No	No	No	No	Sub-threshold	Sub-threshold	Sub-threshold	Sub-threshold	No
928a48e2aa0652e2c22b8e3cd28070a0	No	Female	18	70	Stage 1b	No	No	No	Yes	No	No	Yes	No	No	No	No	No	No	No	No	No	No	No	Yes	No	No	No	No	No	No	No	No	No	Sub-threshold	Sub-threshold	Sub-threshold	Sub-threshold	Yes
9e313931801287167bb4002884e69fe7	No	Male	21	61	Stage 1b	Yes	No	Yes	Yes	No	No	Yes	No	No	No	No	No	No	No	No	No	No	No	No	No	No	No	Yes	No	No	No	No	Yes	Full-threshold	Full-threshold	Sub-threshold	Sub-threshold	Yes
e6d304b4641c2eb6ad21f8aebc511144	No	Female	16	70	Stage 1b	Yes	No	No	No	No	No	Yes	No	No	No	No	No	No	No	No	No	No	No	Yes	No	No	No	No	Yes	No	No	No	No	Full-threshold	Sub-threshold	Sub-threshold	Sub-threshold	Yes
22c1e4b9f7ab10d2d9cecc88d976e6ac	No	Female	25	70	Stage 1b	No	No	No	No	Yes	No	Yes	No	No	No	No	No	No	No	No	No	No	No	No	Yes	No	No	No	Yes	No	No	No	No	Sub-threshold	Full-threshold	Sub-threshold	Sub-threshold	Yes
3c63b6ad7d413781b1de4ac5e6c0fb04	No	Male	12	71	Stage 1b	No	Yes	No	No	No	No	Yes	No	No	No	No	No	No	No	No	No	No	No	Yes	No	No	No	No	No	No	No	No	No	Sub-threshold	Sub-threshold	Sub-threshold	Sub-threshold	No
4cbda15a4e8cfda56ddc2eec733e5263	No	Female	14	80	Stage 1a	No	No	No	No	No	No	Yes	No	No	No	No	No	No	No	No	No	No	No	Yes	No	No	No	No	No	No	No	No	No	Sub-threshold	Sub-threshold	Sub-threshold	Sub-threshold	No
f142ca0ad75ce536cf112977c64deda1	No	Female	16	61	Stage 1b	Yes	No	Yes	No	No	Yes	Yes	No	No	No	No	No	No	No	Yes	Yes	No	No	Yes	No	No	No	No	No	No	No	No	Yes	Full-threshold	Sub-threshold	Sub-threshold	Sub-threshold	Yes
0d88d2833b6bbb114ec41454a4a7827a	No	Female	18	45	Stage 1b	Yes	No	No	Yes	No	No	Yes	No	No	No	No	No	No	No	Yes	No	No	No	No	No	Yes	No	No	No	No	No	No	No	Sub-threshold	Sub-threshold	Sub-threshold	Sub-threshold	No
b5d564ae5aa46b852088de9484595e6b	No	Female	22	55	Stage 1a	Yes	No	No	No	No	No	Yes	No	No	No	No	No	No	No	No	No	No	No	Yes	No	No	No	No	No	No	No	No	No	Sub-threshold	Sub-threshold	Sub-threshold	Sub-threshold	Yes
9fd24f120b386faea16ae48bb4300665	No	Male	15	55	Stage 1b	No	Yes	No	Yes	No	No	Yes	No	No	No	No	No	No	No	No	No	No	No	Yes	No	No	No	No	No	No	No	No	No	Sub-threshold	Sub-threshold	Sub-threshold	Sub-threshold	Yes
139eff1df50db7f87ac4c784e01ffc19	No	Female	21	61	Stage 1b	Yes	No	No	No	No	No	Yes	No	No	No	No	No	No	No	No	No	No	No	No	Yes	No	No	Yes	Yes	No	No	No	No	Full-threshold	Full-threshold	Sub-threshold	Sub-threshold	No
e841971a0cf584c57d1a2936e473813c	No	Female	23	70	Stage 1b	Yes	No	No	No	No	No	Yes	No	No	No	No	No	No	No	Yes	No	No	No	No	No	No	No	Yes	Yes	No	No	No	No	Full-threshold	Sub-threshold	Sub-threshold	Sub-threshold	Yes
292b5cfdc0f65b84d0f62115ebbfeaf5	No	Male	21	61	Stage 1b	Yes	No	No	No	No	No	Yes	No	No	No	No	No	No	No	No	No	No	No	Yes	No	No	No	No	No	No	No	No	No	Full-threshold	Sub-threshold	Sub-threshold	Sub-threshold	No
99902dd4a6299d8536b3913e4bc44746	Yes	Male	16	61	Stage 1b	Yes	No	No	No	No	No	Yes	No	No	No	No	No	No	No	Yes	No	No	No	Yes	No	No	No	No	Yes	No	No	No	No	Full-threshold	Sub-threshold	Sub-threshold	Sub-threshold	Yes
2c88ea2380c6cfcbbb4b20a29cab908e	No	Female	24	61	Stage 1b	Yes	Yes	No	No	No	No	Yes	No	No	No	No	No	No	No	Yes	No	No	No	Yes	No	No	No	No	Yes	No	No	No	Yes	Full-threshold	Full-threshold	Sub-threshold	Sub-threshold	Yes
c09de1fb4cc597290c03556a4df411ee	No	Female	18	65	Stage 1b	No	No	No	Yes	No	No	Yes	No	No	No	No	No	No	No	Yes	No	Yes	No	Yes	No	No	No	No	Yes	No	No	No	Yes	Full-threshold	Sub-threshold	Sub-threshold	Sub-threshold	Yes
d2fbfddbdd71f17d1747892685d247a3	No	Female	24	60	Stage 1b	Yes	No	No	No	No	No	Yes	No	No	No	No	No	No	No	Yes	No	No	Yes	No	No	No	No	No	Yes	No	No	No	Yes	Sub-threshold	Sub-threshold	Sub-threshold	Sub-threshold	No
2c9423e7a147e3cf5f7d3f633eb89657	Yes	Female	13	55	Stage 1b	Yes	Yes	No	No	No	No	Yes	No	No	No	No	No	No	No	No	No	No	No	Yes	No	No	No	No	No	No	No	No	No	Sub-threshold	Full-threshold	Sub-threshold	Sub-threshold	Yes
fe20c1b66bdbf93ff0db430008287ca3	No	Male	18	51	Stage 1b	Yes	No	Yes	No	Yes	No	No	No	No	Yes	No	No	No	No	Yes	Yes	Yes	No	Yes	No	No	No	No	No	No	No	No	No	Full-threshold	Full-threshold	Sub-threshold	Sub-threshold	Yes
73c5ceab016c176eb657fc1227849c34	Yes	Female	21	55	Stage 1b	Yes	Yes	No	No	No	Yes	Yes	No	No	No	No	No	No	No	No	No	No	No	No	No	Yes	No	No	Yes	No	Yes	No	Yes	Full-threshold	Full-threshold	Sub-threshold	Sub-threshold	Yes
d275424d1307f6ddee02c0d98780b402	No	Male	15	65	Stage 1a	No	Yes	No	No	No	No	Yes	No	No	No	No	No	Yes	No	Yes	No	Yes	Yes	No	No	No	No	Yes	No	No	No	No	No	Sub-threshold	Sub-threshold	Sub-threshold	Sub-threshold	No
d857c96f0aefd8ea964ff0c4684b2826	No	Male	14	61	Stage 1b	No	Yes	No	No	No	No	Yes	No	No	No	No	No	No	No	Yes	No	No	No	Yes	No	No	No	No	No	No	No	No	No	Sub-threshold	Sub-threshold	Sub-threshold	Sub-threshold	No
8dd1b154c58cb1b3fa644170886c61e1	No	Female	16	70	Stage 1a	Yes	No	No	No	No	No	Yes	No	No	No	No	No	No	No	No	No	No	No	Yes	No	No	No	No	No	No	No	No	No	Sub-threshold	Sub-threshold	Sub-threshold	Sub-threshold	Yes
b4f3e8b3f014d9e764b369091043dc3c	No	Male	13	65	Stage 1b	No	No	No	No	No	Yes	Yes	No	No	No	No	No	No	No	No	No	No	No	No	No	No	Yes	Yes	Yes	No	No	No	No	Sub-threshold	Sub-threshold	Sub-threshold	Sub-threshold	No
e51326e9ffd0970adf5086e2073a1f0e	No	Female	15	75	Stage 1b	Yes	No	No	No	No	No	Yes	No	No	No	No	No	No	No	No	No	No	No	Yes	No	No	No	No	Yes	No	No	No	Yes	Sub-threshold	Sub-threshold	Sub-threshold	Sub-threshold	Yes
4f57812fbf361d51bba3e5e95567b031	No	Female	13	70	Stage 1a	No	No	No	No	No	No	Yes	No	No	No	No	No	No	No	Yes	No	No	No	Yes	No	No	No	No	No	No	No	No	Yes	Sub-threshold	Sub-threshold	Sub-threshold	Sub-threshold	No
971c0830c9c90f9aafcfd209398424f8	No	Female	16	70	Stage 1b	No	No	No	No	No	No	Yes	No	No	No	No	No	No	No	No	No	No	No	Yes	No	No	No	No	No	No	No	No	No	Sub-threshold	Full-threshold	Sub-threshold	Sub-threshold	No
d4721dba936db95bb1dc351bdf97a43a	Yes	Female	19	55	Stage 1b	Yes	Yes	No	No	No	Yes	Yes	No	No	No	No	No	No	No	No	No	No	No	No	Yes	No	No	No	Yes	Yes	Yes	No	Yes	Full-threshold	Sub-threshold	Sub-threshold	Sub-threshold	Yes
19d944032810221325f5c374ee4c4817	No	Female	18	60	Stage 1b	Yes	No	No	No	No	No	Yes	No	No	No	No	No	No	No	Yes	No	No	No	Yes	No	No	No	No	No	No	No	No	No	Full-threshold	Full-threshold	Sub-threshold	Sub-threshold	No
62eadcce469c1ceffad3e206f09653de	No	Male	24	65	Stage 2plus	No	Yes	No	Yes	No	Yes	Yes	No	No	No	No	No	No	No	No	No	No	No	Yes	No	No	No	No	Yes	Yes	No	No	Yes	Full-threshold	Full-threshold	Sub-threshold	Sub-threshold	Yes
6148bb433e6a03b5b0a15c0d51b437d9	Yes	Female	14	60	Stage 1b	No	No	No	No	No	Yes	Yes	No	No	No	No	No	No	No	No	No	No	No	Yes	No	No	No	No	Yes	Yes	No	No	No	Sub-threshold	Sub-threshold	Sub-threshold	Sub-threshold	No
7b96ad4aff79084bce40048286d80137	No	Female	16	60	Stage 1b	Yes	No	No	No	No	No	Yes	No	No	No	No	No	No	No	Yes	No	No	No	Yes	No	No	No	No	Yes	No	No	Yes	Yes	Sub-threshold	Sub-threshold	Sub-threshold	Sub-threshold	Yes
7da09d3a4c93ad166dfb472c66eb9b15	No	Male	17	60	Stage 1a	No	No	No	No	No	No	Yes	No	No	No	No	No	No	No	No	No	No	No	Yes	No	No	No	No	No	No	No	No	No	Sub-threshold	Sub-threshold	Sub-threshold	Sub-threshold	No
7d716f4f68143097e642859e12da499c	Yes	Male	18	51	Stage 1b	Yes	No	No	No	Yes	No	Yes	No	No	No	No	No	No	No	No	No	No	Yes	Yes	No	No	No	No	No	No	No	No	Yes	Full-threshold	Sub-threshold	Sub-threshold	Sub-threshold	No
a461ca75f4b8c0b2025ff1df7335b649	Yes	Female	20	70	Stage 1b	Yes	No	No	No	No	No	Yes	No	No	No	No	No	No	No	Yes	No	No	No	Yes	No	No	No	No	Yes	No	No	No	Yes	Full-threshold	Sub-threshold	Sub-threshold	Sub-threshold	Yes
aecbb29a100ba3679b6c7cf5e3a8859c	No	Male	22	51	Stage 1b	Yes	No	No	No	Yes	No	No	No	No	No	No	No	No	No	No	No	No	No	Yes	No	No	No	No	No	No	No	No	No	Sub-threshold	Full-threshold	Sub-threshold	Sub-threshold	No
232e1adaa28a81e3b3240129a9fe91b6	No	Male	19	35	Stage 1b	No	No	No	No	Yes	No	No	Yes	Yes	No	No	No	No	No	No	No	No	No	No	No	Yes	No	No	Yes	Yes	No	Yes	Yes	Sub-threshold	Sub-threshold	Sub-threshold	Sub-threshold	No
39e5878e2f2d3797d205caecf4b0779a	No	Female	24	70	Stage 1a	No	Yes	No	No	No	No	Yes	No	No	No	No	Yes	No	No	No	No	No	No	No	No	No	No	Yes	No	No	No	No	Yes	Sub-threshold	Sub-threshold	Sub-threshold	Sub-threshold	No
53b186360088972fc72237dc48fb2090	No	Female	15	65	Stage 1b	Yes	No	Yes	No	No	No	Yes	No	No	No	No	Yes	No	No	No	Yes	No	No	No	No	No	No	Yes	Yes	No	No	No	No	Sub-threshold	Full-threshold	Sub-threshold	Sub-threshold	Yes
02c2dfe24828dbf69ecb47ed19f37f0c	No	Male	22	65	Stage 1a	No	No	Yes	No	Yes	No	Yes	No	No	No	No	No	No	No	No	No	Yes	No	Yes	No	No	No	No	No	No	No	No	No	Sub-threshold	Sub-threshold	Sub-threshold	Sub-threshold	No
41ddd7afd6266101aec5ae0afcaa5c65	No	Female	25	70	Stage 1b	No	No	No	No	No	No	Yes	No	No	No	No	No	No	No	Yes	No	No	No	No	Yes	No	No	Yes	Yes	No	No	No	Yes	Sub-threshold	Full-threshold	Sub-threshold	Sub-threshold	No
d8425ba322cdb4c2b732f13695ff907c	No	Male	20	65	Stage 1b	Yes	No	No	No	No	No	Yes	No	No	No	No	No	No	No	Yes	No	No	No	Yes	No	No	No	No	No	No	No	No	No	Sub-threshold	Full-threshold	Sub-threshold	Sub-threshold	No
a2c125033c36a2fe0c5f5068f8a0065f	No	Female	19	61	Stage 1b	Yes	No	No	No	Yes	No	Yes	No	No	No	No	No	No	No	No	No	No	No	Yes	No	No	No	No	Yes	No	No	No	Yes	Full-threshold	Full-threshold	Sub-threshold	Sub-threshold	Yes
79808351101252d80f07db1caaebd279	No	Female	18	70	Stage 1a	No	No	No	No	No	Yes	No	No	No	Yes	No	No	No	No	No	Yes	No	No	No	No	No	No	No	No	No	No	No	Yes	Full-threshold	Full-threshold	Sub-threshold	Sub-threshold	No
be624da55326ba3b880be407296b5a95	No	Male	19	71	Stage 1b	No	No	No	No	No	No	Yes	No	No	No	No	Yes	No	No	Yes	No	No	No	Yes	No	No	No	No	No	No	No	No	Yes	Full-threshold	Full-threshold	Sub-threshold	Sub-threshold	No
8142cb21f418d36d9ec08886981294d1	No	Female	14	55	Stage 1b	Yes	No	No	No	No	No	No	No	Yes	No	No	No	No	No	No	No	No	No	Yes	No	No	No	No	No	No	No	No	Yes	Sub-threshold	Sub-threshold	Sub-threshold	Sub-threshold	No
f9f54f18e75e5a90364b360da77abbeb	No	Female	24	70	Stage 1b	No	No	No	No	No	No	Yes	No	No	No	No	No	No	No	Yes	No	No	No	Yes	No	No	No	No	Yes	No	No	No	Yes	Sub-threshold	Sub-threshold	Sub-threshold	Sub-threshold	No
0d0110a1f2bf91cf303b2e6a7f0ddb6c	Yes	Female	15	65	Stage 1b	Yes	No	No	No	No	No	Yes	No	No	No	No	No	No	No	No	No	No	No	No	No	No	No	Yes	No	No	No	No	No	Full-threshold	Full-threshold	Sub-threshold	Sub-threshold	Yes
5de5e2f4949ca1b01ff56af0449ff03c	No	Male	17	80	Stage 1a	Yes	No	No	No	No	No	Yes	No	No	No	No	No	No	No	No	No	No	No	Yes	No	No	No	No	No	No	No	No	No	Full-threshold	Sub-threshold	Sub-threshold	Sub-threshold	No
e614efd12003214e9336f587061977f3	No	Male	22	71	Stage 1b	No	No	No	No	No	No	Yes	No	No	No	No	No	No	No	Yes	No	No	No	Yes	No	No	No	No	Yes	No	No	Yes	Yes	Sub-threshold	Full-threshold	Sub-threshold	Sub-threshold	No
2ad9d7902589d1b3a0e732cd00e771e2	No	Male	16	55	Stage 1a	No	No	No	No	No	No	Yes	No	No	No	No	No	No	No	No	No	No	No	Yes	No	No	No	No	No	No	No	No	No	Sub-threshold	Sub-threshold	Sub-threshold	Sub-threshold	Yes
d21d3f8228f6c636a8ba100db3f27be5	No	Female	17	60	Stage 1b	Yes	No	No	No	No	No	No	No	No	Yes	No	No	Yes	No	Yes	No	Yes	Yes	Yes	No	No	No	No	No	No	No	No	Yes	Full-threshold	Sub-threshold	Sub-threshold	Sub-threshold	No
4fcb2bbefa04b9e3f138b8c6d412edcc	No	Female	19	71	Stage 2plus	Yes	No	No	No	No	Yes	Yes	No	No	No	No	No	No	No	Yes	No	No	No	Yes	No	No	No	No	Yes	No	No	No	Yes	Full-threshold	Full-threshold	Sub-threshold	Sub-threshold	Yes
4b5481b37b90979dd13eefd54a993edb	No	Male	21	70	Stage 1b	Yes	No	No	Yes	No	No	Yes	No	No	No	No	No	No	No	Yes	No	No	No	Yes	No	No	No	No	Yes	No	No	No	Yes	Full-threshold	Sub-threshold	Sub-threshold	Sub-threshold	Yes
369b60c7092313e92fd2b8d9d119b9b2	No	Female	21	71	Stage 1b	No	No	No	No	Yes	No	Yes	No	No	No	No	No	No	No	No	No	No	No	Yes	No	No	No	No	No	No	No	No	Yes	Full-threshold	Full-threshold	Sub-threshold	Sub-threshold	No
830e49aaa3d877deb88ea8fb3f2dc530	No	Female	18	65	Stage 1a	Yes	Yes	No	No	No	No	Yes	No	No	No	No	No	No	No	Yes	No	No	No	Yes	No	No	No	No	No	No	No	No	No	Sub-threshold	Sub-threshold	Sub-threshold	Sub-threshold	No
a9be7b5adf9906007d875f72ab237d1c	Yes	Female	23	65	Stage 1b	Yes	Yes	No	No	No	No	Yes	No	No	No	No	No	No	No	No	No	No	No	No	No	No	No	Yes	No	No	No	No	No	Sub-threshold	Full-threshold	Sub-threshold	Sub-threshold	Yes
ad8a3cf6bef2f857565b3b725572c549	No	Female	23	65	Stage 1b	Yes	No	No	No	No	No	Yes	No	No	No	No	No	No	No	Yes	No	No	No	Yes	No	No	No	No	Yes	Yes	No	Yes	No	Full-threshold	Full-threshold	Sub-threshold	Sub-threshold	Yes
24bd88b703e261f51c83169e32a4d452	No	Female	17	70	Stage 1b	Yes	No	No	No	No	No	Yes	No	No	No	No	No	No	No	No	No	No	No	Yes	No	No	No	No	Yes	No	No	No	Yes	Sub-threshold	Full-threshold	Sub-threshold	Sub-threshold	No
725ffe73e552a818c9d7120c0367d2bb	No	Male	16	65	Stage 1b	Yes	Yes	No	No	No	No	Yes	No	No	No	No	No	No	No	Yes	Yes	No	No	Yes	No	No	No	No	No	No	No	No	No	Full-threshold	Full-threshold	Sub-threshold	Sub-threshold	No
1c20e99d407737598a20fbbda77654f2	No	Female	21	61	Stage 1b	Yes	No	No	No	No	No	Yes	No	No	No	No	No	No	No	No	No	No	No	Yes	No	No	No	No	No	No	No	No	Yes	Full-threshold	Full-threshold	Sub-threshold	Sub-threshold	Yes
ba3120f174ba854013050916f1096155	No	Male	26	60	Stage 1b	Yes	No	No	No	Yes	No	Yes	No	No	No	No	No	No	No	Yes	No	Yes	No	No	No	No	No	Yes	No	No	No	No	Yes	Sub-threshold	Full-threshold	Sub-threshold	Sub-threshold	Yes
fbc3861d993d13c318273cc405f53c07	No	Female	23	60	Stage 1b	Yes	Yes	Yes	No	No	Yes	Yes	No	No	No	No	No	No	No	No	Yes	No	No	No	No	No	No	Yes	No	No	Yes	No	Yes	Full-threshold	Full-threshold	Sub-threshold	Sub-threshold	Yes
48c47cf67b02a65213d0c53a68ae35df	No	Female	24	51	Stage 1b	Yes	No	No	No	Yes	No	Yes	No	No	No	No	No	No	No	No	No	No	No	Yes	No	No	No	No	No	No	No	No	Yes	Full-threshold	Full-threshold	Sub-threshold	Sub-threshold	No
f5b1942109d63f27331b5049dd4a5493	Yes	Male	22	65	Stage 1b	No	No	No	No	No	No	Yes	No	No	No	No	No	No	No	No	No	No	No	Yes	No	No	No	No	No	No	No	No	Yes	Sub-threshold	Full-threshold	Sub-threshold	Sub-threshold	Yes
1d6f95608fec33ced2e38cd88dccca9d	No	Male	21	70	Stage 1b	No	No	No	No	No	No	Yes	No	No	No	No	No	No	No	Yes	Yes	No	No	Yes	No	No	No	No	No	No	No	No	Yes	Sub-threshold	Sub-threshold	Sub-threshold	Sub-threshold	No
4b297b8bbb4132c73fcc5fa87be8e37e	No	Male	15	71	Stage 1b	Yes	No	No	No	No	No	Yes	No	No	No	No	No	No	No	Yes	Yes	No	No	Yes	No	No	No	No	No	No	No	No	Yes	Full-threshold	Sub-threshold	Sub-threshold	Sub-threshold	Yes
1bce2852199e1a44c9a505a0b6256fc7	Yes	Female	23	60	Stage 1b	Yes	No	No	No	No	Yes	Yes	No	No	No	No	No	No	No	No	No	No	No	Yes	No	No	No	No	No	No	No	No	No	Full-threshold	Sub-threshold	Sub-threshold	Sub-threshold	Yes
24d9b791d449552eac88674f4ad53af9	No	Male	17	50	Stage 1b	No	No	No	No	Yes	No	Yes	No	No	No	No	No	No	No	No	Yes	No	No	Yes	No	No	No	No	Yes	No	No	No	Yes	Full-threshold	Full-threshold	Sub-threshold	Sub-threshold	Yes
f3a8c24f93978433817273f09f5a8050	No	Female	15	55	Stage 1b	Yes	Yes	No	No	No	Yes	Yes	No	No	No	No	No	No	No	No	No	No	No	Yes	No	No	No	No	No	No	No	No	Yes	Sub-threshold	Sub-threshold	Sub-threshold	Sub-threshold	Yes
9eae080a54dd34d11c9e792c7515539c	No	Female	16	60	Stage 1b	Yes	No	No	No	No	No	Yes	No	No	No	No	Yes	No	No	Yes	Yes	No	Yes	Yes	No	No	No	No	No	No	No	No	Yes	Sub-threshold	Full-threshold	Sub-threshold	Sub-threshold	Yes
8c4375250ac7e55ef7231e013e0cd3a2	No	Female	21	55	Stage 2plus	Yes	No	Yes	No	No	Yes	Yes	No	No	No	No	No	No	No	Yes	Yes	No	No	Yes	No	No	No	No	Yes	Yes	Yes	No	Yes	Sub-threshold	Sub-threshold	Full-threshold	Sub-threshold	Yes
bd7752864e74f80b80aeb76a2cac7504	No	Female	21	71	Stage 1b	Yes	No	No	No	No	No	Yes	No	No	No	No	No	No	No	No	No	No	No	Yes	No	No	No	No	No	No	No	No	Yes	Sub-threshold	Sub-threshold	Sub-threshold	Sub-threshold	Yes
2dd6724b80a59432ad9d99cbb541bc02	No	Female	17	71	Stage 1a	Yes	No	No	No	No	No	Yes	No	No	No	No	No	No	No	Yes	No	No	No	No	No	No	No	Yes	No	No	No	No	Yes	Sub-threshold	Full-threshold	Sub-threshold	Sub-threshold	Yes
4eaa219964955264293e6ac926d98e09	No	Female	20	60	Stage 1b	No	Yes	No	No	No	No	Yes	No	No	No	No	Yes	No	No	Yes	Yes	No	No	Yes	No	No	No	No	Yes	No	No	No	Yes	Full-threshold	Full-threshold	Sub-threshold	Sub-threshold	Yes
7e9c78c33dd02fe2733ae46abf1be656	No	Male	18	65	Stage 2plus	Yes	Yes	No	No	No	Yes	Yes	No	No	No	No	No	No	No	No	No	No	No	Yes	No	No	No	No	Yes	Yes	No	No	Yes	Full-threshold	Full-threshold	Sub-threshold	Sub-threshold	Yes
5f0e871cb4e80c19fd0b4b9d7ebaec51	Yes	Female	18	60	Stage 1b	Yes	No	Yes	No	Yes	No	Yes	No	No	No	No	No	No	No	Yes	No	Yes	No	Yes	No	No	No	No	No	No	No	No	No	Full-threshold	Sub-threshold	Sub-threshold	Sub-threshold	Yes
09866ed2815c1b4324bb3d7fc88ceae1	Yes	Female	16	65	Stage 1b	No	Yes	No	Yes	No	Yes	Yes	No	No	No	No	No	No	No	Yes	Yes	No	No	Yes	No	No	No	No	Yes	Yes	No	No	Yes	Full-threshold	Full-threshold	Sub-threshold	Sub-threshold	Yes
fa12a481d6f1575c924d87aa4acb031d	No	Female	18	70	Stage 1b	Yes	No	No	No	Yes	Yes	Yes	No	No	No	No	No	No	No	Yes	No	No	No	Yes	No	No	No	No	Yes	No	No	No	Yes	Full-threshold	Full-threshold	Sub-threshold	Sub-threshold	Yes
8402fbf9c37139dfc93d32f9d766e6dd	No	Male	19	55	Stage 1a	No	No	No	No	No	No	Yes	No	No	No	No	No	No	No	No	No	No	No	Yes	No	No	No	No	No	No	No	No	Yes	Full-threshold	Sub-threshold	Sub-threshold	Sub-threshold	No
c24d382fdcc9ec16e1470bbde48e2896	No	Male	18	61	Stage 1a	Yes	No	No	No	No	No	Yes	No	No	No	No	No	No	No	No	No	No	No	Yes	No	No	No	No	No	No	No	No	No	Sub-threshold	Sub-threshold	Sub-threshold	Sub-threshold	No
eeba2c20cca8845621b83f92d4c589ce	No	Male	22	65	Stage 1b	Yes	No	No	No	No	No	Yes	No	No	No	No	Yes	No	No	Yes	No	No	No	Yes	No	No	No	No	Yes	No	No	No	Yes	Full-threshold	Full-threshold	Sub-threshold	Sub-threshold	Yes
9bf612977d7652566df4d9de20b2d428	No	Male	18	61	Stage 1b	Yes	No	No	No	No	Yes	Yes	No	No	No	No	No	No	No	No	No	No	No	Yes	No	No	No	No	Yes	No	Yes	No	Yes	Full-threshold	Sub-threshold	Sub-threshold	Sub-threshold	No
1ef2cde1f6a3c7db5c92c6d459a07ff4	Yes	Female	19	70	Stage 1b	Yes	No	No	No	No	Yes	Yes	No	No	No	No	No	No	No	No	No	No	No	Yes	No	No	No	No	Yes	No	No	No	Yes	Full-threshold	Sub-threshold	Sub-threshold	Sub-threshold	Yes
930561b78dca8bb590a359cdab86b452	No	Female	24	60	Stage 1b	No	No	Yes	No	No	No	Yes	No	No	No	No	No	No	No	No	No	No	No	Yes	No	No	No	No	Yes	No	No	No	Yes	Full-threshold	Full-threshold	Sub-threshold	Sub-threshold	No
777f34cc8e93c527dd48c64bdb3521c1	No	Male	22	65	Stage 1a	No	No	No	No	No	No	Yes	No	No	No	No	No	No	No	Yes	No	No	No	Yes	No	No	No	No	Yes	No	No	No	Yes	Sub-threshold	Sub-threshold	Sub-threshold	Sub-threshold	No
746bba2261fa35bf0d674bf430a83be7	No	Male	20	65	Stage 1b	Yes	No	No	No	No	No	Yes	No	No	No	No	No	No	No	Yes	No	No	No	Yes	No	No	No	No	No	No	No	No	No	Sub-threshold	Sub-threshold	Sub-threshold	Sub-threshold	No
fb34b01dfc713655fbaaa89a784222d8	No	Female	20	71	Stage 1b	Yes	No	No	No	No	No	Yes	No	No	No	No	No	No	No	No	No	No	No	No	Yes	No	No	No	No	No	No	No	Yes	Sub-threshold	Full-threshold	Sub-threshold	Sub-threshold	Yes
e36cc0d8346f213b918fa3b9995b84db	No	Female	22	60	Stage 1a	Yes	No	No	No	No	No	Yes	No	No	No	No	No	No	No	Yes	No	No	No	No	No	No	No	No	No	No	No	No	Yes	Sub-threshold	Sub-threshold	Sub-threshold	Sub-threshold	No
dd8bcc270c21e1403375d194c30920e6	No	Female	21	71	Stage 1a	No	No	No	No	No	No	Yes	No	No	No	No	No	No	No	No	No	No	No	No	Yes	No	No	No	No	No	No	No	Yes	Sub-threshold	Sub-threshold	Sub-threshold	Sub-threshold	No
29f1c06cf00876c7d28abb2e86a94cbe	No	Female	20	55	Stage 1b	Yes	No	No	Yes	Yes	No	Yes	No	No	No	No	No	No	No	No	No	No	No	Yes	No	No	No	No	Yes	No	No	No	Yes	Full-threshold	Sub-threshold	Sub-threshold	Sub-threshold	Yes
d0c793bcef5bd76a392de250697425e0	No	Male	21	51	Stage 1b	Yes	No	No	No	Yes	Yes	Yes	No	No	No	No	No	No	No	No	No	No	No	Yes	No	No	No	No	Yes	Yes	No	No	Yes	Full-threshold	Full-threshold	Sub-threshold	Sub-threshold	Yes
589c2e65f5fa25264f0565cc1ce52502	No	Female	17	81	Stage 1b	No	No	No	No	No	No	Yes	No	No	No	No	No	No	No	No	No	No	No	Yes	No	No	No	No	No	No	No	No	Yes	Full-threshold	Full-threshold	Sub-threshold	Sub-threshold	No
9bd6d73dd448d78d64bef670aec8e12f	Yes	Female	19	71	Stage 1b	Yes	No	No	Yes	No	Yes	Yes	No	No	No	No	No	No	No	No	No	No	No	Yes	No	No	No	No	No	No	No	No	Yes	Full-threshold	Full-threshold	Sub-threshold	Sub-threshold	Yes
4a0f62933b563e8ee346f8fecb0767df	No	Female	22	61	Stage 1b	Yes	No	Yes	No	No	Yes	Yes	No	No	No	No	Yes	No	No	Yes	No	No	No	Yes	No	No	No	No	Yes	No	No	No	Yes	Sub-threshold	Sub-threshold	Sub-threshold	Sub-threshold	Yes
e1e9b865dba266b3bac80309d5924aeb	No	Male	17	60	Stage 1b	Yes	No	No	No	No	No	Yes	No	No	No	No	No	No	No	No	No	No	No	Yes	No	No	No	No	Yes	No	No	No	Yes	Full-threshold	Sub-threshold	Sub-threshold	Sub-threshold	Yes
47c2fb86b1e4d6be0d97dd5e43519119	No	Female	23	71	Stage 2plus	No	Yes	Yes	Yes	No	No	Yes	No	No	No	No	No	No	No	Yes	Yes	No	No	Yes	No	No	No	No	Yes	Yes	Yes	Yes	Yes	Sub-threshold	Sub-threshold	Full-threshold	Sub-threshold	No
e07315cb6ae3e619cb78e1ce3d45da1a	No	Male	15	50	Stage 1b	No	Yes	No	No	No	No	Yes	No	No	No	No	No	No	No	No	No	No	No	Yes	No	No	No	No	Yes	Yes	No	No	Yes	Full-threshold	Sub-threshold	Sub-threshold	Sub-threshold	No
8d21f5b1f3130d38c732c9c9ace37001	No	Male	22	70	Stage 1a	No	No	No	No	No	No	Yes	No	No	No	No	No	No	No	No	No	No	No	Yes	No	No	No	No	Yes	Yes	No	No	Yes	Sub-threshold	Sub-threshold	Sub-threshold	Sub-threshold	No
855698d1ca168e601efe059c2534be16	No	Male	24	65	Stage 1a	Yes	No	No	No	No	No	Yes	No	No	No	No	No	No	No	No	No	No	No	No	No	No	Yes	Yes	No	No	No	No	No	Sub-threshold	Sub-threshold	Sub-threshold	Sub-threshold	No
2ea432fe844400222076a6e83085ab35	No	Female	18	59	Stage 1a	Yes	No	No	No	No	No	Yes	No	No	No	No	No	No	No	No	No	No	No	Yes	No	No	No	No	No	No	No	No	No	Sub-threshold	Full-threshold	Sub-threshold	Sub-threshold	Yes
c1894c844390ff1cd162a54451dc77bd	No	Female	18	70	Stage 1b	Yes	No	No	No	No	Yes	Yes	No	No	No	No	No	No	No	Yes	No	No	No	Yes	No	No	No	No	Yes	Yes	No	No	Yes	Full-threshold	Full-threshold	Sub-threshold	Sub-threshold	Yes
dbe32bbee181a8774b73a225d150c1a0	No	Female	20	70	Stage 1a	No	No	No	No	No	No	Yes	No	No	No	No	No	No	No	No	No	No	No	No	No	No	No	Yes	No	No	No	No	No	Sub-threshold	Sub-threshold	Sub-threshold	Sub-threshold	No
7c42440f470d1bb8de98ac7f0acdee9a	Yes	Female	15	61	Stage 1b	Yes	No	No	No	No	No	Yes	No	No	No	No	Yes	No	No	No	No	No	No	Yes	No	No	No	No	No	No	No	No	Yes	Full-threshold	Sub-threshold	Sub-threshold	Sub-threshold	Yes
3cd607816c111bb67b6e1e96a861dc6a	No	Female	19	55	Stage 1a	Yes	No	No	No	No	No	Yes	No	No	No	No	No	No	No	Yes	No	No	No	No	No	Yes	No	Yes	Yes	No	No	No	Yes	Sub-threshold	Sub-threshold	Sub-threshold	Sub-threshold	Yes
cd12e34dda3169685239582023888f7e	No	Female	17	65	Stage 1a	Yes	No	No	No	No	No	Yes	No	No	No	No	No	No	No	Yes	No	No	No	Yes	No	No	No	No	No	No	No	No	No	Sub-threshold	Sub-threshold	Sub-threshold	Sub-threshold	No
6dab7260942fa10d68107d31513ed9f4	No	Male	19	65	Stage 1b	Yes	No	No	No	No	No	Yes	No	No	No	No	No	No	No	No	No	No	No	Yes	No	No	No	No	No	No	No	No	No	Full-threshold	Full-threshold	Sub-threshold	Sub-threshold	Yes
10b43a02de9b91887254ae359458064a	No	Female	18	65	Stage 1b	No	No	No	No	No	No	Yes	No	No	No	No	No	No	No	No	No	No	No	Yes	No	No	No	No	Yes	No	No	Yes	Yes	Sub-threshold	Full-threshold	Sub-threshold	Sub-threshold	No
d45a63ab47c140a33b25a792a49be9b3	No	Female	17	56	Stage 1a	Yes	No	No	No	No	No	Yes	No	No	No	No	No	No	No	No	No	Yes	No	Yes	No	No	No	No	No	No	No	No	Yes	Sub-threshold	Sub-threshold	Sub-threshold	Sub-threshold	Yes
24b514dc34188526242b343cb19a3a2d	No	Male	15	70	Stage 1a	No	No	No	No	No	No	No	Yes	No	No	No	No	No	No	Yes	No	Yes	Yes	Yes	No	No	No	No	No	No	No	No	Yes	Sub-threshold	Sub-threshold	Sub-threshold	Sub-threshold	No
36e64a2088ac292d5494ed14e498eccb	No	Male	14	60	Stage 1b	Yes	No	No	Yes	No	No	Yes	No	No	No	No	No	No	No	No	No	No	No	No	No	No	No	Yes	Yes	No	No	No	Yes	Full-threshold	Full-threshold	Sub-threshold	Sub-threshold	No
4072e6b030f44a7a4dacf2a987edfd0c	No	Male	13	51	Stage 1a	No	Yes	No	Yes	No	No	Yes	No	No	No	No	No	No	No	No	No	No	No	Yes	No	No	No	No	No	No	No	No	Yes	Full-threshold	Sub-threshold	Sub-threshold	Sub-threshold	No
4748e7b830672d1c792ce6ac5f0dc14b	No	Female	20	73	Stage 1b	Yes	No	No	No	No	No	Yes	No	No	No	No	No	No	No	No	No	No	No	Yes	No	No	No	No	No	No	No	No	Yes	Sub-threshold	Sub-threshold	Sub-threshold	Sub-threshold	Yes
343820fbb8963aefd9b86500e74b5491	No	Female	23	71	Stage 1b	No	No	No	No	No	Yes	Yes	No	No	No	No	No	No	No	Yes	Yes	No	No	Yes	No	No	No	No	No	No	No	No	Yes	Sub-threshold	Full-threshold	Sub-threshold	Sub-threshold	Yes
f27366a6862f0aea375551b03d4f50c1	No	Male	12	70	Stage 1a	No	No	No	No	No	No	Yes	No	No	No	No	No	No	No	No	No	No	No	Yes	No	No	No	No	No	No	No	Yes	No	Sub-threshold	Sub-threshold	Sub-threshold	Sub-threshold	No
b244ccd17b94ef0e9d3770409ddd8e0d	No	Female	14	51	Stage 1b	No	No	No	No	No	No	Yes	No	No	No	No	No	No	No	Yes	No	No	Yes	Yes	No	No	No	No	No	No	No	No	Yes	Sub-threshold	Sub-threshold	Sub-threshold	Sub-threshold	No
d2a0c9dc2563e1797a8bcdc9ec92cc86	No	Male	14	50	Stage 2plus	Yes	Yes	No	No	No	Yes	No	Yes	No	No	No	No	No	No	Yes	No	No	No	Yes	No	No	No	No	Yes	Yes	No	Yes	Yes	Full-threshold	Full-threshold	Sub-threshold	Sub-threshold	Yes
bb2ffb15aee3d58bd9168746c187205f	Yes	Male	16	55	Stage 1b	Yes	No	No	Yes	No	No	No	No	No	No	Yes	No	No	Yes	Yes	No	No	No	Yes	No	No	No	No	Yes	No	No	No	Yes	Full-threshold	Sub-threshold	Sub-threshold	Sub-threshold	Yes
7c9338084c0539ce8f20ce1b5b02c8b8	No	Female	17	75	Stage 1b	Yes	No	No	No	No	No	Yes	No	No	No	No	No	No	No	No	No	No	No	Yes	No	No	No	No	Yes	No	No	No	Yes	Sub-threshold	Sub-threshold	Sub-threshold	Sub-threshold	Yes
1fa9ebcab133c49b0ddf29d255e3eb23	No	Female	22	65	Stage 1b	No	No	Yes	Yes	No	No	Yes	No	No	No	No	No	No	No	Yes	No	No	No	Yes	No	No	No	No	Yes	No	No	No	Yes	Sub-threshold	Full-threshold	Sub-threshold	Sub-threshold	No
ca61a84cebb8453cf1f56a33cf326fc7	No	Female	18	65	Stage 1b	Yes	No	No	No	No	No	Yes	No	No	No	No	Yes	No	No	Yes	Yes	Yes	No	No	No	No	No	Yes	No	No	No	No	Yes	Full-threshold	Full-threshold	Sub-threshold	Sub-threshold	No
b040558282bb0df0d6c0a074ba9a348e	No	Female	25	60	Stage 2plus	Yes	No	No	Yes	Yes	Yes	Yes	No	No	No	No	No	No	No	Yes	No	No	No	Yes	No	No	No	No	Yes	Yes	No	No	Yes	Full-threshold	Sub-threshold	Sub-threshold	Sub-threshold	Yes
14731f6a32c350e239ce02d8ffaa37ca	No	Male	22	65	Stage 1a	No	No	No	No	No	No	Yes	No	No	No	No	No	No	No	Yes	Yes	No	No	Yes	No	No	No	No	Yes	No	No	No	Yes	Sub-threshold	Full-threshold	Sub-threshold	Sub-threshold	No
e65dfcb0c591de0a0223d6004ee3257d	No	Male	17	48	Stage 1b	No	Yes	No	No	Yes	No	Yes	No	No	No	No	No	No	No	Yes	No	Yes	Yes	No	No	No	No	Yes	No	No	No	No	Yes	Sub-threshold	Sub-threshold	Sub-threshold	Sub-threshold	No
00f78afbd63c19a084491fc2bb411784	No	Male	24	63	Stage 1b	No	No	No	No	No	No	Yes	No	No	No	No	No	No	No	Yes	No	Yes	No	Yes	No	No	No	No	No	No	No	No	Yes	Full-threshold	Full-threshold	Sub-threshold	Sub-threshold	No
03f918b081e149b4e36320b072952133	Yes	Female	19	65	Stage 1b	Yes	No	Yes	Yes	No	Yes	Yes	No	No	No	No	No	No	No	Yes	Yes	No	No	Yes	No	No	No	No	Yes	No	Yes	No	Yes	Full-threshold	Full-threshold	Sub-threshold	Sub-threshold	Yes
7e89d74f10535105cd699fe6cabc7a5c	Yes	Male	20	41	Stage 1b	Yes	No	No	No	Yes	Yes	Yes	No	No	No	No	No	No	No	No	No	No	No	Yes	No	No	No	No	No	No	No	No	Yes	Full-threshold	Full-threshold	Sub-threshold	Sub-threshold	Yes
276c930edf172f16ec1b5948d13d9fcd	No	Female	19	55	Stage 1b	Yes	Yes	Yes	No	No	Yes	No	No	No	No	Yes	No	No	No	Yes	No	No	No	Yes	No	No	No	No	Yes	Yes	No	No	Yes	Sub-threshold	Sub-threshold	Full-threshold	Sub-threshold	Yes
b093cdea092e787e4e3d213ae4690081	No	Female	14	65	Stage 1a	Yes	No	No	No	No	No	Yes	No	No	No	No	No	No	No	No	No	No	No	Yes	No	No	No	No	No	No	No	No	No	Sub-threshold	Sub-threshold	Sub-threshold	Sub-threshold	Yes
46a9a564043e13f8a1cd84b51d745a46	Yes	Female	15	60	Stage 1b	Yes	No	No	No	No	No	Yes	No	No	No	No	No	No	No	Yes	No	No	No	Yes	No	No	No	No	No	No	No	No	Yes	Full-threshold	Full-threshold	Sub-threshold	Sub-threshold	Yes
993f602cd3ed29db4f556f73913de173	No	Female	16	60	Stage 1b	No	No	No	Yes	No	No	Yes	No	No	No	No	No	No	No	Yes	Yes	No	No	Yes	No	No	No	No	Yes	No	No	No	Yes	Full-threshold	Full-threshold	Sub-threshold	Sub-threshold	No
1c2f9b17c7ce32c35b7cde5be0cb94d1	No	Male	19	61	Stage 1b	No	Yes	No	No	Yes	No	No	No	Yes	No	No	No	No	No	Yes	No	No	No	Yes	No	No	No	No	No	No	No	Yes	Yes	Sub-threshold	Full-threshold	Sub-threshold	Sub-threshold	No
764f9570d6636b4c621f2f01d981d86c	No	Female	22	71	Stage 1b	Yes	No	Yes	No	No	No	Yes	No	No	No	No	No	No	No	No	No	No	No	Yes	No	No	No	No	Yes	No	Yes	No	Yes	Full-threshold	Sub-threshold	Sub-threshold	Sub-threshold	Yes
638e5d03d14f7d932bc48a858b429233	Yes	Female	21	50	Stage 1b	Yes	No	No	No	Yes	Yes	Yes	No	No	No	No	Yes	No	No	Yes	No	No	Yes	No	Yes	No	No	Yes	No	No	No	No	Yes	Sub-threshold	Sub-threshold	Sub-threshold	Sub-threshold	Yes
96de93bc65799932dc37e118e9fe6530	No	Female	16	75	Stage 1a	No	No	No	No	No	No	Yes	No	No	No	No	No	No	No	No	No	No	No	Yes	No	No	No	No	No	No	No	No	No	Sub-threshold	Sub-threshold	Sub-threshold	Sub-threshold	No
c6a3a98047b90627a9cea99ecbe180d5	No	Male	14	60	Stage 1b	Yes	No	No	Yes	No	No	No	No	No	Yes	Yes	No	No	No	No	No	No	No	No	No	Yes	No	No	No	No	No	No	Yes	Sub-threshold	Sub-threshold	Sub-threshold	Sub-threshold	Yes
66f1b23fcfdb81135c600c559c7c49f9	No	Female	15	63	Stage 1b	Yes	No	No	No	No	No	Yes	No	No	No	No	No	No	No	No	No	No	No	Yes	No	No	No	No	Yes	No	No	No	Yes	Full-threshold	Sub-threshold	Sub-threshold	Sub-threshold	Yes
8149d6e53f9f516ed942b50f43c91dda	No	Female	17	90	Stage 1a	No	No	No	No	No	No	No	No	No	Yes	No	No	No	No	No	No	No	No	Yes	No	No	No	No	No	No	No	No	Yes	Sub-threshold	Sub-threshold	Sub-threshold	Sub-threshold	Yes
bc9566cf144c05f3dd8939f6eba8b071	No	Female	15	62	Stage 1b	Yes	No	No	No	No	No	Yes	No	No	No	No	No	No	No	No	No	No	No	No	No	No	No	Yes	No	No	No	No	No	Sub-threshold	Full-threshold	Sub-threshold	Sub-threshold	Yes
ceefd26dab42058d7de86867a17add8a	No	Female	18	71	Stage 1b	Yes	No	No	No	No	No	Yes	No	No	No	No	No	No	No	No	No	No	No	Yes	No	No	No	No	No	No	No	No	Yes	Sub-threshold	Full-threshold	Sub-threshold	Sub-threshold	Yes
e0dd5b3382855ed2e7c92d4451832203	No	Female	20	70	Stage 1b	Yes	No	No	No	No	No	No	No	No	No	No	No	No	No	Yes	No	No	No	Yes	No	No	No	No	No	No	No	No	Yes	Full-threshold	Full-threshold	Sub-threshold	Sub-threshold	No
19844acb4789d51e3bb8701c044419e4	Yes	Female	15	57	Stage 1b	No	Yes	Yes	No	No	Yes	Yes	No	No	No	No	No	No	No	Yes	Yes	No	No	Yes	No	No	No	No	No	No	No	No	No	Sub-threshold	Sub-threshold	Sub-threshold	Sub-threshold	Yes
45191f5fc712afd52c3cb39160079f7f	No	Male	21	65	Stage 1b	Yes	No	No	No	No	No	Yes	No	No	No	No	No	No	No	Yes	No	No	No	Yes	No	No	No	No	Yes	No	No	No	Yes	Full-threshold	Full-threshold	Sub-threshold	Sub-threshold	Yes
a543684e25499597f08c4443fbf426a8	No	Female	15	71	Stage 1a	Yes	No	No	No	No	No	Yes	No	No	No	No	No	No	No	Yes	Yes	No	No	Yes	No	No	No	No	No	No	No	No	No	Sub-threshold	Sub-threshold	Sub-threshold	Sub-threshold	Yes
0e0753113e45aee2e53fe21241de7aa9	No	Male	17	65	Stage 1b	Yes	No	No	Yes	No	No	Yes	No	No	No	No	No	No	No	No	No	No	No	No	No	No	No	Yes	No	No	No	No	Yes	Full-threshold	Sub-threshold	Sub-threshold	Sub-threshold	Yes
88cc88b1ecf770f62882462f9c2a8503	No	Female	23	51	Stage 1a	Yes	No	No	No	Yes	No	Yes	No	No	No	No	No	No	No	Yes	No	Yes	Yes	Yes	No	No	No	No	No	No	No	No	No	Sub-threshold	Sub-threshold	Sub-threshold	Sub-threshold	No
9ffcabcfd70ce6999b68679101c327b0	No	Female	14	71	Stage 1b	No	No	No	No	No	No	Yes	No	No	No	No	No	No	No	No	No	No	No	Yes	No	No	No	No	No	No	No	No	Yes	Sub-threshold	Full-threshold	Sub-threshold	Sub-threshold	No
aff64dce6c7a0ae44d0a738e12ac2951	No	Male	15	65	Stage 1b	Yes	Yes	No	No	No	No	Yes	No	No	No	No	No	No	No	No	No	Yes	No	Yes	No	No	No	No	Yes	No	No	No	No	Sub-threshold	Sub-threshold	Sub-threshold	Sub-threshold	No
0dc126a6ce198130ebad401a429fddaf	No	Female	15	70	Stage 1b	No	No	No	No	No	No	Yes	No	No	No	No	No	No	No	No	Yes	No	No	Yes	No	No	No	No	No	No	No	No	Yes	Sub-threshold	Full-threshold	Sub-threshold	Sub-threshold	No
3b734f20af3c1198c4117b34166b3d03	No	Male	20	70	Stage 1b	Yes	No	No	No	No	No	Yes	No	No	No	No	No	No	No	Yes	No	No	No	Yes	No	No	No	No	Yes	No	No	No	Yes	Full-threshold	Full-threshold	Sub-threshold	Sub-threshold	Yes
048519f122d851e78be426e69b563f34	No	Female	21	70	Stage 1b	Yes	No	No	No	No	No	Yes	No	No	No	No	Yes	No	No	Yes	Yes	No	No	No	No	No	No	Yes	Yes	No	No	No	Yes	Full-threshold	Full-threshold	Sub-threshold	Sub-threshold	Yes
7e317906d5dbf9a42b7c93d57b4f7705	Yes	Female	15	62	Stage 1b	Yes	No	No	No	No	No	Yes	No	No	No	No	No	No	No	No	No	No	No	Yes	No	No	No	No	No	No	No	No	Yes	Sub-threshold	Full-threshold	Sub-threshold	Sub-threshold	Yes
12428a43cfc9bf4dd4c805583490ba72	No	Female	18	80	Stage 1b	Yes	No	No	No	No	No	Yes	No	No	No	No	Yes	No	No	No	No	No	No	Yes	No	No	No	No	Yes	Yes	No	No	Yes	Full-threshold	Sub-threshold	Sub-threshold	Sub-threshold	Yes
bf7866b80579b2ec3fd340e0f24a62d4	Yes	Female	17	55	Stage 1b	Yes	Yes	No	Yes	No	No	Yes	No	No	No	No	No	No	No	No	No	No	No	Yes	No	No	No	No	No	No	No	No	Yes	Full-threshold	Full-threshold	Sub-threshold	Sub-threshold	Yes
93903fafc7f77cce10fde5f674d81f46	Yes	Female	17	51	Stage 1b	Yes	No	No	No	No	No	Yes	No	No	No	No	No	No	No	No	No	No	No	Yes	No	No	No	No	Yes	Yes	No	No	Yes	Full-threshold	Full-threshold	Sub-threshold	Sub-threshold	Yes
c95e8ccd066f68002f0f570c8260fa98	No	Female	18	81	Stage 1a	No	No	No	No	No	No	Yes	No	No	No	No	No	No	No	No	No	No	No	Yes	No	No	No	No	Yes	No	No	No	No	Sub-threshold	Full-threshold	Sub-threshold	Sub-threshold	No
ac1dfd17bd1db71256c1e5c2d8f8c9f8	No	Female	13	61	Stage 1b	Yes	No	No	No	No	No	Yes	No	No	No	No	No	No	No	No	No	No	No	Yes	No	No	No	No	No	No	No	No	Yes	Sub-threshold	Sub-threshold	Sub-threshold	Sub-threshold	Yes
a2a26c1cb0c71edfa74d91236acc8258	No	Female	17	58	Stage 1b	Yes	No	No	No	No	No	Yes	No	No	No	No	No	No	No	Yes	No	Yes	Yes	No	No	Yes	No	Yes	No	No	No	No	No	Full-threshold	Full-threshold	Sub-threshold	Sub-threshold	No
e5250b11f6198b634ccfeb2408b60b69	No	Female	14	61	Stage 1a	Yes	Yes	No	No	No	No	Yes	No	No	No	No	No	No	No	No	No	No	No	Yes	No	No	No	No	No	No	No	No	Yes	Sub-threshold	Full-threshold	Sub-threshold	Sub-threshold	No
cddfd0ace01c5fcb76750ed8a33223f5	No	Female	17	61	Stage 1b	No	No	No	No	Yes	No	Yes	No	No	No	No	No	Yes	No	Yes	No	Yes	No	Yes	No	No	No	No	Yes	No	No	No	Yes	Sub-threshold	Full-threshold	Sub-threshold	Sub-threshold	No
0234f22dcf2755b51f0d5b059c3b2f8c	No	Female	21	50	Stage 2plus	No	No	No	No	Yes	Yes	Yes	No	No	No	No	No	No	Yes	Yes	No	No	No	Yes	No	No	No	No	Yes	No	No	No	Yes	Full-threshold	Full-threshold	Sub-threshold	Sub-threshold	No
58489f0bd00a1310f81589002b49ac92	No	Male	19	55	Stage 1b	Yes	Yes	No	No	Yes	No	Yes	No	No	No	No	No	No	No	No	No	No	No	Yes	No	No	No	No	No	No	No	No	No	Full-threshold	Sub-threshold	Sub-threshold	Sub-threshold	Yes
80de6725594e974494357e27e1b782d7	No	Female	18	61	Stage 1b	Yes	No	No	No	No	No	Yes	No	No	No	No	No	No	No	No	No	No	No	Yes	No	No	No	No	Yes	No	No	No	Yes	Sub-threshold	Full-threshold	Sub-threshold	Sub-threshold	Yes
969112215b56f0693e4cc63ed03039a1	Yes	Male	14	51	Stage 1b	Yes	Yes	No	No	No	No	Yes	No	No	No	No	No	No	No	No	No	No	No	Yes	No	No	No	No	No	No	No	No	Yes	Full-threshold	Full-threshold	Sub-threshold	Sub-threshold	Yes
71cf662c493f85d2d751f70082b87d72	Yes	Female	17	60	Stage 1b	Yes	No	No	No	No	No	Yes	No	No	No	No	No	No	No	No	No	No	No	Yes	No	No	No	No	No	No	No	No	No	Full-threshold	Sub-threshold	Sub-threshold	Sub-threshold	No
846380288d01c9215b9ad68a508e30a7	No	Female	18	60	Stage 1b	Yes	Yes	No	No	No	No	No	No	No	No	No	No	Yes	No	Yes	Yes	No	No	Yes	No	No	No	No	No	No	No	No	Yes	Sub-threshold	Full-threshold	Sub-threshold	Sub-threshold	Yes
8e5017d5a1d19ec1a5ebbb242896f44b	No	Male	13	61	Stage 1a	No	No	No	No	No	No	No	Yes	Yes	No	No	No	No	No	No	No	No	No	Yes	No	No	No	No	No	No	No	Yes	No	Sub-threshold	Sub-threshold	Sub-threshold	Sub-threshold	No
a92e29eeee3cd2816305d6001e56cb69	No	Female	22	53	Stage 1b	Yes	Yes	Yes	Yes	Yes	Yes	Yes	No	No	No	No	No	No	No	No	No	No	No	Yes	No	No	No	No	Yes	No	Yes	No	No	Full-threshold	Sub-threshold	Sub-threshold	Sub-threshold	Yes
8ef4e0321d72eb5ac7ae78be89c80c94	Yes	Female	16	70	Stage 1a	No	No	No	No	No	No	Yes	No	No	No	No	No	No	No	No	No	No	No	Yes	No	No	No	No	No	No	No	No	No	Sub-threshold	Sub-threshold	Sub-threshold	Sub-threshold	Yes
5f6982c4e81e4ebd059ee2b3fdf7a49d	No	Male	20	61	Stage 1b	Yes	No	No	No	No	Yes	Yes	No	No	No	No	No	No	No	No	No	No	No	No	No	No	No	Yes	Yes	No	Yes	No	Yes	Full-threshold	Sub-threshold	Sub-threshold	Sub-threshold	Yes
267d96859b4ff89f994b998c5a00d1be	No	Male	21	55	Stage 1b	Yes	Yes	No	No	No	No	No	No	Yes	No	No	Yes	No	No	No	No	No	No	No	No	No	No	Yes	No	No	No	Yes	No	Sub-threshold	Sub-threshold	Sub-threshold	Sub-threshold	Yes
e797bfcb46adb93ed74da53202f6d25c	Yes	Female	14	71	Stage 1b	Yes	No	No	No	No	No	Yes	No	No	No	No	No	No	No	No	No	No	No	Yes	No	No	No	No	No	No	No	No	Yes	Full-threshold	Full-threshold	Sub-threshold	Sub-threshold	Yes
1313cb7ac707958d95bf657a1658f5af	No	Female	20	65	Stage 1b	No	No	No	Yes	No	No	Yes	No	No	No	No	No	No	No	No	Yes	No	No	Yes	No	No	No	No	No	No	No	No	Yes	Sub-threshold	Full-threshold	Sub-threshold	Sub-threshold	No
1e7e08a590af32472bb0c12ce14095af	No	Female	20	65	Stage 1b	No	No	No	No	No	No	No	No	No	No	No	No	No	No	No	No	No	No	No	No	No	No	Yes	No	No	No	No	Yes	Sub-threshold	Full-threshold	Sub-threshold	Sub-threshold	No
226d983ae05a4e19f43a9bb871f16d87	No	Male	23	60	Stage 1b	Yes	No	No	No	No	No	Yes	No	No	No	No	No	No	No	No	No	No	Yes	Yes	No	No	No	No	No	No	No	No	Yes	Full-threshold	Sub-threshold	Sub-threshold	Sub-threshold	No
c673861af416d594924ae1d71accee4c	No	Male	22	62	Stage 1b	Yes	No	No	No	No	No	Yes	No	No	No	No	No	No	No	Yes	No	No	No	Yes	No	No	No	No	No	No	No	No	No	Full-threshold	Full-threshold	Sub-threshold	Sub-threshold	No
8e5da600f95a62166f0862c5aabccafb	No	Female	19	60	Stage 1b	Yes	No	No	No	No	No	Yes	No	No	No	No	No	Yes	No	Yes	Yes	No	No	No	No	No	No	Yes	No	No	No	No	No	Sub-threshold	Full-threshold	Sub-threshold	Sub-threshold	Yes
c27d10b95c03648bfb44dba087c1e2e2	No	Male	17	65	Stage 1a	Yes	No	No	No	No	No	No	No	Yes	No	No	Yes	No	No	No	No	No	No	Yes	No	No	No	No	No	No	No	Yes	No	Sub-threshold	Sub-threshold	Sub-threshold	Sub-threshold	Yes
eb191fe8df93ef6f8bd8178bc573c7a9	No	Male	19	60	Stage 1b	Yes	No	No	No	No	No	Yes	No	No	No	No	No	No	No	No	No	No	No	Yes	No	No	No	No	No	No	No	No	No	Full-threshold	Full-threshold	Sub-threshold	Sub-threshold	No
0b0a974e9fc6ed4e59dcacd2bedb5f61	Yes	Female	19	55	Stage 1b	Yes	Yes	Yes	No	Yes	Yes	No	No	No	No	No	No	No	Yes	No	Yes	Yes	Yes	Yes	No	No	No	No	Yes	Yes	No	No	Yes	Full-threshold	Sub-threshold	Sub-threshold	Sub-threshold	Yes
734e905af84650b42a4a88c362004b08	Yes	Male	23	65	Stage 1b	Yes	No	No	No	No	No	Yes	No	No	No	No	No	No	No	No	No	No	No	Yes	No	No	No	No	Yes	No	No	No	No	Full-threshold	Sub-threshold	Sub-threshold	Sub-threshold	Yes
bf2a3a1b7d11af72b576204008164b7d	Yes	Female	15	70	Stage 1b	Yes	No	No	No	No	No	Yes	No	No	No	No	No	No	No	No	No	No	No	Yes	No	No	No	No	No	No	No	No	Yes	Full-threshold	Full-threshold	Sub-threshold	Sub-threshold	Yes
c3061205cd245d98a2a68a5cac2a41fd	No	Male	21	70	Stage 1a	No	No	No	No	No	No	Yes	No	No	No	No	No	No	No	No	No	No	No	No	Yes	No	No	No	No	No	No	No	No	Sub-threshold	Sub-threshold	Sub-threshold	Sub-threshold	No
7f260c991ffcfcd3a879f9018fc40196	No	Female	20	70	Stage 1b	Yes	No	No	No	No	No	Yes	No	No	No	No	No	No	No	No	No	No	No	Yes	No	No	No	No	Yes	No	No	No	Yes	Full-threshold	Sub-threshold	Sub-threshold	Sub-threshold	No
82cd4e100b4aa3a4fc902994902370b6	No	Female	14	61	Stage 1b	Yes	No	No	No	No	No	No	Yes	No	No	No	No	No	No	Yes	No	No	No	Yes	No	No	No	No	No	No	No	No	Yes	Sub-threshold	Full-threshold	Sub-threshold	Sub-threshold	Yes
3dbd9d91803996ee215dcb78d131564a	Yes	Female	14	58	Stage 1a	Yes	No	No	No	No	No	Yes	No	No	No	No	No	No	No	No	No	Yes	Yes	Yes	No	No	No	No	No	No	No	No	No	Sub-threshold	Full-threshold	Sub-threshold	Sub-threshold	Yes
e33141b0503003310a5a45975490d24a	No	Female	20	75	Stage 1a	No	No	No	No	No	No	Yes	No	No	No	No	No	No	No	No	No	No	No	Yes	No	No	No	No	No	No	No	No	No	Sub-threshold	Sub-threshold	Sub-threshold	Sub-threshold	No
2707c67131878a783e4918c6478b0d0e	No	Male	16	50	Stage 2plus	No	Yes	No	No	Yes	Yes	Yes	No	No	No	No	No	No	No	No	No	Yes	No	Yes	No	No	No	No	No	No	Yes	Yes	Yes	Full-threshold	Sub-threshold	Sub-threshold	Full-threshold	No
087c25227f5b50397214cece7529886c	No	Female	18	71	Stage 1b	No	No	No	No	No	No	Yes	No	No	No	No	Yes	No	No	No	Yes	No	No	Yes	No	No	No	No	No	No	No	No	Yes	Full-threshold	Full-threshold	Sub-threshold	Sub-threshold	Yes
1c69fb7580c3382a5d0e054a36ebbec5	No	Male	25	61	Stage 1b	No	No	No	No	No	No	Yes	No	No	No	No	No	No	No	No	No	No	No	Yes	No	No	No	No	Yes	No	No	No	Yes	Sub-threshold	Full-threshold	Sub-threshold	Sub-threshold	No
4abe6856ea7ced0bd8a544834dd99eb7	No	Male	23	75	Stage 1a	No	No	No	No	No	No	Yes	No	No	No	No	No	No	No	Yes	No	No	No	No	No	No	No	Yes	No	No	No	No	No	Sub-threshold	Sub-threshold	Sub-threshold	Sub-threshold	No
a4a908d98ae43af750ae6948e7c0ac95	No	Male	17	75	Stage 1a	No	No	No	Yes	No	No	Yes	No	No	No	No	No	No	No	No	No	No	No	Yes	No	No	No	No	No	No	No	No	No	Sub-threshold	Sub-threshold	Sub-threshold	Sub-threshold	No
0e9df22909228651ae58099c7c8762af	Yes	Male	16	60	Stage 1b	Yes	Yes	No	No	No	No	Yes	No	No	No	No	No	No	No	Yes	No	No	No	Yes	No	No	No	No	No	No	No	No	No	Sub-threshold	Sub-threshold	Sub-threshold	Sub-threshold	Yes
5e6f334cc40426f6a1c2cb30b11a2cfa	No	Female	19	60	Stage 1a	Yes	No	No	No	No	No	Yes	No	No	No	No	No	No	No	Yes	No	Yes	No	Yes	No	No	No	No	No	No	No	No	Yes	Full-threshold	Sub-threshold	Sub-threshold	Sub-threshold	No
fe540fb846badbbf2b601cd8edc948b6	No	Female	22	60	Stage 1b	Yes	No	Yes	Yes	Yes	Yes	Yes	No	No	No	No	No	No	No	Yes	No	No	Yes	Yes	No	No	No	No	No	No	No	No	Yes	Full-threshold	Sub-threshold	Sub-threshold	Sub-threshold	Yes
a1b63ed4fa683c3d3d2e6ea380997333	No	Female	19	50	Stage 1b	No	No	Yes	No	Yes	No	No	No	Yes	No	No	No	No	No	No	No	No	No	Yes	No	No	No	No	No	No	No	Yes	No	Sub-threshold	Sub-threshold	Sub-threshold	Sub-threshold	No
fd28d29696d312c5ad1cdb59df06ad16	No	Female	23	55	Stage 1a	No	No	No	No	Yes	No	Yes	No	No	No	No	No	No	Yes	Yes	Yes	No	No	Yes	No	No	No	No	No	No	No	No	No	Sub-threshold	Full-threshold	Sub-threshold	Sub-threshold	No
7e88e59e89a8a682d2d0d176cd59e0bf	No	Female	24	81	Stage 1a	No	No	No	No	No	No	Yes	No	No	No	No	No	No	No	No	No	No	No	Yes	No	No	No	No	No	No	No	No	No	Sub-threshold	Full-threshold	Sub-threshold	Sub-threshold	No
e8f209e845bd0ae67376f518aae8b6ce	No	Male	25	58	Stage 1b	Yes	No	No	No	No	No	Yes	No	No	No	No	No	No	No	No	No	No	No	Yes	No	No	No	No	Yes	Yes	No	No	No	Sub-threshold	Sub-threshold	Sub-threshold	Sub-threshold	Yes
17f5bf06bf6d229e036a724bfd7d0728	No	Female	19	51	Stage 1b	Yes	No	Yes	No	Yes	No	Yes	No	No	No	No	No	No	No	No	No	No	No	Yes	No	No	No	No	Yes	No	No	No	No	Sub-threshold	Sub-threshold	Sub-threshold	Sub-threshold	Yes
ec5d07c678426b838cad08a8fb66cbf5	No	Female	14	70	Stage 1a	No	No	No	No	No	No	Yes	No	No	No	No	No	No	No	No	No	No	No	Yes	No	No	No	No	No	No	No	No	No	Sub-threshold	Sub-threshold	Sub-threshold	Sub-threshold	No
22e7f036f514efa269f7af9218e128a6	No	Female	14	75	Stage 1a	No	Yes	No	No	No	No	Yes	No	No	No	No	No	No	No	No	No	No	No	Yes	No	No	No	No	No	No	No	No	No	Sub-threshold	Sub-threshold	Sub-threshold	Sub-threshold	No
757a8b9d1c0fcd3f87926ec329a72840	Yes	Male	16	68	Stage 1b	Yes	No	No	No	No	No	Yes	No	No	No	No	No	No	No	No	No	No	No	Yes	No	No	No	No	No	No	No	No	Yes	Full-threshold	Sub-threshold	Sub-threshold	Sub-threshold	Yes
203e735cfe350c507af90a2e3a5b7e56	No	Female	28	50	Stage 1b	No	Yes	No	Yes	No	No	No	Yes	No	No	No	Yes	No	No	Yes	Yes	No	No	No	No	No	Yes	Yes	Yes	Yes	Yes	Yes	Yes	Sub-threshold	Sub-threshold	Sub-threshold	Sub-threshold	No
84e9d09c62156f1c694bdf94ea78b460	No	Female	20	75	Stage 1b	No	No	No	No	No	No	Yes	No	No	No	No	No	No	No	No	No	No	No	Yes	No	No	No	No	No	No	No	No	No	Full-threshold	Sub-threshold	Sub-threshold	Sub-threshold	No
022e12f7745e8edda6c9ef746020c3c9	No	Female	16	60	Stage 1b	No	No	No	Yes	No	No	No	No	No	No	No	Yes	No	No	Yes	Yes	No	No	No	No	No	No	Yes	No	No	No	No	Yes	Sub-threshold	Full-threshold	Sub-threshold	Sub-threshold	No
42b342aa7a75dc39f7618d8145c590b1	No	Female	19	75	Stage 2plus	No	No	No	Yes	No	Yes	Yes	No	No	No	No	No	No	No	Yes	No	No	No	No	No	No	No	Yes	Yes	No	No	No	Yes	Full-threshold	Full-threshold	Sub-threshold	Sub-threshold	Yes
811747e47fd36259d1d126ab58e68b20	Yes	Female	23	60	Stage 1a	Yes	No	No	No	Yes	No	Yes	No	No	No	No	No	No	No	No	No	No	No	Yes	No	No	No	No	No	No	No	No	Yes	Sub-threshold	Sub-threshold	Sub-threshold	Sub-threshold	Yes
ec39be478a05711d5edb9311a7e63d9e	No	Female	17	51	Stage 1a	No	No	No	No	Yes	No	Yes	No	No	No	No	No	No	No	Yes	No	No	No	Yes	No	No	No	No	No	No	No	No	Yes	Sub-threshold	Full-threshold	Sub-threshold	Sub-threshold	No
cd0f2127031e3156af8022b3dcafc732	No	Female	17	75	Stage 1b	Yes	No	No	No	No	No	Yes	No	No	No	No	No	No	No	Yes	Yes	No	No	Yes	No	No	No	No	Yes	No	No	No	Yes	Full-threshold	Full-threshold	Sub-threshold	Sub-threshold	Yes
ffde5986211dd66a6d6dc00c7d0f1b19	No	Female	22	75	Stage 1a	No	No	No	No	No	No	Yes	No	No	No	No	No	No	No	Yes	Yes	No	No	Yes	No	No	No	No	No	No	No	No	No	Sub-threshold	Full-threshold	Sub-threshold	Sub-threshold	No
bb1fbfb93ff5b2689a8168dc8d112b16	Yes	Female	14	60	Stage 1b	No	No	No	No	No	No	Yes	No	No	No	No	No	No	No	Yes	Yes	No	No	Yes	No	No	No	No	No	No	No	No	No	Full-threshold	Sub-threshold	Sub-threshold	Sub-threshold	Yes
480b4d5405a2dcff657e9436a4d34844	Yes	Female	23	51	Stage 1b	Yes	No	No	No	Yes	Yes	Yes	No	No	No	No	No	No	No	Yes	Yes	No	No	No	No	No	No	Yes	Yes	No	No	No	Yes	Full-threshold	Sub-threshold	Sub-threshold	Sub-threshold	Yes
24234e14d8a96d66123bcabc9bf8887e	No	Female	23	80	Stage 1a	Yes	No	No	No	No	No	Yes	No	No	No	No	No	No	No	Yes	No	No	No	No	No	No	No	Yes	No	No	No	No	Yes	Sub-threshold	Sub-threshold	Sub-threshold	Sub-threshold	No
1e4c8a9067e20b2b29347a33c2313ab7	No	Male	20	60	Stage 2plus	No	Yes	Yes	No	Yes	Yes	Yes	No	No	No	No	No	No	No	No	No	No	No	Yes	No	No	No	No	No	Yes	Yes	No	Yes	Sub-threshold	Full-threshold	Sub-threshold	Full-threshold	No
6649f77b1146070fa4cdeb2d836dd5b0	No	Male	17	65	Stage 1b	Yes	No	No	No	No	No	Yes	No	No	No	No	No	No	No	Yes	No	No	No	Yes	No	No	No	No	No	No	No	No	No	Full-threshold	Sub-threshold	Sub-threshold	Sub-threshold	Yes
6dd34e5788ae37127338049215edc1c0	No	Male	17	61	Stage 1a	No	No	No	No	No	No	Yes	No	No	No	No	No	No	No	No	No	Yes	No	No	No	No	No	Yes	No	No	No	No	No	Sub-threshold	Sub-threshold	Sub-threshold	Sub-threshold	No
a808bb494e444e3069ae8f83fa9e8100	Yes	Female	15	68	Stage 1b	Yes	No	Yes	No	No	No	Yes	No	No	No	No	Yes	No	No	No	No	No	No	No	No	No	No	Yes	Yes	No	No	No	Yes	Full-threshold	Sub-threshold	Sub-threshold	Sub-threshold	Yes
0aa4e3209a75d8f60442bc7a2d39a1ba	No	Male	17	75	Stage 1b	Yes	No	No	Yes	No	No	Yes	No	No	No	No	No	No	No	No	No	No	No	No	No	No	No	Yes	Yes	No	No	No	Yes	Sub-threshold	Sub-threshold	Sub-threshold	Sub-threshold	Yes
a7040df1c41497bd409b00c6e0d67ea3	No	Male	14	68	Stage 1a	Yes	No	No	No	No	No	Yes	No	No	No	No	No	No	No	No	No	No	No	Yes	No	No	No	No	No	No	No	No	No	Sub-threshold	Sub-threshold	Sub-threshold	Sub-threshold	Yes
0ed26db0d97f8c69f141ecbe64cf85e8	No	Male	17	60	Stage 1b	Yes	No	No	No	Yes	No	Yes	No	No	No	No	Yes	No	No	No	No	No	No	Yes	No	No	No	No	Yes	No	No	No	Yes	Full-threshold	Full-threshold	Sub-threshold	Sub-threshold	No
fda72b465d7451d8e48adbe927591ea5	No	Male	13	78	Stage 1a	No	No	No	Yes	No	No	Yes	No	No	No	No	No	No	No	Yes	Yes	No	No	Yes	No	No	No	No	No	No	No	No	No	Sub-threshold	Sub-threshold	Sub-threshold	Sub-threshold	No
d6585fc213b037d3d560d3baca3bfb16	No	Female	15	55	Stage 1a	Yes	No	No	No	Yes	No	Yes	No	No	No	No	No	Yes	No	No	No	No	No	Yes	No	No	No	No	No	No	No	No	No	Sub-threshold	Sub-threshold	Sub-threshold	Sub-threshold	Yes
6f4e6e553a6382ac7827012d92ad4f6b	No	Female	17	61	Stage 1a	No	No	No	No	No	No	Yes	No	No	No	No	No	No	No	No	No	Yes	No	No	No	Yes	No	No	No	No	No	No	No	Sub-threshold	Sub-threshold	Sub-threshold	Sub-threshold	Yes
008e2ca4c9b4c12b343cf1cb866d2be2	Yes	Female	14	60	Stage 1b	Yes	Yes	No	No	No	Yes	Yes	No	No	No	No	No	No	No	No	No	No	No	Yes	No	No	No	No	Yes	No	No	Yes	Yes	Full-threshold	Full-threshold	Sub-threshold	Sub-threshold	Yes
c4dbf6d1d8b25408e86d3ceaa71a9dda	No	Female	20	70	Stage 1a	No	No	No	Yes	No	No	Yes	No	No	No	No	No	No	No	No	No	No	No	Yes	No	No	No	No	No	No	No	No	Yes	Full-threshold	Sub-threshold	Sub-threshold	Sub-threshold	No
e7c74e4600668789c4a9f79e2a0d66ab	No	Male	23	65	Stage 1b	No	Yes	No	No	Yes	No	Yes	No	No	No	No	No	No	No	Yes	Yes	Yes	No	Yes	No	No	No	No	Yes	No	No	No	No	Sub-threshold	Full-threshold	Sub-threshold	Sub-threshold	No
a9ea0bff55d68cb072aa691889f3b716	No	Female	14	55	Stage 1a	No	No	No	No	No	No	Yes	No	No	No	No	No	No	No	Yes	Yes	No	No	Yes	No	No	No	No	No	No	No	No	No	Sub-threshold	Sub-threshold	Sub-threshold	Sub-threshold	No
b49045a047b86e73f85ed2fea77c0e2e	No	Female	23	65	Stage 1b	Yes	No	Yes	No	Yes	Yes	No	No	No	No	No	No	No	No	No	Yes	No	No	No	No	No	No	Yes	Yes	No	No	No	Yes	Full-threshold	Full-threshold	Sub-threshold	Sub-threshold	Yes
a7a4ad13b8b1a2ed86f9f5aa41cde208	No	Female	15	51	Stage 1b	Yes	Yes	No	No	No	No	Yes	No	No	No	No	No	No	No	No	No	No	No	Yes	No	No	No	No	No	No	No	No	Yes	Sub-threshold	Sub-threshold	Sub-threshold	Sub-threshold	Yes
18950886091195cc0a1d3c9bdcaa6636	No	Male	18	70	Stage 1a	Yes	No	No	No	No	No	Yes	No	No	No	No	No	No	No	Yes	Yes	No	No	Yes	No	No	No	No	No	No	No	No	No	Sub-threshold	Sub-threshold	Sub-threshold	Sub-threshold	No
848a2f6eb487a344d3ff66a9e7d83522	No	Female	25	65	Stage 1b	No	No	No	No	No	No	Yes	No	No	No	No	No	Yes	No	Yes	No	No	Yes	Yes	No	No	No	No	Yes	No	No	No	Yes	Full-threshold	Full-threshold	Sub-threshold	Sub-threshold	Yes
336f9d33cdc9cd01c8fa4f69aaff52ac	No	Male	24	65	Stage 2plus	No	No	Yes	Yes	No	Yes	Yes	No	No	No	No	No	No	No	No	No	No	No	Yes	No	No	No	No	No	Yes	No	No	Yes	Full-threshold	Full-threshold	Sub-threshold	Sub-threshold	No
7e666b3efe941da523f1578d010b3075	No	Male	22	90	Stage 1a	No	No	No	No	No	No	Yes	No	No	No	No	No	No	No	No	No	No	No	Yes	No	No	No	No	No	No	No	No	No	Sub-threshold	Sub-threshold	Sub-threshold	Sub-threshold	No
b31c870b124a53982c30e8b6c2d40309	Yes	Male	15	51	Stage 1b	Yes	No	No	No	No	No	Yes	No	No	No	No	No	No	No	Yes	Yes	No	No	No	No	No	No	Yes	No	No	No	No	Yes	Full-threshold	Full-threshold	Sub-threshold	Sub-threshold	No
19ae1a91a18f0ae6dcc3061ec4a9cce4	No	Female	18	61	Stage 1a	Yes	No	No	No	No	Yes	Yes	No	No	No	No	No	No	No	No	No	No	Yes	Yes	No	No	No	No	No	No	No	No	No	Sub-threshold	Sub-threshold	Sub-threshold	Sub-threshold	Yes
57b505df200b988aa18dbbcffe482030	No	Female	21	71	Stage 1b	No	No	No	No	No	No	Yes	No	No	No	No	No	No	No	No	No	No	No	Yes	No	No	No	No	No	No	No	No	Yes	Full-threshold	Full-threshold	Sub-threshold	Sub-threshold	No
32900ad7ecf0c915272fe123b679904e	Yes	Female	21	65	Stage 1b	Yes	No	Yes	Yes	No	No	Yes	No	No	No	No	No	No	No	No	No	No	No	No	No	No	No	Yes	Yes	No	No	No	No	Sub-threshold	Full-threshold	Sub-threshold	Sub-threshold	Yes
81a97fd762d8a83f0f8a38795117aa7d	No	Female	21	70	Stage 1a	Yes	No	No	No	No	No	Yes	No	No	No	No	No	No	No	No	No	No	No	Yes	No	No	No	No	No	No	No	No	No	Full-threshold	Sub-threshold	Sub-threshold	Sub-threshold	No
f16c3ad1341ccf48ad1138be44ce5f9a	No	Female	16	70	Stage 1a	No	No	No	No	No	No	Yes	No	No	No	No	No	No	No	No	No	No	No	Yes	No	No	No	No	No	No	No	No	No	Sub-threshold	Sub-threshold	Sub-threshold	Sub-threshold	No
c211ef33a44ea39ef9f3f15757bc5bfa	No	Female	17	70	Stage 1b	Yes	No	No	No	No	No	Yes	No	No	No	No	No	No	No	No	No	No	No	No	No	No	No	Yes	No	No	No	No	Yes	Full-threshold	Sub-threshold	Sub-threshold	Sub-threshold	No
99079a19b41be25de8dd44bdf9c8f2d6	No	Male	17	55	Stage 1a	No	No	No	No	No	No	Yes	No	No	No	No	No	No	No	No	No	No	No	No	No	No	No	No	No	No	No	No	No	Sub-threshold	Sub-threshold	Sub-threshold	Sub-threshold	No
1ef1ea7aa826161ff2dd38996dd791c1	No	Male	24	51	Stage 1b	Yes	No	No	No	No	No	Yes	No	No	No	No	No	No	No	Yes	No	No	Yes	Yes	No	No	No	No	No	No	No	No	No	Full-threshold	Sub-threshold	Sub-threshold	Sub-threshold	No
beaeb531cd295d952accfbfd75b4231e	Yes	Female	12	61	Stage 1b	No	No	No	No	No	No	No	No	No	No	No	No	No	No	Yes	Yes	No	No	Yes	No	No	No	No	No	No	No	No	Yes	Sub-threshold	Full-threshold	Sub-threshold	Sub-threshold	Yes
3a2da978419ebc65ea74aa054df8dca5	No	Female	12	70	Stage 1b	No	Yes	No	No	No	No	No	No	No	Yes	No	No	No	No	Yes	No	No	Yes	Yes	No	No	No	No	No	No	No	No	Yes	Sub-threshold	Full-threshold	Sub-threshold	Sub-threshold	No
adaafff8ee6b4e63aef670cef2495868	No	Male	22	65	Stage 1a	No	No	No	No	No	No	Yes	No	No	No	No	No	No	No	Yes	No	No	No	Yes	No	No	No	No	No	No	No	No	No	Full-threshold	Sub-threshold	Sub-threshold	Sub-threshold	No
5b8e3e50902ff03efa94e5f5bfdd9407	No	Female	19	65	Stage 1b	Yes	No	No	No	No	No	Yes	No	No	No	No	No	No	No	No	No	No	No	Yes	No	No	No	No	Yes	No	No	No	Yes	Sub-threshold	Full-threshold	Sub-threshold	Sub-threshold	Yes
af67b0c0d4372c118d0a7582ffd9d9d5	No	Female	24	65	Stage 1b	No	No	Yes	Yes	No	No	Yes	No	No	No	No	No	No	No	No	No	No	No	Yes	No	No	No	No	Yes	No	No	No	Yes	Sub-threshold	Sub-threshold	Sub-threshold	Sub-threshold	No
13a3180cecc1298ada5725fc4c0dca8e	No	Female	20	70	Stage 1a	No	No	No	No	No	No	Yes	No	No	No	No	No	No	No	No	No	No	No	Yes	No	No	No	No	No	No	No	No	No	Sub-threshold	Full-threshold	Sub-threshold	Sub-threshold	No
3632b624b0617f59b8eb17f0cac1d15f	No	Female	23	65	Stage 1b	Yes	No	No	No	No	No	Yes	No	No	No	No	No	No	No	Yes	No	No	No	Yes	No	No	No	No	Yes	No	No	No	Yes	Full-threshold	Sub-threshold	Sub-threshold	Sub-threshold	No
5f6d2d5e127357b3e171c08831bf27d1	No	Male	17	70	Stage 1b	Yes	No	Yes	No	No	No	No	No	Yes	No	No	No	No	No	No	No	No	No	No	No	Yes	Yes	Yes	Yes	No	No	No	Yes	Sub-threshold	Sub-threshold	Sub-threshold	Sub-threshold	Yes
3f0a76e42ad9992cc5b78e56a170f6a9	No	Female	23	71	Stage 1a	No	No	No	No	No	No	Yes	No	No	No	No	No	No	No	Yes	No	No	No	Yes	No	No	No	No	No	No	No	No	Yes	Full-threshold	Sub-threshold	Sub-threshold	Sub-threshold	No
79f98b0db57e1ff34b2a8e72f03bc61c	No	Female	20	75	Stage 1b	No	No	No	No	No	No	Yes	No	No	No	No	No	No	No	Yes	No	No	No	Yes	No	No	No	No	Yes	No	No	No	Yes	Sub-threshold	Sub-threshold	Sub-threshold	Sub-threshold	Yes
e97c59f3eb3535cac60dc97cf8c3e827	Yes	Male	15	51	Stage 1b	Yes	No	No	No	No	No	Yes	No	No	No	No	No	No	No	No	No	No	No	Yes	No	No	No	No	Yes	Yes	No	Yes	Yes	Full-threshold	Sub-threshold	Sub-threshold	Sub-threshold	Yes
1e3a840f22b8ec63ce7bdafb901c3b66	No	Female	17	70	Stage 1b	Yes	No	No	No	No	No	Yes	No	No	No	No	Yes	No	No	No	No	No	No	Yes	No	No	No	No	No	No	No	No	Yes	Sub-threshold	Full-threshold	Sub-threshold	Sub-threshold	Yes
6a381f491a730505078c62b69791190d	Yes	Female	16	60	Stage 1b	Yes	No	No	No	No	Yes	Yes	No	No	No	No	No	No	No	No	No	No	No	Yes	No	No	No	No	Yes	No	No	No	Yes	Full-threshold	Full-threshold	Sub-threshold	Sub-threshold	Yes
9efcb6c10945abe1d7833a95c9704ea8	Yes	Female	14	65	Stage 1a	Yes	No	No	No	No	No	Yes	No	No	No	No	No	No	No	No	No	No	No	Yes	No	No	No	No	No	No	No	No	No	Sub-threshold	Sub-threshold	Sub-threshold	Sub-threshold	Yes
079d7bc0a55601cef53983d22b06ad6e	No	Male	25	55	Stage 1b	Yes	Yes	No	No	Yes	Yes	No	No	Yes	No	No	No	No	No	No	No	No	No	No	Yes	No	No	No	Yes	Yes	No	Yes	Yes	Full-threshold	Full-threshold	Sub-threshold	Sub-threshold	Yes
2466f0437516673847d8dcb4ca29a7e2	Yes	Female	19	63	Stage 1b	No	No	No	No	No	No	Yes	No	No	No	No	No	No	No	No	No	No	No	No	No	No	No	Yes	Yes	No	No	No	Yes	Sub-threshold	Full-threshold	Sub-threshold	Sub-threshold	Yes
7d4f29652875ebf491da89eab0289184	No	Female	21	71	Stage 1b	Yes	No	No	Yes	No	Yes	Yes	No	No	No	No	No	No	No	No	No	No	No	No	No	No	No	Yes	Yes	No	No	No	Yes	Sub-threshold	Sub-threshold	Sub-threshold	Sub-threshold	Yes
031b7bfbee0948120d4f480c0b063967	No	Female	21	73	Stage 1a	Yes	No	No	No	No	No	Yes	No	No	No	No	No	No	No	Yes	No	No	No	Yes	No	No	No	No	No	No	No	No	Yes	Sub-threshold	Sub-threshold	Sub-threshold	Sub-threshold	Yes
97fcbaf381ee4bb469cca7f662c82652	No	Female	24	65	Stage 1b	Yes	No	No	No	Yes	No	Yes	No	No	No	No	No	No	No	Yes	No	Yes	No	Yes	No	No	No	No	Yes	No	No	No	No	Full-threshold	Sub-threshold	Sub-threshold	Sub-threshold	Yes
ca10a91fcf3803058ab7afd40bd08e59	No	Male	21	60	Stage 1a	No	No	No	No	No	No	No	No	Yes	No	No	No	No	No	No	No	No	No	Yes	No	No	No	No	No	No	No	Yes	No	Sub-threshold	Sub-threshold	Sub-threshold	Sub-threshold	No
163460cd40a9cea551ad1ade67c1a410	Yes	Female	20	71	Stage 1b	Yes	No	No	No	No	No	Yes	No	No	No	No	No	No	No	No	No	No	No	Yes	No	No	No	No	No	No	No	No	No	Full-threshold	Full-threshold	Sub-threshold	Sub-threshold	No
53c6accceaea0013418786fc18e6d1bc	No	Female	24	71	Stage 1b	No	No	Yes	Yes	No	No	Yes	No	No	No	No	No	No	No	Yes	No	No	No	Yes	No	No	No	No	No	No	No	No	Yes	Sub-threshold	Full-threshold	Sub-threshold	Sub-threshold	No
afb1fd6168c60d64310e91e36053ab1a	Yes	Male	20	71	Stage 1b	No	No	No	No	No	No	Yes	No	No	No	No	No	No	No	No	No	No	No	Yes	No	No	No	No	Yes	No	No	No	Yes	Full-threshold	Full-threshold	Sub-threshold	Sub-threshold	No
b48f315488a2494637620c351ef7e4c2	No	Female	19	65	Stage 1a	No	No	No	Yes	No	No	Yes	No	No	No	No	No	No	No	No	No	No	No	No	No	No	No	Yes	No	No	No	No	No	Full-threshold	Sub-threshold	Sub-threshold	Sub-threshold	No
6827908b12afb9dcf9abcd70a9d00837	Yes	Male	16	60	Stage 1a	No	No	No	No	No	No	Yes	No	No	No	No	No	No	No	No	No	No	No	Yes	No	No	No	No	No	No	No	No	No	Sub-threshold	Sub-threshold	Sub-threshold	Sub-threshold	No
47e7ad08904659e71040524a1d1895e1	No	Male	19	75	Stage 1a	No	No	No	No	No	No	Yes	No	No	No	No	No	No	No	No	Yes	No	No	Yes	No	No	No	No	No	No	No	No	No	Sub-threshold	Sub-threshold	Sub-threshold	Sub-threshold	No
c4f9296ce9196ada2b0bfa721cca747e	No	Male	16	70	Stage 1a	No	No	No	No	No	No	Yes	No	No	No	No	No	No	No	Yes	No	No	No	Yes	No	No	No	No	No	No	No	No	Yes	Sub-threshold	Sub-threshold	Sub-threshold	Sub-threshold	No
688d915f8b0df455bd427306934ce4e3	No	Female	21	61	Stage 1b	No	No	No	No	No	No	Yes	No	No	No	No	No	No	No	Yes	No	No	No	Yes	No	No	No	No	No	No	No	No	Yes	Full-threshold	Sub-threshold	Sub-threshold	Sub-threshold	Yes
8035b43f39e985d55c6f55b57bfea3ff	No	Female	22	65	Stage 1b	Yes	No	No	No	No	Yes	Yes	No	No	No	No	Yes	No	No	Yes	No	No	No	No	Yes	No	No	No	Yes	No	Yes	No	Yes	Sub-threshold	Full-threshold	Sub-threshold	Sub-threshold	Yes
db1b8d36ed28f9feec62d2016d9cb567	No	Female	26	60	Stage 1b	No	No	No	No	No	No	Yes	No	No	No	No	No	No	No	No	No	No	No	No	Yes	Yes	No	No	No	No	No	No	Yes	Full-threshold	Full-threshold	Sub-threshold	Sub-threshold	No
043a983fc303c487e69f99cfc022c8d8	No	Female	18	65	Stage 1b	Yes	No	No	No	No	No	Yes	No	No	No	No	No	No	No	No	No	No	No	Yes	No	No	No	No	Yes	No	No	No	Yes	Full-threshold	Sub-threshold	Sub-threshold	Sub-threshold	Yes
734d2bbafaab7f8703ed55eda76841e0	No	Female	23	51	Stage 1a	No	No	No	No	Yes	No	Yes	No	No	No	No	No	No	No	No	No	No	No	Yes	No	No	No	No	No	No	No	No	Yes	Sub-threshold	Sub-threshold	Sub-threshold	Sub-threshold	No
45a7e6da4de27a9560b2e88e5f773e90	No	Female	17	51	Stage 1a	Yes	No	No	No	Yes	No	Yes	No	No	No	No	No	No	No	No	No	No	No	Yes	No	No	No	No	No	No	No	No	Yes	Full-threshold	Full-threshold	Sub-threshold	Sub-threshold	No
0cdd0ee072defb8e597a827c265ca6a7	No	Male	18	70	Stage 1a	Yes	No	No	No	No	No	Yes	No	No	No	No	No	No	Yes	Yes	No	No	No	Yes	No	No	No	No	No	No	No	No	No	Full-threshold	Full-threshold	Sub-threshold	Sub-threshold	No
a6f92892a2b72d53b4c62633b8b4ad5e	No	Male	17	71	Stage 1a	No	No	No	No	No	No	Yes	No	No	No	No	No	No	No	Yes	No	No	No	Yes	No	No	No	No	No	No	No	No	Yes	Sub-threshold	Sub-threshold	Sub-threshold	Sub-threshold	No
04979bafd849c40ca09194e81f608ded	No	Female	15	80	Stage 1a	No	No	No	No	No	No	Yes	No	No	No	No	No	No	No	Yes	No	No	No	Yes	No	No	No	No	No	No	No	No	Yes	Sub-threshold	Sub-threshold	Sub-threshold	Sub-threshold	No
f4703283034ce54d4f405c06e8533fd0	Yes	Female	17	61	Stage 1a	No	No	No	No	No	No	Yes	No	No	No	No	No	No	No	No	No	No	No	Yes	No	No	No	No	No	No	No	No	No	Sub-threshold	Sub-threshold	Sub-threshold	Sub-threshold	Yes
4c9cabf6e7fc224b77966b2f1b831ee3	No	Male	17	51	Stage 1b	Yes	Yes	No	No	Yes	Yes	Yes	No	No	No	No	No	No	No	Yes	No	No	No	Yes	No	No	No	No	No	No	No	No	Yes	Full-threshold	Sub-threshold	Sub-threshold	Sub-threshold	Yes
d86ec53a1ba47c60078072dc3a68b62c	No	Male	22	55	Stage 1b	Yes	No	No	Yes	No	No	Yes	No	No	No	No	Yes	No	No	Yes	No	No	No	Yes	No	No	No	No	Yes	No	No	No	Yes	Full-threshold	Sub-threshold	Sub-threshold	Sub-threshold	Yes
97ed4bd45470cce859a67a381ac839a4	No	Female	20	51	Stage 2plus	Yes	No	No	No	No	Yes	No	No	No	No	No	No	No	No	No	No	No	No	No	No	No	No	Yes	Yes	No	No	No	Yes	Full-threshold	Full-threshold	Sub-threshold	Sub-threshold	No
902cd4a18cd55783782d71c2df46e607	No	Female	17	60	Stage 1a	No	No	No	No	No	No	Yes	No	No	No	No	No	No	No	No	No	No	No	Yes	No	No	No	No	No	No	No	No	No	Sub-threshold	Sub-threshold	Sub-threshold	Sub-threshold	No
916ea2aecd1fb43507433d00dc751d5b	Yes	Female	18	70	Stage 1a	No	No	No	No	No	No	Yes	No	No	No	No	No	No	No	Yes	No	No	No	Yes	No	No	No	No	No	No	No	No	No	Sub-threshold	Sub-threshold	Sub-threshold	Sub-threshold	Yes
5cc6598455e85c0b56cb3c10f2a24fe3	No	Male	18	71	Stage 1b	No	No	No	No	No	No	Yes	No	No	No	No	No	No	No	No	No	No	No	Yes	No	No	No	No	No	No	No	No	Yes	Sub-threshold	Full-threshold	Sub-threshold	Sub-threshold	No
b13c35bd2c50d38faea31645de6d67c0	No	Male	18	50	Stage 1a	Yes	No	No	No	No	Yes	Yes	No	No	No	No	No	No	No	No	No	No	No	Yes	No	No	No	No	No	No	No	No	Yes	Sub-threshold	Sub-threshold	Sub-threshold	Sub-threshold	No
006b4a2d6011f4ce92953be783a67f18	Yes	Female	16	51	Stage 1b	Yes	No	Yes	No	Yes	Yes	Yes	No	No	No	No	No	No	No	No	No	No	No	No	No	No	No	Yes	No	Yes	Yes	No	Yes	Sub-threshold	Sub-threshold	Full-threshold	Sub-threshold	Yes
1b63a2468f686fab8cf0b53ac7faf982	No	Male	19	75	Stage 1a	Yes	No	No	No	No	No	Yes	No	No	No	No	No	No	No	Yes	Yes	No	No	Yes	No	No	No	No	Yes	No	No	No	Yes	Sub-threshold	Sub-threshold	Sub-threshold	Sub-threshold	No
a74c74bd7906a0dd9bb5c97906aaaadc	Yes	Male	25	70	Stage 1a	Yes	No	No	No	No	No	Yes	No	No	No	No	No	No	No	Yes	No	No	No	No	No	No	No	Yes	Yes	No	No	No	Yes	Sub-threshold	Sub-threshold	Sub-threshold	Sub-threshold	Yes
0636fd12dc850f36a51af26b7662221a	No	Male	21	60	Stage 1a	Yes	No	No	No	Yes	No	Yes	No	No	No	No	No	No	No	No	No	No	No	No	No	No	No	Yes	No	No	No	No	Yes	Sub-threshold	Sub-threshold	Sub-threshold	Sub-threshold	No
0e31eec0bb74db6558b027102f2d3fa9	No	Male	21	71	Stage 1b	No	No	Yes	No	No	No	Yes	No	No	No	No	Yes	No	No	Yes	No	No	No	Yes	No	No	No	No	Yes	No	Yes	No	Yes	Sub-threshold	Full-threshold	Sub-threshold	Sub-threshold	No
eb832cc118d238b3f81b0f57b54c0e6c	No	Female	15	60	Stage 1b	No	No	No	No	No	No	Yes	No	No	No	No	No	No	No	Yes	Yes	No	No	Yes	No	No	No	No	Yes	No	No	No	Yes	Full-threshold	Full-threshold	Sub-threshold	Sub-threshold	No
aea242ebd6d2d21a9db7cda9dcba646c	No	Female	20	71	Stage 1a	No	No	No	No	No	No	Yes	No	No	No	No	No	No	No	No	No	No	No	Yes	No	No	No	No	No	No	No	No	Yes	Sub-threshold	Sub-threshold	Sub-threshold	Sub-threshold	No
75e2a71c5d483540110963df54629dfa	No	Male	20	75	Stage 1a	No	No	No	No	No	No	Yes	No	No	No	No	No	No	No	No	No	No	No	Yes	No	No	No	No	No	No	No	No	No	Sub-threshold	Sub-threshold	Sub-threshold	Sub-threshold	No
feea5fcb04767dd423035b8721a28082	No	Male	22	70	Stage 1b	No	No	Yes	No	No	Yes	No	No	Yes	No	No	No	Yes	No	No	Yes	No	No	Yes	No	No	No	No	Yes	No	Yes	No	Yes	Sub-threshold	Sub-threshold	Sub-threshold	Sub-threshold	No
fa8bc805f1d8bad82dc635c487096cd3	No	Female	23	65	Stage 1a	Yes	Yes	Yes	No	No	No	Yes	No	No	No	No	No	No	No	Yes	Yes	No	No	Yes	No	No	No	No	No	No	No	No	Yes	Sub-threshold	Sub-threshold	Sub-threshold	Sub-threshold	Yes
6cf8861da20c2853f952a40b906cc31e	No	Female	18	70	Stage 1b	No	No	No	No	No	No	Yes	No	No	No	No	No	No	No	No	No	No	No	Yes	No	No	No	No	No	No	No	No	No	Full-threshold	Sub-threshold	Sub-threshold	Sub-threshold	Yes
35abf08211b9c27dae6780f1c213ac4d	No	Female	19	51	Stage 1b	No	No	No	No	No	Yes	No	No	No	Yes	Yes	No	No	No	No	No	No	No	Yes	No	No	No	No	Yes	No	No	No	Yes	Full-threshold	Full-threshold	Sub-threshold	Sub-threshold	No
5e8376fd7be404eb495bb893b7ef0f62	No	Female	20	60	Stage 1b	Yes	Yes	Yes	No	Yes	Yes	Yes	No	No	No	No	No	No	No	Yes	No	No	No	Yes	No	No	No	No	Yes	No	No	No	No	Sub-threshold	Sub-threshold	Sub-threshold	Sub-threshold	Yes
30b333d129c2f13357bbd878d2c0a58b	No	Female	21	61	Stage 1b	No	No	No	No	No	No	Yes	No	No	No	No	Yes	No	No	No	No	No	No	No	No	No	No	Yes	Yes	No	No	No	Yes	Sub-threshold	Sub-threshold	Sub-threshold	Sub-threshold	No
8b953d3128b5254e920bb38d4ccf1e0f	No	Female	16	60	Stage 1a	No	No	No	Yes	No	No	Yes	No	No	No	No	No	Yes	No	No	No	No	Yes	No	Yes	Yes	No	Yes	No	No	No	No	Yes	Sub-threshold	Full-threshold	Sub-threshold	Sub-threshold	No
f5b3897261682ea2e93e813dea8f9990	No	Female	21	70	Stage 1b	No	No	No	No	No	No	Yes	No	No	No	No	No	No	No	Yes	Yes	Yes	No	No	No	No	No	Yes	Yes	No	No	No	Yes	Sub-threshold	Full-threshold	Sub-threshold	Sub-threshold	No
f32e7528844848e234e504aad004ab12	No	Female	21	71	Stage 1b	Yes	No	Yes	No	No	No	Yes	No	No	No	No	No	No	No	Yes	No	No	No	Yes	No	No	No	No	No	No	Yes	No	No	Sub-threshold	Sub-threshold	Sub-threshold	Sub-threshold	Yes
bda7731a070221cbb133d94c32d3ebd5	No	Female	20	78	Stage 1a	No	No	No	Yes	No	No	Yes	No	No	No	No	No	No	No	No	No	No	No	Yes	No	No	No	No	No	No	No	No	No	Sub-threshold	Sub-threshold	Sub-threshold	Sub-threshold	No
eab794d32c17a5cd60a75c423be412c2	No	Female	23	70	Stage 1b	No	No	No	No	No	No	Yes	No	No	No	No	No	No	No	Yes	No	No	No	Yes	No	No	No	No	Yes	No	No	No	Yes	Full-threshold	Sub-threshold	Sub-threshold	Sub-threshold	Yes
7db932f9e9dd8dfe0fdef7f66c8264c3	No	Female	19	55	Stage 1b	Yes	Yes	No	No	No	Yes	Yes	No	No	No	No	No	No	No	No	No	No	No	Yes	No	No	No	No	No	No	No	No	Yes	Full-threshold	Sub-threshold	Sub-threshold	Sub-threshold	No
2cab8e443ccb92f73372c2e91b1b62c7	No	Female	19	70	Stage 1a	No	No	No	No	No	No	Yes	No	No	No	No	No	No	No	No	Yes	No	No	Yes	No	No	No	No	No	No	No	No	Yes	Sub-threshold	Sub-threshold	Sub-threshold	Sub-threshold	No
eb2e28f5d9f54bc9e89fc8001c861d7d	No	Male	23	71	Stage 1a	No	No	No	No	No	No	Yes	No	No	No	No	No	No	No	Yes	No	No	No	Yes	No	No	No	No	No	No	No	No	No	Sub-threshold	Sub-threshold	Sub-threshold	Sub-threshold	No
2ce74fa28203dd17c198b46fd405dda6	No	Female	19	71	Stage 1a	No	No	No	No	No	No	Yes	No	No	No	No	No	No	Yes	Yes	No	No	No	Yes	No	No	No	No	No	No	No	No	No	Full-threshold	Sub-threshold	Sub-threshold	Sub-threshold	Yes
1d43dabf88c6ab010aff107ac6f33d07	Yes	Female	15	61	Stage 1a	No	Yes	No	No	No	No	Yes	No	No	No	No	No	No	No	Yes	Yes	No	No	Yes	No	No	No	No	No	No	No	No	No	Sub-threshold	Sub-threshold	Sub-threshold	Sub-threshold	No
557cc2eb7361273294889a6bb1263587	No	Male	16	45	Stage 1b	No	No	No	No	No	No	Yes	No	No	No	No	No	No	No	No	No	No	No	Yes	No	No	No	No	No	No	No	No	Yes	Sub-threshold	Full-threshold	Sub-threshold	Sub-threshold	No
ca67e4433adebc6f692f6cdfd0f947c4	Yes	Male	19	70	Stage 1a	Yes	No	No	No	No	No	Yes	No	No	No	No	No	No	No	No	No	No	No	Yes	No	No	No	No	No	No	No	No	Yes	Sub-threshold	Sub-threshold	Sub-threshold	Sub-threshold	No
2bac2fe4a24ea1928cc9ab1822b485c1	No	Male	20	50	Stage 1b	No	Yes	No	No	Yes	No	No	No	Yes	Yes	No	No	No	No	Yes	No	No	No	Yes	No	No	No	No	Yes	Yes	No	Yes	Yes	Sub-threshold	Full-threshold	Sub-threshold	Full-threshold	No
a8461efdfdd2b2da059bab3b05d2d079	No	Female	23	71	Stage 1b	No	No	No	No	No	No	Yes	No	No	No	No	No	No	No	No	No	No	No	Yes	No	No	No	No	Yes	No	No	No	Yes	Full-threshold	Full-threshold	Sub-threshold	Sub-threshold	No
3a7fe89687a9c96c67243e10fa339985	No	Female	16	80	Stage 1a	No	No	No	No	No	No	Yes	No	No	No	No	No	No	No	No	No	No	No	Yes	No	No	No	No	No	No	No	No	Yes	Sub-threshold	Sub-threshold	Sub-threshold	Sub-threshold	No
9e71dcf82a190f87f92d9c0e354242b1	Yes	Female	18	70	Stage 1b	Yes	No	No	No	No	No	Yes	No	No	No	No	No	No	No	No	No	No	No	Yes	No	No	No	No	No	No	No	No	No	Full-threshold	Full-threshold	Sub-threshold	Sub-threshold	Yes
4248df4bd65707d51dd2737262591cfc	Yes	Female	22	75	Stage 1b	Yes	No	No	No	No	No	Yes	No	No	No	No	Yes	Yes	No	No	No	Yes	No	Yes	No	No	No	No	No	No	No	No	Yes	Sub-threshold	Sub-threshold	Sub-threshold	Sub-threshold	Yes
3378f064edcda7f83eca3800eb7deeb0	No	Female	24	70	Stage 1a	No	No	No	No	No	No	Yes	No	No	No	No	No	No	No	No	No	No	No	Yes	No	No	No	No	No	No	No	No	No	Full-threshold	Sub-threshold	Sub-threshold	Sub-threshold	No
30f6f13bb214b8feefafc7f6dc7a09f0	No	Female	17	60	Stage 1b	Yes	No	No	No	No	No	Yes	No	No	No	No	No	No	No	Yes	Yes	No	No	Yes	No	No	No	No	No	No	No	No	Yes	Sub-threshold	Full-threshold	Sub-threshold	Sub-threshold	Yes
356326d31cbcace9423049035f6b08dc	No	Female	21	65	Stage 1a	No	No	No	No	No	No	Yes	No	No	No	No	No	No	No	Yes	No	Yes	Yes	Yes	No	No	No	No	No	No	No	No	No	Sub-threshold	Sub-threshold	Sub-threshold	Sub-threshold	Yes
eca88bddc7480b65c2dfca92894f5847	Yes	Female	19	60	Stage 1b	Yes	No	No	No	No	No	Yes	No	No	No	No	No	No	No	No	No	No	No	Yes	No	No	No	No	No	No	No	No	No	Full-threshold	Full-threshold	Sub-threshold	Sub-threshold	Yes
0f42c02c58b98e22345a3b327697e213	Yes	Female	16	65	Stage 1b	Yes	Yes	No	No	No	No	Yes	No	No	No	No	No	No	No	No	No	Yes	No	Yes	No	No	No	No	No	No	No	No	Yes	Full-threshold	Full-threshold	Sub-threshold	Sub-threshold	Yes
80e7be5674f741d7b56c10c7d9c033c4	Yes	Male	18	75	Stage 1b	No	No	No	No	No	No	Yes	No	No	No	No	No	No	No	No	No	No	No	Yes	No	No	No	No	No	No	No	No	Yes	Full-threshold	Sub-threshold	Sub-threshold	Sub-threshold	Yes
e8783fae247a379f0bd43f4ca2fbe53f	No	Female	20	60	Stage 2plus	No	No	No	Yes	No	Yes	Yes	No	No	No	No	No	No	No	Yes	Yes	No	No	Yes	No	No	No	No	No	No	No	No	Yes	Sub-threshold	Full-threshold	Sub-threshold	Sub-threshold	Yes
ce89082dd165bc8a9edae59f59b5bd26	No	Female	20	58	Stage 1b	No	No	No	Yes	No	No	Yes	No	No	No	No	No	No	No	No	No	No	No	No	No	No	No	Yes	Yes	No	No	No	No	Full-threshold	Full-threshold	Sub-threshold	Sub-threshold	No
47b992f7897cf7e6b13d8a7dcdbba337	No	Female	20	80	Stage 1a	Yes	No	No	No	No	No	Yes	No	No	No	No	No	No	No	No	No	No	No	Yes	No	No	No	No	Yes	No	No	No	Yes	Full-threshold	Sub-threshold	Sub-threshold	Sub-threshold	No
2e4ea5f3512ed3ea4273146164d1c8d1	No	Female	20	75	Stage 1a	No	No	No	No	No	No	Yes	No	No	No	No	No	No	No	No	No	No	No	Yes	No	No	No	No	No	No	No	No	No	Full-threshold	Full-threshold	Sub-threshold	Sub-threshold	No
01424344480e9467ebb4664f0e3bd4c1	Yes	Female	19	75	Stage 1b	No	No	No	Yes	No	No	Yes	No	No	No	No	No	No	No	Yes	No	No	No	Yes	No	No	No	No	Yes	Yes	Yes	No	Yes	Full-threshold	Full-threshold	Sub-threshold	Sub-threshold	Yes
840d204f5c5d1f31632fc70128ab9716	No	Male	17	75	Stage 1b	Yes	Yes	No	No	No	No	Yes	No	No	No	No	No	No	No	No	No	No	No	Yes	No	No	No	No	Yes	No	No	No	Yes	Sub-threshold	Full-threshold	Sub-threshold	Sub-threshold	Yes
9a38306eda64072d9ea76f7c2d0987ba	No	Female	23	70	Stage 1b	Yes	No	No	No	No	No	Yes	No	No	No	No	No	No	No	Yes	No	No	No	Yes	No	No	No	No	No	No	No	No	Yes	Sub-threshold	Sub-threshold	Sub-threshold	Sub-threshold	No
e76141e90a3f16a7d521b02568a07d5b	No	Female	16	71	Stage 1a	No	No	No	No	No	No	Yes	No	No	No	No	No	No	No	No	No	No	No	Yes	No	No	No	No	No	No	No	No	No	Sub-threshold	Sub-threshold	Sub-threshold	Sub-threshold	No
ae05605b297fec9e5fd475eff69f4a0b	No	Female	22	70	Stage 1b	Yes	No	No	No	No	No	Yes	No	No	No	No	No	No	No	Yes	No	No	No	Yes	No	No	No	No	Yes	No	No	No	Yes	Full-threshold	Sub-threshold	Sub-threshold	Sub-threshold	No
a58ee6e7954b4c13532ecc41c8715ba7	No	Female	18	71	Stage 1a	No	No	No	No	No	No	Yes	No	No	No	No	No	No	No	No	No	No	No	Yes	No	No	No	No	No	No	No	No	No	Full-threshold	Sub-threshold	Sub-threshold	Sub-threshold	No
370f6be858ec098162f0036e6e13d548	No	Male	18	50	Stage 1b	Yes	No	No	No	Yes	No	Yes	No	No	No	No	No	No	No	No	No	No	No	Yes	No	No	No	No	No	No	No	No	Yes	Full-threshold	Full-threshold	Sub-threshold	Sub-threshold	Yes
1abe3c837e0f591943be842630015c2f	No	Female	20	60	Stage 1b	No	No	No	No	No	No	Yes	No	No	No	No	Yes	No	No	No	No	No	Yes	Yes	No	No	No	No	No	No	No	No	No	Full-threshold	Sub-threshold	Sub-threshold	Sub-threshold	Yes
845785767eba997f8651cbc1e68c6645	Yes	Female	19	60	Stage 1b	Yes	No	Yes	No	No	No	Yes	No	No	No	No	No	No	No	No	Yes	No	No	Yes	No	No	No	No	Yes	Yes	No	No	No	Sub-threshold	Sub-threshold	Sub-threshold	Sub-threshold	Yes
b611d15bb930242aadb52e422da025dd	No	Male	23	70	Stage 1b	No	No	No	No	No	No	Yes	No	No	No	No	No	No	No	No	No	No	No	Yes	No	No	No	No	No	No	No	No	No	Sub-threshold	Sub-threshold	Sub-threshold	Sub-threshold	No
6dcf14117cf3bfd0571322d3c592b50c	No	Female	24	61	Stage 1a	No	No	No	No	No	No	Yes	No	No	No	No	No	No	No	No	Yes	No	No	No	Yes	No	No	Yes	No	No	No	No	No	Sub-threshold	Full-threshold	Sub-threshold	Sub-threshold	No
40f1f2dac0d0763659f6554450ab0f61	No	Male	17	61	Stage 1b	No	No	No	No	No	No	Yes	No	No	No	No	No	No	No	No	No	No	No	Yes	No	No	No	No	Yes	Yes	No	No	No	Sub-threshold	Full-threshold	Sub-threshold	Sub-threshold	No
d403b04617fd9da54ae1c1c38335511d	No	Female	15	71	Stage 1a	No	No	No	No	No	No	No	No	No	No	No	No	No	No	No	No	No	No	Yes	No	No	No	No	No	No	No	No	Yes	Sub-threshold	Full-threshold	Sub-threshold	Sub-threshold	No
1e2626f7bc6de28daeb2838fc79ef5f1	No	Male	22	61	Stage 1b	Yes	No	No	No	No	No	Yes	No	No	No	No	No	No	No	Yes	No	No	No	Yes	No	No	No	No	No	No	No	No	No	Full-threshold	Sub-threshold	Sub-threshold	Sub-threshold	No
361cde36afb72c8ff47b02447077ea19	No	Female	15	75	Stage 1a	No	No	No	No	No	No	Yes	No	No	No	No	No	No	No	No	No	No	No	Yes	No	No	No	No	No	No	No	No	No	Sub-threshold	Sub-threshold	Sub-threshold	Sub-threshold	No
40d009f3088ee33d841d28ab07082308	No	Female	16	71	Stage 1a	No	No	No	No	No	No	Yes	No	No	No	No	No	No	No	No	No	No	No	Yes	No	No	No	No	No	No	No	No	No	Sub-threshold	Sub-threshold	Sub-threshold	Sub-threshold	No
0a02459772e2702d339dbccc1a251e3a	Yes	Female	17	70	Stage 1a	No	No	No	No	No	No	Yes	No	No	No	No	Yes	No	No	No	No	No	No	Yes	No	No	No	No	No	No	No	No	No	Sub-threshold	Sub-threshold	Sub-threshold	Sub-threshold	Yes
f26bda9b3179e54f8e413c4c50c39fb7	No	Female	22	65	Stage 1b	Yes	No	No	No	Yes	No	Yes	No	No	No	No	No	No	No	No	Yes	No	No	No	Yes	No	No	No	Yes	No	No	No	Yes	Full-threshold	Full-threshold	Sub-threshold	Sub-threshold	Yes
c2c4cc317dae8d6b3ec0e4c58be7e6f5	Yes	Female	14	60	Stage 1b	Yes	No	No	No	No	No	Yes	No	No	No	No	No	No	No	No	No	No	No	Yes	No	No	No	No	Yes	No	No	No	Yes	Sub-threshold	Full-threshold	Sub-threshold	Sub-threshold	Yes
0fae330e27940f744e5e8c610e1cbf71	No	Female	16	71	Stage 1b	No	No	No	No	No	No	Yes	No	No	No	No	No	No	No	No	No	No	No	Yes	No	No	No	No	No	No	No	No	Yes	Sub-threshold	Full-threshold	Sub-threshold	Sub-threshold	Yes
350a4a1df909fc3aafac6d03545a5c5d	Yes	Male	17	60	Stage 1a	No	No	No	No	No	No	Yes	No	No	No	No	No	No	No	No	No	No	No	No	No	No	No	Yes	No	No	No	No	No	Sub-threshold	Sub-threshold	Sub-threshold	Sub-threshold	No
2d3ef6d83044939aefa5b212820c9d81	No	Female	20	75	Stage 1b	No	No	No	No	No	No	Yes	No	No	No	No	No	No	No	Yes	No	No	No	Yes	No	No	No	No	Yes	No	No	No	No	Full-threshold	Full-threshold	Sub-threshold	Sub-threshold	Yes
10df21bf89df8cf40697c767344fe735	Yes	Female	17	80	Stage 1a	Yes	No	Yes	No	No	No	Yes	No	No	No	No	No	No	No	No	No	No	No	No	No	No	No	Yes	No	No	No	No	No	Sub-threshold	Sub-threshold	Sub-threshold	Sub-threshold	Yes
2d0fa09c54b2a1386d68d003d4f06696	No	Male	18	45	Stage 1b	Yes	No	No	No	Yes	Yes	No	No	No	No	No	No	No	No	Yes	Yes	No	Yes	Yes	No	No	No	No	No	No	No	No	No	Sub-threshold	Sub-threshold	Sub-threshold	Sub-threshold	Yes
16d4256804e45fb6e5eb2888a874b24b	No	Female	22	75	Stage 1a	No	No	No	No	No	Yes	Yes	No	No	No	No	No	No	No	Yes	Yes	No	No	No	No	Yes	No	No	Yes	No	No	No	No	Sub-threshold	Full-threshold	Sub-threshold	Sub-threshold	No
de2c448d521e9d3236cb2cbffecd0f8f	No	Female	12	70	Stage 1b	No	No	No	No	No	No	Yes	No	No	No	No	No	Yes	No	No	No	No	Yes	Yes	No	No	No	No	No	No	No	No	No	Sub-threshold	Sub-threshold	Sub-threshold	Sub-threshold	No
7fcd1b24394ead50954a70c2ac02058c	No	Female	19	65	Stage 1b	Yes	Yes	Yes	No	No	No	No	No	No	Yes	No	No	No	No	No	No	No	No	Yes	No	No	No	No	Yes	No	No	No	Yes	Full-threshold	Sub-threshold	Sub-threshold	Sub-threshold	Yes
7ee1af72dbc006d90a819e2720b01c92	No	Female	19	61	Stage 1b	Yes	No	No	Yes	No	No	Yes	No	No	No	No	No	No	No	No	Yes	No	No	No	No	No	No	Yes	Yes	No	No	No	Yes	Full-threshold	Full-threshold	Sub-threshold	Sub-threshold	Yes
62bd19102bfc096358530482b1548953	No	Female	18	65	Stage 1a	Yes	Yes	No	No	No	No	Yes	No	No	No	No	No	No	No	Yes	Yes	Yes	No	No	No	No	No	Yes	No	No	No	No	No	Sub-threshold	Sub-threshold	Sub-threshold	Sub-threshold	Yes
1adb60c6be3991dbc54f40d0c0e282bf	No	Male	20	75	Stage 1a	Yes	No	No	No	No	No	Yes	No	No	No	No	No	No	No	No	No	No	No	Yes	No	No	No	No	No	No	No	No	No	Full-threshold	Sub-threshold	Sub-threshold	Sub-threshold	No
5b7eff01f1fd7cb83326af22763d6497	Yes	Female	15	61	Stage 1a	No	No	No	No	No	No	Yes	No	No	No	No	No	No	No	No	No	No	No	Yes	No	No	No	No	No	No	No	No	No	Full-threshold	Sub-threshold	Sub-threshold	Sub-threshold	Yes
c2f8a8011b68fd29a5d5c195436241a8	No	Male	26	60	Stage 2plus	No	Yes	No	No	No	Yes	Yes	No	No	No	No	No	No	No	Yes	Yes	No	No	Yes	No	No	No	No	Yes	Yes	No	No	No	Full-threshold	Full-threshold	Sub-threshold	Full-threshold	No
fa2ee0f840a567d2f33f401989683166	No	Male	21	50	Stage 2plus	Yes	Yes	No	No	Yes	Yes	Yes	No	No	No	No	No	No	No	No	No	No	No	No	No	Yes	No	No	Yes	Yes	No	No	Yes	Full-threshold	Full-threshold	Sub-threshold	Sub-threshold	Yes
1d43c0ce7293d58f51a7f779c0bcd00a	No	Female	22	60	Stage 1b	Yes	No	No	No	No	No	Yes	No	No	No	No	No	No	No	Yes	No	No	No	No	No	No	No	Yes	No	No	No	No	No	Sub-threshold	Sub-threshold	Sub-threshold	Sub-threshold	Yes
cf4cd16fe47a8a8b39517ef75438d84e	No	Male	17	40	Stage 2plus	Yes	Yes	No	Yes	Yes	Yes	Yes	No	No	No	No	No	No	No	Yes	No	No	No	Yes	No	No	No	No	Yes	Yes	No	No	Yes	Full-threshold	Full-threshold	Sub-threshold	Sub-threshold	Yes
6af5c4f5e6fe05df19e4fda69bb37d10	No	Female	17	75	Stage 2plus	No	No	No	Yes	No	No	Yes	No	No	No	No	No	No	No	Yes	Yes	No	No	No	No	No	No	Yes	Yes	No	No	No	Yes	Full-threshold	Sub-threshold	Sub-threshold	Sub-threshold	Yes
96cef9d89e1df94f94556921bbea315e	No	Female	21	60	Stage 1b	Yes	No	No	No	No	No	Yes	No	No	No	No	No	No	No	Yes	No	No	No	No	No	No	No	Yes	No	No	No	No	No	Sub-threshold	Sub-threshold	Sub-threshold	Sub-threshold	Yes
fca486c054a36b64044eb0a1020ca50d	No	Female	20	70	Stage 1a	Yes	No	No	No	No	No	Yes	No	No	No	No	No	No	No	Yes	Yes	No	No	No	No	No	No	Yes	No	No	No	No	Yes	Sub-threshold	Sub-threshold	Sub-threshold	Sub-threshold	Yes
2f93c8bbefba0d00a0604197b1b8b925	No	Male	13	60	Stage 1b	No	No	No	No	No	No	No	No	Yes	Yes	No	No	No	No	No	No	No	No	No	No	No	No	Yes	No	No	No	Yes	Yes	Sub-threshold	Full-threshold	Sub-threshold	Sub-threshold	No
a095a4d9f0d629eff86a2e53cf9522a2	No	Male	16	71	Stage 1b	Yes	No	No	No	No	No	Yes	No	No	No	No	No	No	No	No	No	No	No	Yes	No	No	No	No	Yes	No	No	No	Yes	Full-threshold	Full-threshold	Sub-threshold	Sub-threshold	Yes
2c9a43957c4494db45914109694bb90e	No	Female	18	55	Stage 1b	Yes	No	No	No	No	No	Yes	No	No	No	No	Yes	No	No	No	No	No	No	Yes	No	No	No	No	No	No	No	No	Yes	Full-threshold	Full-threshold	Sub-threshold	Sub-threshold	Yes
0e8f89b762c62e555313a18277c1c999	No	Female	16	75	Stage 1a	Yes	No	No	No	No	No	Yes	No	No	No	No	No	No	No	No	No	No	No	Yes	No	No	No	No	No	No	No	Yes	Yes	Sub-threshold	Sub-threshold	Sub-threshold	Sub-threshold	No
61b52c910b1f38f33161a4f232e9913e	Yes	Female	16	45	Stage 1b	Yes	Yes	No	No	No	Yes	Yes	No	No	No	No	No	No	No	Yes	No	Yes	No	Yes	No	No	No	No	Yes	No	No	No	Yes	Full-threshold	Full-threshold	Sub-threshold	Sub-threshold	Yes
8781688d3120f53a117ef88eaf7c6ccf	Yes	Male	23	61	Stage 1a	Yes	No	Yes	No	No	No	Yes	No	No	No	No	No	No	No	Yes	Yes	Yes	No	Yes	No	No	No	No	No	No	No	No	Yes	Sub-threshold	Full-threshold	Sub-threshold	Sub-threshold	No
539787a44405481bdacb258846895232	No	Male	18	51	Stage 1b	Yes	Yes	No	No	Yes	No	Yes	No	No	No	No	No	Yes	No	No	No	No	No	Yes	No	No	No	No	Yes	Yes	No	No	No	Full-threshold	Full-threshold	Sub-threshold	Sub-threshold	Yes
5841c709bbc5b967fb93cf9909c50f0e	No	Female	22	70	Stage 1b	Yes	No	No	No	No	No	Yes	No	No	No	No	No	No	No	Yes	Yes	No	No	Yes	No	No	No	No	No	No	No	No	Yes	Full-threshold	Full-threshold	Sub-threshold	Sub-threshold	Yes
ef8e7aad2406ef227c441df667389264	No	Male	24	71	Stage 1a	No	No	No	No	No	No	Yes	No	No	No	No	No	No	No	No	No	No	No	Yes	No	No	No	No	No	No	No	No	No	Sub-threshold	Full-threshold	Sub-threshold	Sub-threshold	No
37aa462a71ec891489c6e13b3f96eff3	No	Female	22	62	Stage 1a	Yes	No	No	No	No	No	Yes	No	No	No	No	No	No	No	No	No	No	No	No	Yes	No	No	No	No	No	No	No	Yes	Sub-threshold	Sub-threshold	Sub-threshold	Sub-threshold	No
29917326a29f6a95d6a604e239609696	No	Female	23	60	Stage 2plus	Yes	No	No	Yes	No	Yes	Yes	No	No	No	No	No	No	No	No	No	No	No	No	No	Yes	No	Yes	Yes	No	No	No	Yes	Full-threshold	Full-threshold	Sub-threshold	Sub-threshold	Yes
e53da6c59750c98d81170ef6fc326ba0	No	Female	16	65	Stage 1a	No	No	No	No	No	No	No	Yes	No	No	No	No	No	No	No	No	No	No	No	No	No	No	Yes	No	No	No	No	No	Sub-threshold	Full-threshold	Sub-threshold	Sub-threshold	No
48a0843300b52a8eb00458e1932ed84e	No	Female	20	61	Stage 1b	Yes	Yes	No	No	No	No	No	No	No	Yes	No	No	No	No	No	No	No	No	Yes	No	No	No	No	Yes	No	No	No	Yes	Sub-threshold	Full-threshold	Sub-threshold	Sub-threshold	Yes
7acdfda9e93af58bb75701ba3f46b84c	Yes	Female	16	65	Stage 1a	No	No	No	No	No	No	Yes	No	No	No	No	No	No	No	No	No	No	No	Yes	No	No	No	No	No	No	No	No	No	Sub-threshold	Full-threshold	Sub-threshold	Sub-threshold	No
1cfd81744503c268419f739c9d40f05f	No	Female	18	70	Stage 1a	No	No	No	No	No	No	Yes	No	No	No	No	No	No	No	No	No	No	No	Yes	No	No	No	No	No	No	No	No	No	Sub-threshold	Full-threshold	Sub-threshold	Sub-threshold	No
ec794350300d00b81a161b8304e097ea	No	Female	18	70	Stage 1a	No	No	No	No	No	No	Yes	No	No	No	No	No	No	No	No	No	No	No	Yes	No	No	No	No	No	No	No	No	Yes	Sub-threshold	Full-threshold	Sub-threshold	Sub-threshold	Yes
3f52e52593e3f05227afb1e4d0202a97	No	Female	16	51	Stage 1b	Yes	No	No	No	Yes	No	Yes	No	No	No	No	No	No	No	Yes	No	No	No	Yes	No	No	No	No	Yes	No	No	No	No	Full-threshold	Sub-threshold	Sub-threshold	Sub-threshold	Yes
13999515d5449576e7653307973bc44f	No	Male	17	80	Stage 1a	No	No	No	No	No	No	Yes	No	No	No	No	No	No	No	No	No	No	No	Yes	No	No	No	No	No	No	No	No	No	Sub-threshold	Sub-threshold	Sub-threshold	Sub-threshold	No
a3cf5494b86b9c046347929bae68269a	No	Male	24	61	Stage 1a	Yes	No	No	No	Yes	No	Yes	No	No	No	No	No	No	No	Yes	No	No	No	Yes	No	No	No	No	Yes	No	No	No	No	Sub-threshold	Sub-threshold	Sub-threshold	Sub-threshold	Yes
77675d8a51769188565ce9ca18ba1900	Yes	Female	17	60	Stage 1b	Yes	No	No	No	Yes	No	Yes	No	No	No	No	No	No	No	No	No	No	No	Yes	No	No	No	No	Yes	No	No	No	Yes	Sub-threshold	Sub-threshold	Sub-threshold	Sub-threshold	Yes
0aa345a3ec29c0d8188adf4818fd24b6	No	Female	15	70	Stage 1a	No	No	No	No	No	No	Yes	No	No	No	No	No	No	No	No	No	No	No	Yes	No	No	No	No	No	No	No	No	No	Sub-threshold	Sub-threshold	Sub-threshold	Sub-threshold	No
12a7cb68689eeafd08012ce4210c477f	No	Female	15	51	Stage 1b	No	No	No	No	No	No	Yes	No	No	No	No	No	No	No	No	No	No	No	Yes	No	No	No	No	No	No	No	No	No	Full-threshold	Full-threshold	Sub-threshold	Sub-threshold	No
38aee4c0a18b9b1fbe271d7a692ee9f4	No	Female	15	61	Stage 1a	No	No	No	No	No	No	Yes	No	No	No	No	No	No	No	No	No	No	No	Yes	No	No	No	No	No	No	No	No	No	Sub-threshold	Sub-threshold	Sub-threshold	Sub-threshold	Yes
7a6a95acfe8095fd39d59267b1f54a20	No	Female	16	61	Stage 1b	Yes	No	No	No	No	No	Yes	No	No	No	No	No	No	Yes	Yes	No	No	No	Yes	No	No	No	No	No	No	No	No	Yes	Full-threshold	Full-threshold	Sub-threshold	Sub-threshold	Yes
fe147eda33a7aff96ffa65ea122fe0e8	Yes	Female	16	75	Stage 1a	Yes	No	No	No	No	No	Yes	No	No	No	No	No	No	No	No	No	No	No	Yes	No	No	No	No	No	No	No	No	No	Sub-threshold	Sub-threshold	Sub-threshold	Sub-threshold	Yes
6dba14e3c8be4119995cffe6cdd6e51f	Yes	Female	17	60	Stage 1b	Yes	Yes	No	No	No	No	Yes	No	No	No	No	No	No	No	Yes	No	Yes	No	Yes	No	No	No	No	Yes	Yes	No	No	Yes	Full-threshold	Full-threshold	Sub-threshold	Sub-threshold	Yes
e99a11eb5f305791877b468ff8840bf2	No	Male	17	60	Stage 1b	Yes	No	No	No	No	No	No	Yes	No	No	No	No	No	No	No	No	No	No	Yes	No	No	No	No	No	No	No	No	No	Full-threshold	Full-threshold	Sub-threshold	Sub-threshold	Yes
466e55b35613ff4ec13aacf0c64dccfe	No	Female	19	52	Stage 1b	Yes	No	No	No	Yes	No	No	No	No	No	No	No	No	No	No	No	No	No	Yes	No	No	No	No	No	No	No	No	No	Full-threshold	Full-threshold	Sub-threshold	Sub-threshold	Yes
afae728ed63323cd914b3929fd09e084	No	Male	17	61	Stage 1b	Yes	No	No	No	No	No	Yes	No	No	No	No	No	No	No	No	No	No	No	Yes	No	No	No	No	No	No	No	No	No	Sub-threshold	Full-threshold	Sub-threshold	Sub-threshold	Yes
a42f396f6ca776a2211b796592885405	No	Female	15	65	Stage 1b	Yes	No	No	No	No	No	No	No	No	No	No	No	No	No	No	No	No	No	Yes	No	No	No	No	No	No	No	No	Yes	Full-threshold	Full-threshold	Sub-threshold	Sub-threshold	No
1fe4ea23732fe56f6ca92483bf1b5217	No	Female	16	61	Stage 1b	Yes	Yes	No	No	No	Yes	Yes	No	No	No	No	No	No	No	No	No	No	No	Yes	No	No	No	No	Yes	No	No	No	Yes	Full-threshold	Sub-threshold	Sub-threshold	Sub-threshold	Yes
b038440c32977ac241e945e1869f6810	No	Female	20	61	Stage 1b	Yes	No	No	No	No	Yes	No	No	Yes	No	No	No	No	No	No	No	No	No	No	Yes	No	No	No	No	No	No	Yes	Yes	Full-threshold	Full-threshold	Sub-threshold	Sub-threshold	Yes
72fd393573dc7e5d908bda8d55b90b57	No	Female	15	55	Stage 1b	Yes	No	No	No	No	No	No	No	No	No	No	No	Yes	No	No	No	No	Yes	Yes	No	No	No	No	No	No	No	No	Yes	Sub-threshold	Full-threshold	Sub-threshold	Sub-threshold	Yes
a446c5394d6e1db92dd6b245af5d13c1	No	Female	16	69	Stage 1a	Yes	No	No	No	No	No	No	No	No	Yes	No	No	No	No	No	Yes	No	No	Yes	No	No	No	No	No	No	No	Yes	Yes	Sub-threshold	Sub-threshold	Sub-threshold	Sub-threshold	Yes
3cce26234d2aa2ed615e429a6e61cf28	No	Male	19	60	Stage 1b	No	No	No	No	No	No	Yes	No	No	No	No	No	No	Yes	No	No	No	Yes	No	No	No	No	Yes	Yes	No	No	No	No	Full-threshold	Sub-threshold	Sub-threshold	Sub-threshold	No
c32ec6d08f9b86ae9809937fc328a8dc	Yes	Female	15	70	Stage 1b	Yes	No	No	No	No	No	Yes	No	No	No	No	No	No	No	Yes	No	No	No	Yes	No	No	No	No	No	No	No	No	No	Sub-threshold	Sub-threshold	Sub-threshold	Sub-threshold	Yes
c2eba951b0ff220372ddf752eb202a28	No	Male	16	75	Stage 1a	Yes	No	No	No	No	No	Yes	No	No	No	No	No	No	No	Yes	No	No	No	Yes	No	No	No	No	No	No	No	No	No	Sub-threshold	Sub-threshold	Sub-threshold	Sub-threshold	Yes
731dc47491e81d3689a8b5acb483036e	No	Male	16	80	Stage 1a	No	No	No	No	No	No	Yes	No	No	No	No	No	No	No	No	No	No	No	Yes	No	No	No	No	No	No	No	No	Yes	Sub-threshold	Full-threshold	Sub-threshold	Sub-threshold	No
f8c47c2cec20e02a509c7acfa8fb8700	No	Male	17	55	Stage 1b	Yes	No	No	No	No	No	Yes	No	No	No	No	No	No	No	Yes	Yes	Yes	Yes	Yes	No	No	No	No	No	No	No	No	No	Full-threshold	Full-threshold	Sub-threshold	Sub-threshold	Yes
98ec7b8f6c51a5d1314a745f05b097fb	No	Female	16	60	Stage 1b	Yes	No	No	No	Yes	No	Yes	No	No	No	No	No	No	No	Yes	No	No	No	Yes	No	No	No	No	No	No	No	No	No	Full-threshold	Full-threshold	Sub-threshold	Sub-threshold	Yes
7e2f96abdd6c88b20be9e6b19d88a038	No	Male	15	61	Stage 1a	Yes	No	No	No	No	No	No	No	No	No	No	No	No	No	No	No	No	No	Yes	No	No	No	No	No	No	No	No	No	Full-threshold	Full-threshold	Sub-threshold	Sub-threshold	Yes
ef7dfb77d0481dfd399122429a234444	No	Male	17	60	Stage 1b	Yes	Yes	No	No	Yes	Yes	Yes	No	No	No	No	No	No	No	Yes	No	No	No	Yes	No	No	No	No	No	No	No	No	No	Full-threshold	Sub-threshold	Sub-threshold	Sub-threshold	Yes
793fe8c4318f4b127afbec5f0b745e4e	No	Female	16	65	Stage 1b	Yes	No	No	No	No	No	Yes	No	No	No	No	No	No	No	No	No	No	No	No	No	No	No	Yes	No	No	No	No	No	Sub-threshold	Sub-threshold	Sub-threshold	Sub-threshold	Yes
613f907cdeb207b49ee64d82ca1e24f2	Yes	Male	15	51	Stage 1b	Yes	Yes	No	No	No	No	Yes	No	No	No	No	No	No	No	Yes	Yes	No	No	Yes	No	No	No	No	No	No	No	No	Yes	Full-threshold	Full-threshold	Sub-threshold	Sub-threshold	Yes
86958d0abe26d0dcdd8bb280afc15b8f	No	Female	16	58	Stage 1b	No	No	Yes	No	No	No	Yes	No	No	No	No	Yes	No	No	Yes	No	No	No	Yes	No	No	No	No	Yes	No	No	No	Yes	Sub-threshold	Full-threshold	Sub-threshold	Sub-threshold	No
583494bb7c35cac07d230fd03b75f7d3	No	Male	17	68	Stage 1b	Yes	No	Yes	No	No	No	Yes	No	No	No	No	No	No	No	Yes	No	No	No	Yes	No	No	No	No	No	No	No	No	No	Sub-threshold	Sub-threshold	Sub-threshold	Sub-threshold	Yes
d223c95a37b6b0fab1c46aa9e7188c2f	Yes	Male	15	51	Stage 1b	Yes	No	No	No	No	No	Yes	No	No	No	No	No	No	No	Yes	Yes	No	No	Yes	No	No	No	No	Yes	No	No	No	No	Full-threshold	Full-threshold	Sub-threshold	Sub-threshold	Yes
e8db263829b21b2a0d3734b9f5eee626	No	Female	16	71	Stage 1a	Yes	No	No	No	No	No	Yes	No	No	No	No	No	No	No	Yes	Yes	No	No	Yes	No	No	No	No	No	No	No	No	No	Sub-threshold	Sub-threshold	Sub-threshold	Sub-threshold	No
26804ef9fd7ea25b1c96074a12bcdcf1	No	Female	17	51	Stage 1b	Yes	No	No	Yes	No	No	Yes	No	No	No	No	No	No	No	No	No	No	Yes	Yes	No	No	No	No	Yes	No	No	No	Yes	Sub-threshold	Sub-threshold	Sub-threshold	Sub-threshold	No
3a732c731324e1ea29886fa3353d0ce4	No	Male	18	61	Stage 1b	Yes	No	No	No	No	No	Yes	No	No	No	No	Yes	Yes	Yes	Yes	Yes	No	No	No	No	No	No	Yes	Yes	No	No	No	Yes	Full-threshold	Sub-threshold	Sub-threshold	Sub-threshold	Yes
966f012e87db8fb8928357580c71d1ac	No	Male	18	71	Stage 1b	Yes	No	No	Yes	No	No	Yes	No	No	No	No	No	No	No	Yes	No	No	No	Yes	No	No	No	No	No	No	No	No	Yes	Full-threshold	Full-threshold	Sub-threshold	Sub-threshold	No
84bdf9fce26626eef9499e9ad39098c8	No	Female	16	65	Stage 1a	No	No	No	No	No	No	Yes	No	No	No	No	No	No	No	No	No	No	No	Yes	No	No	No	No	No	No	No	No	No	Sub-threshold	Sub-threshold	Sub-threshold	Sub-threshold	Yes
92547c83942170c1339fa22d1d6eb2dc	No	Female	18	61	Stage 1b	No	No	Yes	No	No	No	No	No	No	Yes	No	No	No	No	No	No	No	No	Yes	No	No	No	No	No	No	No	No	No	Full-threshold	Full-threshold	Sub-threshold	Sub-threshold	Yes
d527e427837e0e8c64ea249b9d6bf0b1	No	Male	20	70	Stage 1b	Yes	No	No	No	No	No	Yes	No	No	No	No	No	No	No	No	No	No	No	Yes	No	No	No	No	Yes	No	No	No	Yes	Sub-threshold	Full-threshold	Sub-threshold	Sub-threshold	No
7e51ce448c030ca4e4b4fdf1985c9ad7	No	Male	19	61	Stage 1b	Yes	No	No	No	Yes	No	Yes	No	No	No	No	No	No	No	No	No	No	No	No	No	No	No	Yes	No	No	No	No	Yes	Sub-threshold	Sub-threshold	Sub-threshold	Sub-threshold	No
95148ff18e92a0d30351a7d8030abfda	Yes	Male	15	75	Stage 1a	Yes	No	No	No	No	No	Yes	No	No	No	No	Yes	No	No	Yes	No	Yes	No	Yes	No	No	No	No	No	No	No	No	No	Full-threshold	Sub-threshold	Sub-threshold	Sub-threshold	No
44ea5155ded49074f1d87512ef3c10d9	No	Female	16	61	Stage 1a	No	No	No	No	No	No	No	No	No	No	No	No	No	No	No	No	No	No	Yes	No	No	No	No	No	No	No	No	Yes	Sub-threshold	Full-threshold	Sub-threshold	Sub-threshold	Yes
af95d2c34bc510697a9bc841c195c519	No	Male	25	70	Stage 1b	No	No	No	No	No	No	Yes	No	No	No	No	No	No	No	No	No	Yes	Yes	Yes	No	No	No	No	No	No	No	No	Yes	Full-threshold	Sub-threshold	Sub-threshold	Sub-threshold	Yes
82d39c47db12cbd846c1130d3fbc0e7b	No	Male	21	70	Stage 1b	No	No	No	No	No	No	Yes	No	No	No	No	No	No	No	Yes	No	No	No	Yes	No	No	No	No	No	No	No	No	Yes	Full-threshold	Full-threshold	Sub-threshold	Sub-threshold	Yes
5241acaae372fd873b7e7bc284c73230	No	Female	23	51	Stage 1b	No	No	Yes	No	Yes	No	Yes	No	No	No	No	No	No	No	Yes	No	No	No	No	Yes	No	No	No	No	No	No	No	No	Full-threshold	Full-threshold	Sub-threshold	Sub-threshold	No
a3d7a7458490890918786290333ab501	No	Female	18	45	Stage 1b	Yes	No	No	No	No	No	Yes	No	No	No	No	No	No	No	No	No	Yes	No	No	No	Yes	No	No	Yes	No	No	No	Yes	Full-threshold	Sub-threshold	Sub-threshold	Sub-threshold	Yes
00203195c292ab2237e7489b5fa41774	No	Male	14	51	Stage 1b	No	No	No	No	No	No	Yes	No	No	No	No	No	No	No	No	No	No	No	Yes	No	No	No	No	No	No	No	No	No	Sub-threshold	Sub-threshold	Sub-threshold	Sub-threshold	No
820048c87f3674aeae2468c5444caf7d	No	Male	19	71	Stage 1b	Yes	No	No	No	No	No	Yes	No	No	No	No	No	No	No	No	No	No	No	Yes	No	No	No	No	No	No	No	No	Yes	Full-threshold	Sub-threshold	Sub-threshold	Sub-threshold	No
26a451d89db46e9d6f61f1bbca9578bc	No	Female	12	61	Stage 1a	No	No	No	Yes	No	No	Yes	No	No	No	No	No	No	No	No	No	No	No	Yes	No	No	No	No	No	No	No	No	Yes	Sub-threshold	Sub-threshold	Sub-threshold	Sub-threshold	No
cbfafce6e715269a2a46566d3361d740	No	Female	21	70	Stage 1a	No	No	No	No	No	No	Yes	No	No	No	No	No	No	No	No	No	No	No	Yes	No	No	No	No	No	No	No	No	Yes	Full-threshold	Sub-threshold	Sub-threshold	Sub-threshold	No
6f77f3b6f60405a7b2452e26732e76c9	No	Female	16	61	Stage 1b	No	No	No	No	No	No	Yes	No	No	No	No	No	No	No	No	No	No	No	Yes	No	No	No	No	No	No	No	No	Yes	Full-threshold	Sub-threshold	Sub-threshold	Sub-threshold	Yes
3332f13ddeb697777f4e928917b39d05	No	Female	15	50	Stage 1b	Yes	No	No	No	No	No	Yes	No	No	No	No	No	No	No	No	No	No	Yes	Yes	No	No	No	No	No	No	No	No	No	Sub-threshold	Full-threshold	Sub-threshold	Sub-threshold	No
dfd8d75733fcd263e90425bf180eae05	No	Female	17	75	Stage 1b	Yes	No	No	No	Yes	No	No	No	No	Yes	No	Yes	No	No	No	No	Yes	No	Yes	No	No	No	No	Yes	No	No	No	Yes	Sub-threshold	Full-threshold	Sub-threshold	Sub-threshold	Yes
49172e84feacc891640341b60722ed0f	Yes	Female	15	75	Stage 1a	No	Yes	No	No	No	No	Yes	No	No	No	No	No	No	No	No	No	No	No	Yes	No	No	No	No	No	No	No	No	Yes	Sub-threshold	Sub-threshold	Sub-threshold	Sub-threshold	No
54c50c7bbc918117f76fc8075925fc82	No	Female	12	70	Stage 1a	Yes	No	No	No	No	No	Yes	No	No	No	No	No	No	No	No	No	No	No	Yes	No	No	No	No	Yes	No	No	No	Yes	Sub-threshold	Sub-threshold	Sub-threshold	Sub-threshold	No
75dcc88f8a1288259958f1bd73a48981	Yes	Male	15	60	Stage 1a	Yes	No	No	No	No	No	Yes	No	No	No	No	No	No	No	No	No	No	No	Yes	No	No	No	No	No	No	No	No	Yes	Sub-threshold	Sub-threshold	Sub-threshold	Sub-threshold	Yes
2c13ca4d2991576915e7704389b4c3b6	No	Female	20	50	Stage 1b	No	Yes	No	No	Yes	No	Yes	No	No	No	No	No	Yes	No	No	No	No	No	Yes	No	No	No	No	Yes	No	No	No	Yes	Full-threshold	Full-threshold	Sub-threshold	Sub-threshold	No
709a9a2608b1a9276f50a62fc6cfd400	No	Female	18	65	Stage 1b	Yes	No	No	No	No	Yes	Yes	No	No	No	No	Yes	No	No	No	No	No	No	Yes	No	No	No	No	Yes	No	No	No	Yes	Sub-threshold	Sub-threshold	Sub-threshold	Sub-threshold	Yes
dcd66c620eef8ee5f370ff4dd69f7dfc	No	Female	13	70	Stage 1a	Yes	No	No	No	No	No	Yes	No	No	No	No	No	No	No	No	No	No	No	Yes	No	No	No	No	No	No	No	No	Yes	Sub-threshold	Sub-threshold	Sub-threshold	Sub-threshold	Yes
b6e88aa0d784395e8c541a7221d0e547	No	Male	16	65	Stage 1b	No	No	No	No	No	No	Yes	No	No	No	No	No	Yes	No	No	No	No	Yes	Yes	No	No	No	No	No	No	No	No	Yes	Sub-threshold	Sub-threshold	Sub-threshold	Sub-threshold	Yes
823e294078267736a298b293056b95f3	No	Male	16	60	Stage 1a	No	No	No	No	No	No	No	No	No	No	No	No	No	No	Yes	No	Yes	Yes	Yes	No	No	No	No	No	No	No	No	Yes	Sub-threshold	Sub-threshold	Sub-threshold	Sub-threshold	No
abfd731791cd2c5b3fff54e07c61f7ed	No	Male	13	75	Stage 1a	No	No	No	No	No	No	Yes	No	No	No	No	No	No	No	No	No	No	No	Yes	No	No	No	No	No	No	No	No	No	Sub-threshold	Sub-threshold	Sub-threshold	Sub-threshold	No
df12627b7f8092ce2095143227181ae9	No	Female	15	80	Stage 1a	No	No	No	No	No	No	Yes	No	No	No	No	No	No	No	No	No	No	No	Yes	No	No	No	No	No	No	No	No	No	Sub-threshold	Sub-threshold	Sub-threshold	Sub-threshold	No
ee33a4b0caf3d3df862c0fba2e5ebfdb	Yes	Female	12	65	Stage 1a	Yes	No	No	No	No	No	No	No	No	No	No	No	No	No	No	No	No	No	Yes	No	No	No	No	No	No	No	No	No	Sub-threshold	Sub-threshold	Sub-threshold	Sub-threshold	Yes
c717368143e73d2892f0f18b0aabb623	No	Female	20	75	Stage 1a	Yes	No	No	No	No	No	Yes	No	No	No	No	No	No	No	No	No	No	No	No	Yes	No	No	No	No	No	No	No	No	Sub-threshold	Sub-threshold	Sub-threshold	Sub-threshold	No
af477c13a3bacc6cd153109238c9763e	No	Male	13	71	Stage 1a	No	No	No	No	No	No	No	Yes	No	No	No	No	No	No	No	No	No	No	Yes	No	No	No	No	No	No	No	No	No	Sub-threshold	Sub-threshold	Sub-threshold	Sub-threshold	Yes
260b1f51282475c5417015166633034d	No	Male	19	70	Stage 1b	Yes	Yes	No	No	No	No	Yes	No	No	No	No	No	No	No	No	No	Yes	Yes	Yes	No	No	No	No	No	No	No	No	No	Sub-threshold	Sub-threshold	Sub-threshold	Sub-threshold	Yes
e3abd729962ae8b996abbb1b4b9382d2	No	Female	13	70	Stage 1a	Yes	No	No	No	No	No	Yes	No	No	No	No	No	No	No	No	No	No	No	Yes	No	No	No	No	No	No	No	No	No	Sub-threshold	Sub-threshold	Sub-threshold	Sub-threshold	Yes
df14b2ea8a1502d3d5961f2a470f9608	No	Female	14	61	Stage 1a	No	No	No	No	No	No	Yes	No	No	No	No	No	No	No	No	No	No	No	No	No	No	Yes	No	No	No	No	No	No	Sub-threshold	Sub-threshold	Sub-threshold	Sub-threshold	Yes
948b7f2679e21f03b8da15fbea6af76e	Yes	Female	15	90	Stage 1a	Yes	No	No	No	No	No	Yes	No	No	No	No	No	No	No	No	No	No	No	Yes	No	No	No	No	No	No	No	No	No	Sub-threshold	Sub-threshold	Sub-threshold	Sub-threshold	No
6836922b1c57fa4d67379c816a093ac1	No	Female	15	70	Stage 1a	Yes	No	No	No	No	No	Yes	No	No	No	No	No	No	No	No	No	No	No	No	No	Yes	No	No	No	No	No	No	No	Sub-threshold	Sub-threshold	Sub-threshold	Sub-threshold	Yes
8fc77a861fe3c98c7218f4871b025f7e	Yes	Female	18	65	Stage 1a	No	No	No	No	No	No	Yes	No	No	No	No	No	No	No	No	No	No	No	Yes	No	No	No	No	No	No	No	No	No	Sub-threshold	Sub-threshold	Sub-threshold	Sub-threshold	Yes
4eb3bdd84316cb1a5a2b7fc3efd738d1	Yes	Male	14	65	Stage 1b	Yes	No	No	No	No	No	Yes	No	No	No	No	No	No	No	No	No	No	No	Yes	No	No	No	No	No	No	No	No	No	Sub-threshold	Full-threshold	Sub-threshold	Sub-threshold	Yes
72775cfc31f74d0b0c4dda5a184b7eb4	Yes	Female	13	61	Stage 1a	No	No	No	No	No	No	Yes	No	No	No	No	No	No	No	No	No	No	No	Yes	No	No	No	No	No	No	No	No	No	Sub-threshold	Sub-threshold	Sub-threshold	Sub-threshold	Yes
8442f4470eb4afb56052a358b7127128	No	Male	17	71	Stage 1a	No	No	No	No	Yes	No	Yes	No	No	No	No	No	No	No	No	No	No	No	Yes	No	No	No	No	No	No	No	No	Yes	Sub-threshold	Sub-threshold	Sub-threshold	Sub-threshold	No
ecab01d1a07bd0847cd1f507eab31172	No	Male	12	71	Stage 1a	No	No	No	No	No	No	Yes	No	No	No	No	No	No	No	No	No	No	No	Yes	No	No	No	No	No	No	No	No	Yes	Sub-threshold	Sub-threshold	Sub-threshold	Sub-threshold	No
609e502bf54c23d1056e3a8e24cf90b2	No	Female	18	71	Stage 1a	No	No	No	No	No	No	Yes	No	No	No	No	No	No	No	No	No	No	No	Yes	No	No	No	No	No	No	No	No	Yes	Sub-threshold	Sub-threshold	Sub-threshold	Sub-threshold	No
56e277f5439fc71644fe8af05f674080	No	Male	13	55	Stage 1b	No	No	No	No	No	No	No	Yes	No	No	No	No	No	No	No	No	No	No	Yes	No	No	No	No	No	No	No	No	No	Sub-threshold	Sub-threshold	Sub-threshold	Sub-threshold	No
7afdf0e4d3a882519cc0ea15d77a6a57	No	Female	13	80	Stage 1a	No	No	No	No	No	No	Yes	No	No	No	No	No	No	No	No	No	No	No	No	No	No	Yes	No	No	No	No	No	Yes	Sub-threshold	Sub-threshold	Sub-threshold	Sub-threshold	Yes
8152b674f89fcb6d6bd77b50fc074339	No	Female	22	81	Stage 1a	No	No	No	No	Yes	No	Yes	No	No	No	No	No	No	No	No	No	No	No	Yes	No	No	No	No	No	No	No	No	Yes	Sub-threshold	Sub-threshold	Sub-threshold	Sub-threshold	No
b1868197c556056562c32e0b73c109cc	No	Female	13	63	Stage 1a	No	No	No	No	No	No	Yes	No	No	No	No	No	No	No	Yes	No	No	No	Yes	No	No	No	No	No	No	No	No	No	Sub-threshold	Sub-threshold	Sub-threshold	Sub-threshold	No
697ea75822928ae69b638cc21a832476	No	Female	12	71	Stage 1a	No	No	No	No	No	No	Yes	No	No	No	No	Yes	Yes	No	No	Yes	No	No	Yes	No	No	No	No	No	No	No	No	Yes	Sub-threshold	Full-threshold	Sub-threshold	Sub-threshold	No
f88842cb995f714752aff34b8aed0870	No	Female	17	71	Stage 1b	Yes	No	No	No	No	Yes	Yes	No	No	No	No	No	No	No	No	No	Yes	No	No	No	No	Yes	No	No	No	No	No	Yes	Full-threshold	Sub-threshold	Sub-threshold	Sub-threshold	Yes
0b38503c371fe0334b14a77a4a139786	No	Male	14	71	Stage 1a	No	No	No	No	No	No	No	No	Yes	No	No	No	No	No	No	No	No	No	Yes	No	No	No	No	No	No	No	Yes	Yes	Sub-threshold	Sub-threshold	Sub-threshold	Sub-threshold	No
ed01bd9ea9e2fb4511e71910406cfc91	No	Male	15	71	Stage 1a	No	No	No	No	No	No	Yes	No	No	No	No	No	No	No	No	No	No	No	Yes	No	No	No	No	No	No	No	No	No	Sub-threshold	Sub-threshold	Sub-threshold	Sub-threshold	No
323bf9cf8cbd1060f975270be502b8ca	No	Male	12	71	Stage 1a	No	No	No	No	No	No	Yes	No	No	No	No	No	No	No	No	No	No	No	Yes	No	No	No	No	No	No	No	No	Yes	Sub-threshold	Sub-threshold	Sub-threshold	Sub-threshold	No
07d6941c23966fa8aae79597da2bab08	Yes	Female	15	72	Stage 1a	Yes	No	No	No	No	No	Yes	No	No	No	No	No	No	No	Yes	Yes	No	No	Yes	No	No	No	No	No	No	No	No	No	Sub-threshold	Sub-threshold	Sub-threshold	Sub-threshold	Yes
7c09942592ca315d6b6595e531f5a420	No	Female	19	45	Stage 1b	No	No	No	No	Yes	No	Yes	No	No	No	No	No	No	No	Yes	Yes	Yes	Yes	Yes	No	No	No	No	No	No	No	No	Yes	Sub-threshold	Full-threshold	Sub-threshold	Sub-threshold	Yes
34dded753f0d1fffd20c6f8f1ec65e69	No	Female	15	61	Stage 1b	Yes	Yes	No	No	No	No	Yes	No	No	No	No	No	No	No	No	No	No	No	Yes	No	No	No	No	No	No	No	No	Yes	Sub-threshold	Full-threshold	Sub-threshold	Sub-threshold	Yes
c5d7c7a3928e6d977eb895ef9815c60c	Yes	Female	19	61	Stage 1b	Yes	Yes	No	No	No	Yes	Yes	No	No	No	No	No	No	No	Yes	No	No	No	No	No	No	Yes	No	Yes	No	No	No	Yes	Full-threshold	Sub-threshold	Sub-threshold	Sub-threshold	Yes
295e35421bb574bd123b38315b7a6914	No	Female	24	50	Stage 1a	No	Yes	No	No	Yes	No	No	No	No	No	No	No	No	No	No	No	No	No	Yes	No	No	No	No	Yes	No	No	No	Yes	Sub-threshold	Full-threshold	Sub-threshold	Sub-threshold	No
19160389c2c304ff57ecf10b438c6d3a	No	Male	16	71	Stage 1b	No	No	No	No	No	No	Yes	No	No	No	No	No	No	No	Yes	No	No	No	No	No	No	Yes	No	Yes	No	No	No	Yes	Full-threshold	Full-threshold	Sub-threshold	Sub-threshold	No
8862ba16dd0ac10c47c4cc73f878dcc5	No	Female	16	60	Stage 1b	Yes	No	No	No	No	Yes	Yes	No	No	No	No	No	No	No	No	No	No	No	Yes	No	No	No	No	Yes	No	No	No	Yes	Sub-threshold	Full-threshold	Sub-threshold	Sub-threshold	Yes
62d4ad1c5f772c13ea3ef7cc59b0dbc0	No	Female	17	60	Stage 1b	Yes	No	No	No	Yes	Yes	Yes	No	No	No	No	No	No	No	Yes	No	No	No	Yes	No	No	No	No	Yes	No	No	No	Yes	Sub-threshold	Full-threshold	Sub-threshold	Sub-threshold	Yes
c2563668a5255ac474c627fc908f301e	No	Female	16	75	Stage 1a	No	No	No	No	No	No	Yes	No	No	No	No	No	No	No	No	No	No	No	No	No	No	No	Yes	No	No	No	No	Yes	Sub-threshold	Sub-threshold	Sub-threshold	Sub-threshold	No
b7696bc3fed46e31ef2d7e711a9d06aa	No	Male	14	45	Stage 1a	No	No	No	No	Yes	No	Yes	No	No	No	No	No	No	No	No	No	No	No	No	No	No	No	Yes	No	No	No	No	Yes	Sub-threshold	Full-threshold	Sub-threshold	Sub-threshold	No
1667edb633189f8b73c34fea56907f5f	No	Male	17	51	Stage 1a	No	No	No	No	No	No	No	Yes	No	No	No	No	No	No	No	No	No	No	Yes	No	No	No	No	Yes	No	No	No	No	Sub-threshold	Sub-threshold	Sub-threshold	Sub-threshold	No
a3b96b49f0ff8b41623b8c1df000ceef	No	Male	12	60	Stage 1b	No	Yes	No	No	No	No	No	No	No	No	No	No	Yes	No	No	No	No	No	Yes	No	No	No	No	No	No	No	No	Yes	Sub-threshold	Full-threshold	Sub-threshold	Sub-threshold	Yes
783ceca643ce05f546cae2bc089c9786	No	Female	14	60	Stage 1b	Yes	No	No	No	No	No	Yes	No	No	No	No	No	No	No	No	No	No	No	Yes	No	No	No	No	No	No	No	No	Yes	Full-threshold	Sub-threshold	Sub-threshold	Sub-threshold	Yes
9cff6b905141f8ebcaafde8c89a98039	No	Female	13	75	Stage 1a	No	Yes	No	No	No	No	Yes	No	No	No	No	No	No	No	Yes	Yes	No	No	Yes	No	No	No	No	No	No	No	No	No	Sub-threshold	Sub-threshold	Sub-threshold	Sub-threshold	No
c3fad40322545ede2540a4f1700fdbe8	No	Female	18	70	Stage 1b	No	Yes	No	No	No	No	Yes	No	No	No	No	No	No	No	No	No	No	Yes	Yes	No	No	No	No	No	Yes	No	No	Yes	Sub-threshold	Full-threshold	Sub-threshold	Sub-threshold	Yes
a651f614cdf78578fbf1ce38048b1019	No	Male	16	61	Stage 1a	No	No	No	No	Yes	No	Yes	No	No	No	No	No	No	No	No	No	No	No	Yes	No	No	No	No	No	No	No	No	No	Sub-threshold	Sub-threshold	Sub-threshold	Sub-threshold	No
adf4d58bbd43420a688ce800b58020e5	Yes	Female	16	60	Stage 1b	Yes	No	Yes	No	No	No	Yes	No	No	No	No	No	No	No	No	No	No	No	Yes	No	No	No	No	Yes	No	No	No	Yes	Sub-threshold	Sub-threshold	Full-threshold	Sub-threshold	Yes
83eef373272315644e95cbbaeacec8e7	No	Male	13	51	Stage 1b	No	Yes	No	No	No	No	Yes	No	No	No	No	No	No	No	No	No	No	No	Yes	No	No	No	No	No	No	No	No	Yes	Sub-threshold	Sub-threshold	Sub-threshold	Sub-threshold	No
5a9e106c7978e085029a049398dce65a	No	Male	17	50	Stage 1a	No	No	No	No	Yes	No	No	No	Yes	No	No	No	No	No	Yes	No	Yes	Yes	Yes	No	No	No	No	No	No	No	No	No	Sub-threshold	Sub-threshold	Sub-threshold	Sub-threshold	No
55569b7c0d3a41ed11ee5d10a3a707c5	Yes	Female	18	60	Stage 1b	Yes	No	No	No	No	No	Yes	No	No	No	No	No	No	No	No	No	No	No	Yes	No	No	No	No	No	No	No	No	Yes	Sub-threshold	Sub-threshold	Sub-threshold	Sub-threshold	Yes
a99c4ecdd902c46ba60895dff683f70b	No	Female	14	75	Stage 1a	Yes	No	No	No	No	No	Yes	No	No	No	No	No	No	No	No	No	No	No	Yes	No	No	No	No	Yes	No	No	No	Yes	Sub-threshold	Sub-threshold	Sub-threshold	Sub-threshold	Yes
f6cb2a803b60e0c6d6f24362d7619bf3	No	Male	17	50	Stage 1b	Yes	No	No	No	Yes	No	Yes	No	No	No	No	No	No	No	No	No	No	No	Yes	No	No	No	No	No	No	No	No	No	Sub-threshold	Full-threshold	Sub-threshold	Sub-threshold	No
f1ffbaa1fdef8563f8bd127746eba9db	No	Female	19	51	Stage 1b	No	No	No	No	Yes	No	Yes	No	No	No	No	No	No	No	No	No	No	No	Yes	No	No	No	No	Yes	No	No	No	Yes	Full-threshold	Full-threshold	Sub-threshold	Sub-threshold	No
54d1511588d1926550a2ef806fa2fb0a	Yes	Female	13	51	Stage 1b	Yes	Yes	No	No	Yes	No	Yes	No	No	No	No	No	No	No	No	No	Yes	No	Yes	No	No	No	No	No	No	No	No	No	Full-threshold	Full-threshold	Sub-threshold	Sub-threshold	Yes
b3b4792588697c1a13af4e173059b88e	Yes	Female	13	75	Stage 1a	No	No	No	No	No	No	Yes	No	No	No	No	No	No	No	No	No	No	No	Yes	No	No	No	No	No	No	No	No	No	Sub-threshold	Sub-threshold	Sub-threshold	Sub-threshold	Yes
3452607dd0b39699420e0d6f22e88f7f	No	Female	13	65	Stage 1a	No	No	No	No	No	No	Yes	No	No	No	No	No	No	No	No	No	No	No	Yes	No	No	No	No	No	No	No	No	No	Sub-threshold	Sub-threshold	Sub-threshold	Sub-threshold	Yes
464c7e753d2e45d1d81c5738b70f4b93	No	Female	20	71	Stage 1b	No	No	No	No	No	No	Yes	No	No	No	No	No	No	No	No	No	No	No	Yes	No	No	No	No	No	No	No	No	Yes	Sub-threshold	Sub-threshold	Sub-threshold	Sub-threshold	Yes
c649cff59fcae09fbb719e58d3b8c3c5	Yes	Female	16	70	Stage 1b	Yes	No	No	No	No	No	Yes	No	No	No	No	No	No	No	No	No	No	No	Yes	No	No	No	No	No	No	No	No	Yes	Sub-threshold	Sub-threshold	Sub-threshold	Sub-threshold	Yes
2fa95cf283fbb28ab8f4b8660c076d8a	Yes	Female	15	61	Stage 1b	Yes	No	No	No	No	No	Yes	No	No	No	No	No	No	No	No	No	No	No	Yes	No	No	No	No	No	No	No	No	No	Sub-threshold	Full-threshold	Sub-threshold	Sub-threshold	Yes
185b2c04225f62945033c1c35e9b1dc3	No	Female	14	51	Stage 1b	Yes	Yes	No	No	No	No	Yes	No	No	No	No	No	No	No	Yes	No	No	No	Yes	No	No	No	No	Yes	No	No	No	Yes	Sub-threshold	Sub-threshold	Sub-threshold	Sub-threshold	Yes
496843dc8c6bdcce56d5ec77df9c349b	No	Male	16	61	Stage 1a	No	No	No	Yes	No	No	No	Yes	No	No	No	No	No	No	No	Yes	No	No	Yes	No	No	No	No	No	No	No	Yes	Yes	Sub-threshold	Full-threshold	Sub-threshold	Sub-threshold	No
9ec6861f15051f72f0f58c24d5d8cd16	No	Female	16	61	Stage 1b	Yes	No	No	No	No	No	Yes	No	No	No	No	No	No	No	No	No	No	No	Yes	No	No	No	No	No	No	No	No	Yes	Full-threshold	Sub-threshold	Sub-threshold	Sub-threshold	Yes
21fd234fbd2fbd012f1a9d9bd35c8175	No	Male	15	61	Stage 1b	Yes	No	No	No	No	No	No	Yes	No	No	No	No	No	No	No	No	No	No	Yes	No	No	No	No	No	No	No	No	Yes	Sub-threshold	Sub-threshold	Sub-threshold	Sub-threshold	Yes
e66d53e14115bb26178b3e8bc22c2793	Yes	Female	13	55	Stage 1b	Yes	No	No	No	No	No	No	No	No	No	No	No	No	No	No	No	No	No	Yes	No	No	No	No	No	No	No	No	No	Full-threshold	Full-threshold	Sub-threshold	Sub-threshold	Yes
0d4f5621d071bd817ea754c587171969	Yes	Female	17	51	Stage 1b	Yes	Yes	No	No	No	No	Yes	No	No	No	No	No	No	No	No	No	No	No	Yes	No	No	No	No	No	No	No	No	No	Full-threshold	Full-threshold	Sub-threshold	Sub-threshold	Yes
e403fa0ef3e777a000ecd1b2af1f688d	No	Male	15	55	Stage 1b	Yes	No	No	No	No	No	Yes	No	No	No	No	No	No	No	No	No	No	No	Yes	No	No	No	No	Yes	No	No	No	No	Sub-threshold	Full-threshold	Sub-threshold	Sub-threshold	No
4d4ea16bc2663c0c0681fd9ee9bc9af4	No	Male	18	61	Stage 1a	Yes	No	No	No	No	No	Yes	No	No	No	No	Yes	No	No	No	No	No	No	Yes	No	No	No	No	No	No	No	No	No	Sub-threshold	Sub-threshold	Sub-threshold	Sub-threshold	Yes
a22107344193690ac08d7d78a674f3cf	Yes	Female	22	51	Stage 1b	Yes	Yes	No	No	No	No	No	No	No	No	Yes	No	No	No	Yes	No	Yes	Yes	Yes	No	No	No	No	No	Yes	No	No	Yes	Full-threshold	Full-threshold	Sub-threshold	Sub-threshold	Yes
7c591a2bbee121f46e7934a7ec85eac0	No	Female	18	55	Stage 1b	Yes	Yes	No	No	Yes	Yes	Yes	No	No	No	No	No	No	No	No	No	No	No	Yes	No	No	No	No	Yes	Yes	No	No	Yes	Sub-threshold	Full-threshold	Sub-threshold	Sub-threshold	Yes
9ea94ae3e6e56ac2f318faf301cac9f7	Yes	Female	18	60	Stage 1b	Yes	No	No	No	No	Yes	Yes	No	No	No	No	No	No	No	Yes	Yes	No	No	Yes	No	No	No	No	Yes	No	No	No	Yes	Sub-threshold	Sub-threshold	Sub-threshold	Sub-threshold	Yes
75d934eb8d0cd3600ae3f92a313a3922	No	Male	15	61	Stage 1a	No	No	No	No	No	No	Yes	No	No	No	No	No	No	No	No	No	No	No	Yes	No	No	No	No	No	No	No	No	No	Sub-threshold	Full-threshold	Sub-threshold	Sub-threshold	No
3e9ceff9fba6eb48eb39cdb7799b86a8	Yes	Female	16	51	Stage 1b	Yes	No	No	No	No	No	Yes	No	No	No	No	No	No	No	No	No	No	No	No	Yes	No	No	Yes	No	No	No	No	Yes	Full-threshold	Full-threshold	Sub-threshold	Sub-threshold	Yes
72cb48be064f23dd0e8c436d1a2efbf4	Yes	Male	17	71	Stage 1b	Yes	No	No	Yes	No	No	Yes	No	No	No	No	No	No	No	No	No	No	No	Yes	No	No	No	No	Yes	No	No	No	Yes	Full-threshold	Sub-threshold	Sub-threshold	Sub-threshold	Yes
d96706932c1cfd31129b231ff3f04717	No	Female	23	71	Stage 1b	No	No	No	No	No	No	Yes	No	No	No	No	No	No	No	Yes	Yes	No	No	Yes	No	No	No	No	Yes	Yes	No	No	Yes	Full-threshold	Full-threshold	Sub-threshold	Sub-threshold	No
5e6c6dd560f8ec7859b9aedb6251bc0d	No	Male	16	71	Stage 1b	No	No	No	No	Yes	Yes	Yes	No	No	No	No	No	No	No	No	No	No	No	Yes	No	No	No	No	Yes	No	Yes	No	Yes	Full-threshold	Sub-threshold	Sub-threshold	Sub-threshold	Yes
a9ca868d8c07f897d42bdb539d6045d0	Yes	Female	17	50	Stage 1b	Yes	Yes	No	No	No	No	Yes	No	No	No	No	No	No	No	No	Yes	No	No	Yes	No	No	No	No	No	No	No	No	No	Full-threshold	Full-threshold	Sub-threshold	Sub-threshold	Yes
c6e77aea80e6e59b8869f37ced6f5bea	No	Female	14	71	Stage 1b	No	Yes	No	No	No	No	Yes	No	No	No	No	No	No	No	No	No	No	No	Yes	No	No	No	No	No	No	No	No	Yes	Full-threshold	Full-threshold	Sub-threshold	Sub-threshold	Yes
481d45174132ed901df9c845d3e24cf1	No	Male	16	71	Stage 1b	No	No	No	Yes	No	No	No	No	Yes	No	No	No	No	No	No	No	No	No	Yes	No	No	No	No	No	No	No	Yes	Yes	Sub-threshold	Sub-threshold	Sub-threshold	Sub-threshold	Yes
c279aee42a8f399d2baf9b6ec3139068	No	Female	12	71	Stage 1b	No	No	No	No	No	No	Yes	No	No	No	No	No	No	No	No	No	No	No	Yes	No	No	No	No	No	No	No	No	Yes	Full-threshold	Full-threshold	Sub-threshold	Sub-threshold	Yes
c38acca383ade694006c2fd157dffdee	No	Female	12	71	Stage 1b	Yes	No	No	No	No	No	Yes	No	No	No	No	No	No	No	No	No	No	No	Yes	No	No	No	No	No	No	No	No	Yes	Sub-threshold	Sub-threshold	Sub-threshold	Sub-threshold	Yes
5d8f83e29f664c0ccb4488c4ecdf3afb	No	Female	14	71	Stage 1b	No	No	No	No	No	No	Yes	No	No	No	No	No	No	No	Yes	No	No	No	Yes	No	No	No	No	No	No	No	No	Yes	Sub-threshold	Full-threshold	Sub-threshold	Sub-threshold	No
9ffb9379d748fadb27a42837b9cffd44	No	Male	19	53	Stage 1a	Yes	Yes	Yes	No	Yes	No	Yes	No	No	No	No	No	No	No	No	No	No	No	Yes	No	No	No	No	No	No	No	No	No	Sub-threshold	Sub-threshold	Sub-threshold	Sub-threshold	Yes
eb12ce69b7016b8d4a364a7090b7c992	No	Female	20	51	Stage 1b	No	No	No	No	Yes	No	Yes	No	No	No	No	No	No	No	No	No	No	No	Yes	No	No	No	No	No	No	No	No	Yes	Sub-threshold	Full-threshold	Sub-threshold	Sub-threshold	No
854f0776729ae4dbb09066760c9ff26e	No	Male	15	50	Stage 1b	No	No	No	No	No	No	Yes	No	No	No	No	No	No	No	Yes	No	No	No	No	No	No	No	Yes	Yes	No	No	No	No	Full-threshold	Full-threshold	Sub-threshold	Sub-threshold	No
f94bb890edc6a43a42fc6cb167ce2374	No	Female	14	68	Stage 1a	No	No	No	No	No	No	Yes	No	No	No	No	No	No	No	No	No	No	No	Yes	No	No	No	No	No	No	No	No	Yes	Sub-threshold	Sub-threshold	Sub-threshold	Sub-threshold	No
82cf6c98ace67550fee8f88b5b35fbd0	No	Female	18	55	Stage 1b	No	No	No	No	No	No	Yes	No	No	No	No	No	No	No	Yes	No	No	No	Yes	No	No	No	No	No	No	No	No	Yes	Full-threshold	Full-threshold	Sub-threshold	Sub-threshold	Yes
81c0fc0a33cff18577cf2c07d85600a4	Yes	Male	17	51	Stage 1b	Yes	No	No	No	No	Yes	Yes	No	No	No	No	No	No	No	No	No	No	No	Yes	No	No	No	No	Yes	Yes	No	No	Yes	Full-threshold	Sub-threshold	Sub-threshold	Sub-threshold	No
f54a0e69c92d1a0233050ff314044d5e	No	Female	24	71	Stage 1b	Yes	No	No	No	No	No	Yes	No	No	No	No	Yes	No	No	Yes	Yes	No	No	Yes	No	No	No	No	Yes	No	No	No	Yes	Full-threshold	Full-threshold	Sub-threshold	Sub-threshold	Yes
f5ce1bd586cfa32dd537455b98756ea8	No	Female	15	65	Stage 2plus	Yes	No	No	No	No	Yes	Yes	No	No	No	No	Yes	No	No	Yes	No	Yes	Yes	No	No	No	No	Yes	Yes	Yes	No	No	Yes	Full-threshold	Sub-threshold	Sub-threshold	Sub-threshold	Yes
8fb26bf1b11e7a2d1c5700fffdd058f1	No	Male	21	51	Stage 1b	Yes	Yes	No	No	No	Yes	Yes	No	No	No	No	No	No	No	No	No	No	No	Yes	No	No	No	No	No	Yes	No	No	Yes	Sub-threshold	Sub-threshold	Sub-threshold	Sub-threshold	Yes
3e371fe58d2194caffd6ceab05215bdc	No	Female	16	70	Stage 1a	Yes	No	No	No	No	No	Yes	No	No	No	No	No	No	No	No	No	No	No	Yes	No	No	No	No	No	No	No	No	No	Sub-threshold	Sub-threshold	Sub-threshold	Sub-threshold	No
9dae04795925b1c7669b93af5f81fa4a	No	Female	14	71	Stage 1a	Yes	No	No	No	No	No	Yes	No	No	No	No	No	No	No	No	Yes	No	No	Yes	No	No	No	No	No	No	No	No	Yes	Sub-threshold	Sub-threshold	Sub-threshold	Sub-threshold	Yes
db394e57080bfb9cc44c61d4521c6ed7	No	Male	23	71	Stage 1a	Yes	No	No	No	No	No	No	No	Yes	No	No	No	No	No	Yes	Yes	No	No	Yes	No	No	No	No	Yes	No	No	No	Yes	Sub-threshold	Sub-threshold	Sub-threshold	Sub-threshold	No
788ea77c76596fc6b15cdee92c58b2ca	Yes	Female	21	55	Stage 1b	Yes	No	No	No	No	No	Yes	No	No	No	No	No	No	No	No	No	No	No	Yes	No	No	No	No	No	No	No	No	Yes	Sub-threshold	Full-threshold	Sub-threshold	Sub-threshold	Yes
171eb9c76d3da1418de5e6e6d0bca669	No	Male	22	60	Stage 1b	Yes	Yes	No	No	No	No	Yes	No	No	No	No	No	No	No	No	No	No	No	Yes	No	No	No	No	No	No	No	No	Yes	Full-threshold	Full-threshold	Sub-threshold	Sub-threshold	Yes
e9c7abdd4788b51b736abdd15ceceb0a	No	Male	22	61	Stage 1b	No	No	No	No	Yes	No	Yes	No	No	No	No	No	No	No	No	No	No	No	Yes	No	No	No	No	Yes	No	No	No	No	Sub-threshold	Full-threshold	Sub-threshold	Sub-threshold	No
9819100c7a17235102420832089accae	No	Male	23	71	Stage 1b	No	No	No	No	No	No	Yes	No	No	No	No	No	No	No	No	No	No	No	Yes	No	No	No	No	No	No	No	No	Yes	Sub-threshold	Full-threshold	Sub-threshold	Sub-threshold	No
5412ae0e1c0a8555a3c83762a8aa98ec	No	Male	23	61	Stage 1b	Yes	No	No	No	No	No	Yes	No	No	No	No	Yes	No	No	No	No	No	No	Yes	No	No	No	No	No	No	No	No	Yes	Full-threshold	Sub-threshold	Sub-threshold	Sub-threshold	No
f60be6909423255d74d33a3d52a71a9a	Yes	Female	13	61	Stage 1b	Yes	No	No	No	No	No	Yes	No	No	No	No	No	No	No	No	No	No	No	Yes	No	No	No	No	No	No	No	No	Yes	Sub-threshold	Full-threshold	Sub-threshold	Sub-threshold	Yes
01d1c345a602deaf1e551f8a3e7871d8	No	Female	21	60	Stage 1b	Yes	No	Yes	Yes	No	No	Yes	No	No	No	No	No	No	No	Yes	No	No	Yes	Yes	No	No	No	No	Yes	No	Yes	No	No	Sub-threshold	Sub-threshold	Sub-threshold	Sub-threshold	Yes
c2e522d6133a31862c6cedaaf4c88e55	Yes	Male	25	61	Stage 1b	Yes	No	No	Yes	Yes	No	Yes	No	No	No	No	No	No	No	Yes	Yes	No	No	Yes	No	No	No	No	Yes	No	No	No	Yes	Full-threshold	Full-threshold	Sub-threshold	Sub-threshold	Yes
d40e46ed3095f06a310ae55ea4b7357b	No	Female	19	61	Stage 1b	Yes	No	No	No	No	No	Yes	No	No	No	No	No	No	No	Yes	No	Yes	No	Yes	No	No	No	No	No	No	No	No	Yes	Full-threshold	Full-threshold	Sub-threshold	Sub-threshold	Yes
f21a7150b95ac3fdde13b1bc8e841f94	Yes	Female	16	68	Stage 1b	Yes	No	No	Yes	No	No	Yes	No	No	No	No	No	No	No	Yes	No	No	No	Yes	No	No	No	No	No	No	No	No	Yes	Full-threshold	Full-threshold	Sub-threshold	Sub-threshold	Yes
cdbf85e1f0e588ccb776c9320a511f07	No	Male	21	65	Stage 1b	Yes	No	No	No	No	No	Yes	No	No	No	No	No	No	No	No	No	No	No	Yes	No	No	No	No	Yes	No	No	No	No	Full-threshold	Sub-threshold	Sub-threshold	Sub-threshold	Yes
d14c44cab277108de6fb94343c9b163f	No	Male	23	65	Stage 1b	Yes	No	Yes	No	No	No	Yes	No	No	No	No	No	No	No	Yes	No	No	No	Yes	No	No	No	No	No	No	No	No	Yes	Sub-threshold	Sub-threshold	Sub-threshold	Sub-threshold	No
b51272da608dda399502dcc76e396362	No	Female	17	61	Stage 1a	No	No	No	No	No	No	Yes	No	No	No	No	No	No	No	No	No	Yes	No	Yes	No	No	No	No	No	No	No	No	Yes	Sub-threshold	Sub-threshold	Sub-threshold	Sub-threshold	Yes
423f46c4259399939aa33b25d89ca710	No	Female	25	51	Stage 1b	Yes	No	No	No	Yes	Yes	Yes	No	No	No	No	No	No	No	No	No	No	No	Yes	No	No	No	No	Yes	No	No	No	Yes	Full-threshold	Sub-threshold	Sub-threshold	Sub-threshold	Yes
f9da41d582b64878168948f3bd0814fc	No	Female	18	45	Stage 1b	Yes	No	Yes	No	No	No	No	No	No	No	No	No	No	No	No	No	No	No	Yes	No	No	No	No	Yes	No	No	No	Yes	Sub-threshold	Full-threshold	Sub-threshold	Sub-threshold	Yes
a7f3a95e6b00e3da03778ce492c06e6a	No	Female	19	61	Stage 1b	No	No	No	Yes	No	No	Yes	No	No	No	No	No	No	No	No	No	No	No	Yes	No	No	No	No	No	No	No	No	Yes	Sub-threshold	Full-threshold	Sub-threshold	Sub-threshold	Yes
47dd7da8c44dcea4da4bb30d96c49a2c	No	Female	23	61	Stage 1b	No	No	Yes	No	No	No	Yes	No	No	No	No	No	No	No	Yes	No	No	No	Yes	No	No	No	No	Yes	No	Yes	No	Yes	Sub-threshold	Sub-threshold	Sub-threshold	Sub-threshold	No
ba7707347a8e59a5b4f4175be94b1f77	No	Female	15	70	Stage 1b	No	No	Yes	Yes	No	No	Yes	No	No	No	No	Yes	No	No	No	No	No	No	Yes	No	No	No	No	No	No	No	No	No	Sub-threshold	Sub-threshold	Sub-threshold	Sub-threshold	No
f926f2ce3d460a438d0c62a4b7c97e43	No	Female	22	71	Stage 1b	No	No	No	Yes	No	No	Yes	No	No	No	No	No	No	No	No	No	No	No	Yes	No	No	No	No	No	No	No	No	Yes	Sub-threshold	Full-threshold	Sub-threshold	Sub-threshold	No
de73e2e3fb1325b840b94012e0fb4d9d	No	Male	21	61	Stage 1b	Yes	No	No	Yes	No	No	No	No	Yes	No	No	No	No	No	No	No	No	No	Yes	No	No	No	No	Yes	No	No	No	Yes	Full-threshold	Full-threshold	Sub-threshold	Sub-threshold	Yes
fd8b1200d3513419119b1ecc84fd281d	No	Female	20	71	Stage 1b	Yes	Yes	Yes	Yes	No	No	Yes	No	No	No	No	No	No	No	Yes	No	No	No	Yes	No	No	No	No	No	No	No	No	Yes	Full-threshold	Sub-threshold	Sub-threshold	Sub-threshold	Yes
c851e9117f623d4b5a2eac7d4aad9fe0	Yes	Male	19	55	Stage 1b	Yes	Yes	No	No	Yes	Yes	Yes	No	No	No	No	No	No	No	No	No	No	No	Yes	No	No	No	No	Yes	Yes	No	No	Yes	Full-threshold	Full-threshold	Sub-threshold	Sub-threshold	Yes
5e0c117ea15fd8fad841e073ca29a36d	No	Male	18	71	Stage 1b	Yes	No	No	No	No	No	No	No	Yes	No	No	No	No	No	No	No	No	No	Yes	No	No	No	No	Yes	No	Yes	No	Yes	Full-threshold	Full-threshold	Sub-threshold	Sub-threshold	No
132c8dd042573afdcd4cafa30e944b70	No	Male	22	70	Stage 1a	Yes	No	No	No	No	No	Yes	No	No	No	No	No	No	No	Yes	No	No	No	Yes	No	No	No	No	No	No	No	No	No	Sub-threshold	Sub-threshold	Sub-threshold	Sub-threshold	No
776fc31206bf3c65271c0ec71ca07892	No	Male	25	61	Stage 1b	No	No	No	No	Yes	No	Yes	No	No	No	No	No	No	No	No	No	No	No	Yes	No	No	No	No	No	No	No	No	Yes	Sub-threshold	Full-threshold	Sub-threshold	Sub-threshold	No
e5ebdabcd5485bcaddf6f6bfb24f1a3d	No	Female	16	71	Stage 1b	Yes	No	No	Yes	No	No	Yes	No	No	No	No	Yes	Yes	No	No	No	No	No	Yes	No	No	No	No	No	No	No	No	Yes	Sub-threshold	Sub-threshold	Sub-threshold	Sub-threshold	Yes
bb2b044bc569225d75e94eb08eca593b	No	Male	20	55	Stage 1b	Yes	No	Yes	Yes	No	No	Yes	No	No	No	No	No	No	No	No	Yes	No	No	No	No	No	No	Yes	Yes	No	No	Yes	Yes	Full-threshold	Sub-threshold	Sub-threshold	Sub-threshold	Yes
23e948be0e3757c5f334acc13dc2ed9a	No	Female	22	61	Stage 1a	No	No	No	No	No	No	Yes	No	No	No	No	No	No	No	No	No	No	No	Yes	No	No	No	No	No	No	No	No	No	Sub-threshold	Sub-threshold	Sub-threshold	Sub-threshold	No
a57fe9dee1bfc4e67b7433d9cf9683d7	No	Male	21	71	Stage 1b	No	No	No	No	No	No	Yes	No	No	No	No	No	No	No	No	No	No	No	Yes	No	No	No	No	No	No	No	No	Yes	Sub-threshold	Full-threshold	Sub-threshold	Sub-threshold	No
f4b01c3176fd6469499683da6a7c259e	No	Male	14	71	Stage 1b	No	No	No	Yes	No	No	Yes	No	No	No	No	No	No	No	Yes	No	No	No	Yes	No	No	No	No	No	No	No	No	Yes	Full-threshold	Full-threshold	Sub-threshold	Sub-threshold	No
ad2dfd40f657fc0669319ccfd70cc322	No	Female	14	60	Stage 1b	Yes	No	No	No	No	No	Yes	No	No	No	No	No	No	No	Yes	No	No	No	Yes	No	No	No	No	No	No	No	No	Yes	Full-threshold	Full-threshold	Sub-threshold	Sub-threshold	Yes
63fa8b6f141738d3a96d093d8b68b198	No	Male	17	51	Stage 1b	No	No	No	No	No	No	Yes	No	No	No	No	No	No	No	No	Yes	No	No	Yes	No	No	No	No	No	No	No	No	Yes	Sub-threshold	Full-threshold	Sub-threshold	Sub-threshold	No
5c1a0dc39e09dee9931b880241a094fe	No	Female	14	70	Stage 1a	No	No	No	No	No	No	Yes	No	No	No	No	No	No	No	Yes	No	No	No	Yes	No	No	No	No	Yes	No	No	Yes	No	Sub-threshold	Full-threshold	Sub-threshold	Sub-threshold	No
52959e56bb1c3cdb5d6c7ae4786bb0d7	No	Female	20	60	Stage 1b	No	No	Yes	No	No	No	Yes	No	No	No	No	No	No	No	Yes	No	No	No	Yes	No	No	No	No	Yes	No	No	No	Yes	Full-threshold	Full-threshold	Sub-threshold	Sub-threshold	Yes
edb8417644bc381a9fb1eec65190268b	No	Male	23	65	Stage 1a	No	No	No	No	Yes	No	Yes	No	No	No	No	No	No	No	Yes	Yes	No	No	Yes	No	No	No	No	No	No	No	No	Yes	Sub-threshold	Full-threshold	Sub-threshold	Sub-threshold	No
95337e9d909d6b398488d2c80e5f5b11	No	Female	21	70	Stage 1a	No	No	No	No	No	No	Yes	No	No	No	No	No	No	No	Yes	No	No	No	Yes	No	No	No	No	No	No	No	No	Yes	Sub-threshold	Sub-threshold	Sub-threshold	Sub-threshold	No
1e29f74d69d8e3a85dff7b019e556c34	No	Female	22	61	Stage 1b	No	No	No	No	No	No	Yes	No	No	No	No	No	No	No	No	No	No	No	Yes	No	No	No	No	No	No	No	No	Yes	Full-threshold	Full-threshold	Sub-threshold	Sub-threshold	Yes
7cd253a61255487038df44dbf4d5c9bf	No	Male	22	70	Stage 1a	No	No	No	No	No	No	Yes	No	No	No	No	No	No	No	No	No	No	No	Yes	No	No	No	No	No	No	No	No	Yes	Sub-threshold	Full-threshold	Sub-threshold	Sub-threshold	No
ea519d4f1efea753194b87b969c69cf8	No	Female	19	55	Stage 1a	No	No	No	No	No	No	Yes	No	No	No	No	No	No	No	Yes	No	No	No	Yes	No	No	No	No	No	No	No	No	Yes	Sub-threshold	Full-threshold	Sub-threshold	Sub-threshold	Yes
00ec973b6fd1fa01be7a6390c2daed41	No	Female	16	71	Stage 1b	No	No	No	No	No	No	Yes	No	No	No	No	No	No	No	Yes	Yes	No	No	Yes	No	No	No	No	Yes	No	No	No	Yes	Full-threshold	Sub-threshold	Sub-threshold	Sub-threshold	Yes
bc829a80dc011e81fe5b8e7ecd19e299	Yes	Female	21	60	Stage 1b	Yes	No	No	No	Yes	No	No	No	No	Yes	No	No	No	No	No	No	No	No	Yes	No	No	No	No	Yes	No	No	No	Yes	Full-threshold	Full-threshold	Sub-threshold	Sub-threshold	Yes
2b673327c247c3265ad493b49a9039a9	Yes	Female	19	71	Stage 1b	Yes	No	No	No	No	No	Yes	No	No	No	No	No	No	No	Yes	Yes	No	No	Yes	No	No	No	No	Yes	No	No	No	Yes	Full-threshold	Full-threshold	Sub-threshold	Sub-threshold	Yes
207246877a5377fecba4f95087a67385	No	Male	24	71	Stage 1b	Yes	No	No	No	No	No	Yes	No	No	No	No	No	No	No	No	No	No	No	Yes	No	No	No	No	Yes	No	Yes	No	Yes	Full-threshold	Full-threshold	Sub-threshold	Sub-threshold	Yes
7d93645f3e330f3e1e85b7bbb0748788	No	Female	18	71	Stage 1b	No	No	No	No	No	No	Yes	No	No	No	No	No	No	No	Yes	No	No	No	Yes	No	No	No	No	No	No	No	No	Yes	Full-threshold	Sub-threshold	Sub-threshold	Sub-threshold	No
537dffb11e733978864c0e2c583536e4	No	Male	15	70	Stage 1a	Yes	No	No	No	No	No	Yes	No	No	No	No	No	No	No	Yes	No	No	No	Yes	No	No	No	No	No	No	No	No	Yes	Sub-threshold	Sub-threshold	Sub-threshold	Sub-threshold	Yes
c4639965916a07855e44e6af373b58c2	No	Female	22	60	Stage 1b	No	No	No	Yes	Yes	No	No	No	No	No	No	No	No	No	No	No	No	Yes	No	No	No	No	Yes	No	No	No	No	Yes	Sub-threshold	Full-threshold	Sub-threshold	Sub-threshold	Yes
cadb4d3303295e347979f40d0cf51340	No	Male	20	61	Stage 1b	No	No	No	No	No	No	No	No	Yes	No	No	No	No	No	Yes	No	No	No	Yes	No	No	No	No	No	No	No	Yes	No	Sub-threshold	Full-threshold	Sub-threshold	Sub-threshold	No
00c3e6412d0d72a7c66b894229e6e67b	No	Male	23	51	Stage 1b	Yes	Yes	Yes	Yes	Yes	No	No	No	Yes	No	No	Yes	No	No	No	No	No	No	No	No	No	No	Yes	Yes	No	No	Yes	Yes	Full-threshold	Full-threshold	Sub-threshold	Sub-threshold	Yes
f2ecabb637178cf9474032ffa417d08a	No	Male	18	70	Stage 1b	Yes	No	No	No	No	No	Yes	No	No	No	No	Yes	No	No	Yes	Yes	No	No	No	No	No	No	Yes	No	No	No	Yes	Yes	Sub-threshold	Full-threshold	Sub-threshold	Sub-threshold	Yes
688dcbcf510b4280d3de2c1cc59c4886	No	Female	24	71	Stage 1b	Yes	No	Yes	No	No	No	Yes	No	No	No	No	No	No	No	No	No	No	No	Yes	No	No	No	No	Yes	No	No	No	Yes	Full-threshold	Full-threshold	Sub-threshold	Sub-threshold	Yes
189b1e7f5a08c6f8ee755e0c50e6389a	No	Female	20	81	Stage 1b	Yes	Yes	Yes	Yes	No	No	Yes	No	No	No	No	No	No	No	Yes	No	No	No	No	Yes	Yes	No	No	No	No	No	No	Yes	Full-threshold	Sub-threshold	Sub-threshold	Sub-threshold	No
bad08f0caac6eeba0974a740053d8c04	No	Male	18	70	Stage 1b	No	No	No	No	No	No	Yes	No	No	No	No	No	No	No	Yes	Yes	No	No	Yes	No	No	No	No	Yes	No	No	No	No	Full-threshold	Sub-threshold	Sub-threshold	Sub-threshold	No
8c4a198e9a7d087b541f5de73077fabe	No	Male	16	60	Stage 1b	Yes	No	Yes	No	No	No	Yes	No	No	No	No	No	No	No	No	No	No	No	Yes	No	No	No	No	Yes	No	No	No	No	Full-threshold	Full-threshold	Sub-threshold	Sub-threshold	Yes
269496f7aa7538b1b5b19c4a415deb9e	No	Male	23	80	Stage 1a	No	No	No	No	No	No	Yes	No	No	No	No	No	No	No	No	No	No	No	Yes	No	No	No	No	No	No	No	No	No	Sub-threshold	Sub-threshold	Sub-threshold	Sub-threshold	No
4fc083a4f4166fb62fefd1c2fd524885	No	Female	16	71	Stage 1a	No	No	No	No	No	No	Yes	No	No	No	No	No	No	No	No	No	No	No	Yes	No	No	No	No	No	No	No	No	Yes	Sub-threshold	Sub-threshold	Sub-threshold	Sub-threshold	No
67053ecebba0404499d0491900b14904	No	Female	17	70	Stage 1a	No	No	No	No	No	No	Yes	No	No	No	No	No	No	No	No	No	No	No	Yes	No	No	No	No	No	No	No	No	No	Sub-threshold	Full-threshold	Sub-threshold	Sub-threshold	No
c65ab226bb71892305666467c8a22d18	No	Female	15	61	Stage 1b	Yes	Yes	No	Yes	No	No	Yes	No	No	No	No	No	No	No	No	No	No	Yes	Yes	No	No	No	No	No	No	No	No	Yes	Full-threshold	Sub-threshold	Sub-threshold	Sub-threshold	Yes
088f21e933eca3028c7660464474b380	No	Male	20	61	Stage 1b	No	No	No	No	No	No	No	No	Yes	No	No	No	No	No	Yes	Yes	No	No	Yes	No	No	No	No	No	No	No	Yes	Yes	Sub-threshold	Full-threshold	Sub-threshold	Sub-threshold	No
07d505cb14f1c3816b33065599400ca4	No	Male	28	65	Stage 1b	Yes	No	No	No	No	No	Yes	No	No	No	No	No	No	No	Yes	No	No	No	Yes	No	No	No	No	Yes	No	No	No	Yes	Full-threshold	Full-threshold	Sub-threshold	Sub-threshold	Yes
9e0d3905a94f2bc3a38f56bda265bf3b	Yes	Female	14	60	Stage 1a	Yes	No	Yes	No	No	No	Yes	No	No	No	No	No	No	No	Yes	Yes	Yes	Yes	Yes	No	No	No	No	No	No	No	No	No	Sub-threshold	Sub-threshold	Sub-threshold	Sub-threshold	Yes
9ff176a13fac46042fd3b2761eb77dad	Yes	Female	15	67	Stage 1b	Yes	Yes	Yes	No	No	No	No	No	No	No	No	No	No	No	No	No	No	No	Yes	No	No	No	No	Yes	No	No	No	Yes	Sub-threshold	Full-threshold	Sub-threshold	Sub-threshold	Yes
cc3567e3cca97089013551c9a6e4eec3	No	Female	14	51	Stage 1b	No	No	No	No	No	No	Yes	No	No	No	No	No	No	No	Yes	No	No	No	Yes	No	No	No	No	No	No	No	No	Yes	Sub-threshold	Full-threshold	Sub-threshold	Sub-threshold	Yes
6a596022393502669d5fd82fce356e59	No	Male	19	70	Stage 1b	Yes	No	No	Yes	No	No	Yes	No	No	No	No	No	No	No	Yes	No	No	No	Yes	No	No	No	No	Yes	No	No	Yes	Yes	Full-threshold	Full-threshold	Sub-threshold	Sub-threshold	No
0367f6bd80ca5e636b82defcb4f670ed	No	Female	17	71	Stage 1b	No	No	No	No	No	No	Yes	No	No	No	No	No	No	No	No	No	No	No	Yes	No	No	No	No	No	No	No	No	Yes	Sub-threshold	Sub-threshold	Sub-threshold	Sub-threshold	No
402408426b307a24db9dcdfdac98d46c	No	Female	20	71	Stage 1a	No	No	No	No	No	No	Yes	No	No	No	No	No	No	No	No	No	No	No	Yes	No	No	No	No	No	No	No	No	No	Sub-threshold	Sub-threshold	Sub-threshold	Sub-threshold	No
e92142cb49bce81599ee71da54c1f46d	Yes	Female	14	65	Stage 1a	Yes	No	No	No	No	No	Yes	No	No	No	No	Yes	No	No	No	No	No	No	Yes	No	No	No	No	No	No	No	No	No	Sub-threshold	Sub-threshold	Sub-threshold	Sub-threshold	Yes
17d8fbe28703a965f7b9592910b68009	No	Male	24	50	Stage 2plus	Yes	Yes	Yes	Yes	Yes	Yes	Yes	No	No	No	No	No	No	Yes	No	No	No	No	Yes	No	No	No	No	No	Yes	Yes	No	No	Sub-threshold	Sub-threshold	Full-threshold	Sub-threshold	No
baa48e4cdfed3e109577e0ef971dca63	No	Male	23	60	Stage 2plus	No	No	No	Yes	No	Yes	No	No	No	No	No	No	No	No	Yes	Yes	No	No	Yes	No	No	No	No	Yes	Yes	No	No	Yes	Full-threshold	Full-threshold	Sub-threshold	Sub-threshold	Yes
e0537ee60e0c2e9bafb9a871f67fa82c	No	Male	21	55	Stage 1b	No	No	Yes	No	No	No	Yes	No	No	No	No	No	No	No	No	No	No	No	Yes	No	No	No	No	Yes	Yes	Yes	Yes	Yes	Sub-threshold	Full-threshold	Full-threshold	Sub-threshold	No
3f1612ead053dfc84e2b03361695128b	No	Female	20	70	Stage 1b	No	No	No	No	No	No	Yes	No	No	No	No	No	No	No	No	No	No	No	No	No	No	No	Yes	No	No	No	No	No	Full-threshold	Full-threshold	Sub-threshold	Sub-threshold	No
6131f691b1a1f3fd4c1c732d44625091	No	Male	16	51	Stage 1a	No	No	No	Yes	No	No	Yes	No	No	No	No	No	No	No	No	No	No	No	Yes	No	No	No	No	No	No	No	No	No	Sub-threshold	Sub-threshold	Sub-threshold	Sub-threshold	No
bfdbbac0024d8a5168784f8c80cf9e33	No	Female	25	71	Stage 1b	Yes	No	No	Yes	No	No	Yes	No	No	No	No	No	No	No	No	No	No	No	Yes	No	No	No	No	No	No	No	No	Yes	Sub-threshold	Full-threshold	Sub-threshold	Sub-threshold	Yes
50708591d0780bccd531c07ca253e731	Yes	Female	16	61	Stage 1b	Yes	Yes	No	No	No	No	Yes	No	No	No	No	No	No	Yes	No	No	No	No	Yes	No	No	No	No	No	No	No	No	Yes	Full-threshold	Full-threshold	Sub-threshold	Sub-threshold	Yes
6d68a6de08084ac1b524bc475a4c6789	No	Male	17	71	Stage 1b	No	No	No	Yes	No	No	Yes	No	No	No	No	No	No	No	Yes	No	No	No	Yes	No	No	No	No	No	No	No	No	Yes	Full-threshold	Sub-threshold	Sub-threshold	Sub-threshold	No
c8dde11f22cff539feb1dd05f30b2a8a	No	Male	16	60	Stage 1a	Yes	No	No	No	No	No	Yes	No	No	No	No	No	No	No	No	No	No	No	Yes	No	No	No	No	No	No	No	No	Yes	Sub-threshold	Sub-threshold	Sub-threshold	Sub-threshold	No
d5286aa61654b17676328d3edb6fa7b7	No	Female	20	65	Stage 1a	No	No	No	No	No	No	Yes	No	No	No	No	No	No	No	No	Yes	No	No	Yes	No	No	No	No	No	No	No	No	Yes	Sub-threshold	Full-threshold	Sub-threshold	Sub-threshold	No
b8a7bbe6a0705113125d503c389f5386	No	Female	16	60	Stage 1b	No	No	No	No	No	No	Yes	No	No	No	No	No	No	No	Yes	No	No	No	Yes	No	No	No	No	Yes	No	No	No	Yes	Sub-threshold	Full-threshold	Sub-threshold	Sub-threshold	No
b7dac4816281f174ba0e6558e623b217	No	Male	15	70	Stage 1a	No	No	No	No	No	No	No	No	Yes	No	No	No	No	No	No	No	No	No	Yes	No	No	No	No	No	No	No	Yes	No	Sub-threshold	Sub-threshold	Sub-threshold	Sub-threshold	No
d9f6373fb69276d78babf03aa461214b	No	Male	22	71	Stage 1b	No	No	No	No	No	No	Yes	No	No	No	No	No	No	No	No	No	No	No	Yes	No	No	No	No	No	No	No	No	Yes	Full-threshold	Full-threshold	Sub-threshold	Sub-threshold	No
e8d03971317e10cf4c40b657d7945e6b	Yes	Female	22	60	Stage 1b	Yes	No	Yes	Yes	No	No	No	No	No	Yes	No	No	No	No	Yes	No	No	No	Yes	No	No	No	No	No	No	No	No	Yes	Full-threshold	Full-threshold	Sub-threshold	Sub-threshold	Yes
942327858c045359080d0102e8cbc200	Yes	Female	14	60	Stage 1a	No	No	No	No	No	No	Yes	No	No	No	No	No	No	No	Yes	Yes	No	No	Yes	No	No	No	No	No	No	No	No	No	Sub-threshold	Sub-threshold	Sub-threshold	Sub-threshold	Yes
c97618256c594657a610a85c05f4f33d	No	Female	18	60	Stage 1b	No	No	No	No	No	No	No	Yes	No	No	No	No	No	No	No	No	No	No	Yes	No	No	No	No	Yes	No	No	No	Yes	Sub-threshold	Sub-threshold	Sub-threshold	Sub-threshold	No
c913c0667e3bbaa7f8da7027147e5965	Yes	Female	19	61	Stage 1b	Yes	No	No	No	No	No	Yes	No	No	No	No	No	No	No	Yes	No	No	No	Yes	No	No	No	No	No	No	No	No	No	Full-threshold	Full-threshold	Sub-threshold	Sub-threshold	Yes
f62d5df1e54cfdf7bb65b9993a0ddc1d	No	Male	15	70	Stage 1a	Yes	No	No	No	No	No	Yes	No	No	No	No	No	No	No	No	No	No	No	Yes	No	No	No	No	No	No	No	No	No	Sub-threshold	Full-threshold	Sub-threshold	Sub-threshold	No
cd91596a0770a9a76fa14f369b52125b	No	Male	22	60	Stage 1b	Yes	No	No	No	No	No	No	No	No	No	Yes	No	No	No	Yes	No	Yes	Yes	Yes	No	No	No	No	Yes	No	No	No	Yes	Full-threshold	Sub-threshold	Sub-threshold	Sub-threshold	Yes
7d7380d001de2f4111c92ca01c03a887	No	Female	21	61	Stage 1a	No	No	No	No	No	No	No	No	Yes	No	No	No	No	No	No	No	No	Yes	No	Yes	No	No	No	No	No	No	No	No	Sub-threshold	Sub-threshold	Sub-threshold	Sub-threshold	No
a2fd8b11934681d53c8f7dce3745373c	No	Female	21	71	Stage 1b	No	No	No	No	No	No	Yes	No	No	No	No	Yes	No	No	No	No	No	No	Yes	No	No	No	No	No	No	No	No	Yes	Sub-threshold	Full-threshold	Sub-threshold	Sub-threshold	No
6a6c75d98da7f41f09b5085a47703569	No	Female	20	61	Stage 1a	Yes	No	No	No	No	No	Yes	No	No	No	No	No	No	No	No	No	No	No	No	No	No	No	Yes	Yes	No	No	No	Yes	Sub-threshold	Sub-threshold	Sub-threshold	Sub-threshold	No
8bd76cfd52ec1dc94d87efd56eb32534	No	Female	16	65	Stage 1b	Yes	No	No	No	No	No	Yes	No	No	No	No	No	No	No	No	No	No	No	Yes	No	No	No	No	No	No	No	No	No	Sub-threshold	Sub-threshold	Sub-threshold	Sub-threshold	Yes
5179910a482c31881e20b93c6612e209	No	Female	12	60	Stage 1b	Yes	No	No	No	No	No	Yes	No	No	No	No	No	No	No	Yes	Yes	No	No	Yes	No	No	No	No	Yes	No	No	Yes	No	Sub-threshold	Sub-threshold	Sub-threshold	Sub-threshold	No
d7543f1b69572ff948dd9b757db7943d	No	Female	13	60	Stage 1b	Yes	No	No	No	No	No	Yes	No	No	No	No	No	No	No	Yes	No	No	Yes	Yes	No	No	No	No	No	No	No	No	No	Sub-threshold	Full-threshold	Sub-threshold	Sub-threshold	No
be2434f25f87c25093db99d68022594f	No	Male	18	55	Stage 1b	Yes	Yes	No	No	Yes	No	Yes	No	No	No	No	No	No	No	No	No	Yes	No	No	No	Yes	No	No	No	No	No	No	Yes	Sub-threshold	Sub-threshold	Sub-threshold	Sub-threshold	Yes
89adec72e1e4012be702ffa9f7a1a48b	No	Female	20	65	Stage 1b	Yes	No	No	No	No	No	Yes	No	No	No	No	Yes	No	No	No	No	Yes	Yes	No	Yes	No	No	No	Yes	No	No	No	Yes	Full-threshold	Full-threshold	Sub-threshold	Sub-threshold	Yes
953b3d2df4368d522fdb069f7eedbfcc	No	Female	19	61	Stage 1b	Yes	No	No	No	No	No	Yes	No	No	No	No	No	No	No	No	No	No	No	Yes	No	No	No	No	No	No	No	No	Yes	Full-threshold	Full-threshold	Sub-threshold	Sub-threshold	Yes
0ca6d290cda66f4ee4d7f8844e57e1b9	No	Male	15	71	Stage 1a	No	No	No	No	No	No	Yes	No	No	No	No	Yes	No	Yes	No	No	No	No	Yes	No	No	No	No	No	No	No	No	Yes	Sub-threshold	Full-threshold	Sub-threshold	Sub-threshold	No
3d26c85b583db066a6a29a914116368c	No	Female	14	71	Stage 1a	Yes	No	No	No	No	No	Yes	No	No	No	No	Yes	No	No	No	No	No	No	No	No	No	No	Yes	No	No	No	No	No	Sub-threshold	Sub-threshold	Sub-threshold	Sub-threshold	No
9ca11ab6cc89b74a1718bfbf587be015	No	Male	24	70	Stage 1b	No	No	No	No	No	No	Yes	No	No	No	No	No	No	No	No	No	No	No	Yes	No	No	No	No	Yes	Yes	No	No	Yes	Sub-threshold	Full-threshold	Sub-threshold	Sub-threshold	No
20e9272815c8102cde82280b912c53f2	No	Male	16	80	Stage 1a	No	No	No	No	No	No	Yes	No	No	No	No	No	No	No	No	No	No	No	Yes	No	No	No	No	No	No	No	No	No	Sub-threshold	Full-threshold	Sub-threshold	Sub-threshold	No
44f60fa20d06e743e7dc81653675569b	No	Male	15	61	Stage 1a	No	No	No	No	No	No	No	Yes	No	No	No	No	No	No	Yes	Yes	No	No	Yes	No	No	No	No	No	No	No	No	Yes	Sub-threshold	Sub-threshold	Sub-threshold	Sub-threshold	No
d53e41ca4204a96be9ac45050550bc30	Yes	Female	16	60	Stage 1b	Yes	No	No	No	No	No	No	Yes	No	Yes	No	No	No	No	No	No	No	No	Yes	No	No	No	No	Yes	No	No	No	No	Sub-threshold	Sub-threshold	Sub-threshold	Sub-threshold	Yes
ecd5d4fbc88c569d6778149560baeb5d	No	Male	24	61	Stage 1b	Yes	No	No	No	No	No	Yes	No	No	No	No	No	No	No	No	No	No	No	Yes	No	No	No	No	Yes	No	No	No	Yes	Full-threshold	Full-threshold	Sub-threshold	Sub-threshold	Yes
05b278027d4f9f236d59d360e156c23f	No	Male	19	61	Stage 1b	No	No	No	No	No	No	Yes	No	No	No	No	No	No	No	No	No	No	Yes	Yes	No	No	No	No	Yes	No	No	No	Yes	Full-threshold	Full-threshold	Sub-threshold	Sub-threshold	No
81d8330c5ad6e4120c61e110b4c8804e	No	Female	22	71	Stage 1b	Yes	No	No	No	No	No	Yes	No	No	No	No	No	No	No	Yes	No	No	No	Yes	No	No	No	No	Yes	No	No	No	Yes	Full-threshold	Sub-threshold	Sub-threshold	Sub-threshold	Yes
d6a087e491f7507eda162d2f1c34b15a	No	Female	25	71	Stage 1a	Yes	No	No	No	No	No	Yes	No	No	No	No	No	No	No	No	No	No	No	Yes	No	No	No	No	Yes	No	No	No	Yes	Sub-threshold	Sub-threshold	Sub-threshold	Sub-threshold	No
31a0b7c04f548eb35a4443325d7967af	No	Male	19	61	Stage 1a	No	No	No	No	Yes	No	No	No	Yes	No	No	No	No	No	No	No	No	No	Yes	No	No	No	No	No	No	No	Yes	No	Sub-threshold	Full-threshold	Sub-threshold	Sub-threshold	No
4903e923096fbebd2f4a09face94ddf6	No	Female	23	75	Stage 1a	No	No	No	No	No	No	Yes	No	No	No	No	No	No	No	No	No	Yes	Yes	Yes	No	No	No	No	No	No	No	No	Yes	Sub-threshold	Sub-threshold	Sub-threshold	Sub-threshold	No
c1b40ad80c6af33fa8d5d8d3eac4f8a0	No	Male	19	51	Stage 1b	No	No	Yes	No	No	Yes	Yes	No	No	No	No	No	No	No	No	No	No	No	Yes	No	No	No	No	No	No	No	No	Yes	Sub-threshold	Full-threshold	Sub-threshold	Sub-threshold	Yes
79d7cf4b5b459b1a6eb6e7497e2abff9	No	Male	16	70	Stage 1a	No	No	No	No	No	No	Yes	No	No	No	No	No	No	No	No	No	No	No	Yes	No	No	No	No	No	No	No	No	No	Sub-threshold	Sub-threshold	Sub-threshold	Sub-threshold	No
924e59636a3a9c4692247b7f5a4d85bf	Yes	Female	21	60	Stage 1b	No	No	No	No	Yes	No	Yes	No	No	No	No	No	No	No	No	No	Yes	Yes	Yes	No	No	No	No	No	No	No	No	Yes	Full-threshold	Full-threshold	Sub-threshold	Sub-threshold	Yes
e109cbfd95c9137ea23c5bb105172c39	No	Male	22	60	Stage 1b	Yes	No	No	No	Yes	No	Yes	No	No	No	No	No	No	No	Yes	No	No	No	Yes	No	No	No	No	No	No	No	No	No	Full-threshold	Sub-threshold	Sub-threshold	Sub-threshold	No
50798513f0f6961acd37a289365fc00d	No	Male	23	65	Stage 1a	Yes	No	Yes	No	No	No	Yes	No	No	No	No	No	No	No	No	No	No	No	Yes	No	No	No	No	No	No	No	No	No	Sub-threshold	Full-threshold	Sub-threshold	Sub-threshold	Yes
9af626b7ec24cdb31d6f66496f60c459	Yes	Female	18	60	Stage 1b	Yes	No	No	No	Yes	No	Yes	No	No	No	No	No	No	No	No	No	No	No	Yes	No	No	No	No	Yes	No	No	No	No	Full-threshold	Full-threshold	Sub-threshold	Sub-threshold	Yes
fdf0c11e05d58ef893d07ab2751569dc	No	Female	23	71	Stage 1b	No	Yes	No	No	No	No	No	No	Yes	No	No	No	No	No	No	No	No	No	Yes	No	No	No	No	Yes	Yes	No	No	Yes	Full-threshold	Full-threshold	Sub-threshold	Sub-threshold	No
86e63f46b55bb9e564f9cd1c1d8553d8	No	Female	16	60	Stage 1b	No	No	No	No	No	No	Yes	No	No	No	No	No	No	No	No	No	No	No	Yes	No	No	No	No	Yes	Yes	No	No	No	Sub-threshold	Sub-threshold	Sub-threshold	Sub-threshold	Yes
a46f5911f0e90b63a24d5f4694e58db0	No	Female	19	71	Stage 1a	Yes	No	Yes	No	No	No	Yes	No	No	No	No	No	No	No	Yes	No	No	No	Yes	No	No	No	No	No	No	No	No	Yes	Sub-threshold	Sub-threshold	Sub-threshold	Sub-threshold	No
80b1fb114b579d8d1762e097bca355e3	Yes	Female	19	70	Stage 1a	Yes	No	No	No	No	No	Yes	No	No	No	No	No	No	No	No	No	No	No	Yes	No	No	No	No	No	No	No	No	Yes	Sub-threshold	Full-threshold	Sub-threshold	Sub-threshold	Yes
ad011e989c5b2410d26dee5940b07ae2	No	Female	17	70	Stage 1b	Yes	No	No	No	No	No	Yes	No	No	No	No	No	No	No	Yes	No	Yes	Yes	Yes	No	No	No	No	Yes	No	No	No	Yes	Sub-threshold	Sub-threshold	Sub-threshold	Sub-threshold	Yes
5ebb59bf763d685af65fbf7be2d0c9e2	No	Male	15	80	Stage 1a	No	No	No	No	No	No	Yes	No	No	No	No	No	No	No	No	No	No	No	Yes	No	No	No	No	No	No	No	No	No	Sub-threshold	Sub-threshold	Sub-threshold	Sub-threshold	No
94f584b20f17d900f19087367ec89b86	Yes	Female	17	80	Stage 1a	No	No	No	No	No	No	Yes	No	No	No	No	No	No	No	No	No	No	No	No	No	No	Yes	Yes	Yes	No	No	No	Yes	Sub-threshold	Sub-threshold	Sub-threshold	Sub-threshold	No
02b4d141413ada6934ab60ff3aa1b2d8	No	Female	18	55	Stage 1b	Yes	No	No	No	No	No	Yes	No	No	No	No	No	No	No	No	No	No	No	No	No	No	No	Yes	No	No	No	No	Yes	Full-threshold	Sub-threshold	Sub-threshold	Sub-threshold	Yes
2382456bc8a48867d622accf3fa6e8c4	No	Female	19	70	Stage 1b	Yes	No	No	No	No	No	Yes	No	No	No	No	No	No	No	Yes	No	No	No	Yes	No	No	No	No	Yes	No	No	No	Yes	Full-threshold	Sub-threshold	Sub-threshold	Sub-threshold	Yes
82cad6ca29a118e9aff70472c108461f	No	Female	15	61	Stage 1b	Yes	No	Yes	No	No	No	Yes	No	No	No	No	No	No	No	No	No	No	No	Yes	No	No	No	No	No	No	No	No	Yes	Full-threshold	Sub-threshold	Sub-threshold	Sub-threshold	Yes
98a9d9d3f5d00164979bc7b397f3383a	Yes	Female	16	61	Stage 1a	No	No	No	No	No	No	Yes	No	No	No	No	No	No	No	No	No	No	No	Yes	No	No	No	No	No	No	No	No	No	Sub-threshold	Full-threshold	Sub-threshold	Sub-threshold	Yes
629da213b267134746ab470437fac3f2	No	Female	22	71	Stage 1a	No	No	No	No	No	No	Yes	No	No	No	No	Yes	No	No	No	No	No	No	Yes	No	No	No	No	No	No	No	No	Yes	Sub-threshold	Sub-threshold	Sub-threshold	Sub-threshold	No
43016f83d906c8df88a5f18b545976d1	No	Male	17	61	Stage 1b	No	No	No	No	No	Yes	Yes	No	No	No	No	No	No	No	No	No	No	No	No	No	No	No	Yes	Yes	No	No	No	Yes	Sub-threshold	Full-threshold	Sub-threshold	Sub-threshold	No
d2797c565c059639db8ba9037e84f703	No	Female	21	60	Stage 1b	Yes	No	Yes	No	No	Yes	Yes	No	No	No	No	No	No	No	Yes	Yes	No	No	Yes	No	No	No	No	Yes	No	Yes	No	Yes	Sub-threshold	Full-threshold	Sub-threshold	Sub-threshold	Yes
c5335a5bd39ae9315cf219c4e41ecb91	No	Female	19	75	Stage 1b	Yes	No	No	No	No	No	Yes	No	No	No	No	No	No	No	Yes	Yes	No	No	Yes	No	No	No	No	No	No	No	No	Yes	Sub-threshold	Sub-threshold	Sub-threshold	Sub-threshold	Yes
9c07f1eb5e5879f9c7aa6dfd3229184d	No	Female	13	65	Stage 1a	No	No	No	No	No	No	Yes	No	No	No	No	No	No	No	No	No	No	No	Yes	No	No	No	No	No	No	No	No	Yes	Sub-threshold	Sub-threshold	Sub-threshold	Sub-threshold	No
650c9e85bcf7b45e2eae2796bc9b2453	No	Female	15	61	Stage 1a	Yes	No	No	No	No	No	Yes	No	No	No	No	No	No	No	No	No	No	No	Yes	No	No	No	No	No	No	No	No	No	Sub-threshold	Sub-threshold	Sub-threshold	Sub-threshold	No
1385c8ee430130e409d3cd060d4d614a	No	Male	22	65	Stage 1b	Yes	No	Yes	No	No	Yes	No	No	No	No	Yes	No	No	No	No	No	No	No	Yes	No	No	No	No	Yes	No	No	No	Yes	Full-threshold	Full-threshold	Sub-threshold	Sub-threshold	Yes
4a0a316d1d2111b2ae5454d21a8d1c84	No	Female	22	75	Stage 1a	Yes	No	No	No	No	No	Yes	No	No	No	No	No	No	No	No	No	No	No	Yes	No	No	No	No	Yes	No	No	No	Yes	Sub-threshold	Sub-threshold	Sub-threshold	Sub-threshold	No
d1399f42958518e28cd6a079aba020e2	No	Female	20	80	Stage 1a	No	No	No	No	No	No	Yes	No	No	No	No	No	No	No	Yes	No	No	No	Yes	No	No	No	No	No	No	No	No	No	Sub-threshold	Sub-threshold	Sub-threshold	Sub-threshold	No
cbae651a17cc60123adecb6d2b4c3c66	No	Male	23	80	Stage 1a	No	No	No	No	No	No	Yes	No	No	No	No	No	No	No	Yes	No	No	No	Yes	No	No	No	No	No	No	No	No	Yes	Full-threshold	Sub-threshold	Sub-threshold	Sub-threshold	No
b5ab4ec105132f88f520baeab3187cce	No	Female	13	60	Stage 1a	No	No	No	No	No	No	Yes	No	No	No	No	No	No	No	Yes	No	No	No	Yes	No	No	No	No	No	No	No	No	No	Sub-threshold	Full-threshold	Sub-threshold	Sub-threshold	No
99557199c6c819452d23fb69c6c2666f	No	Male	12	51	Stage 1b	Yes	No	No	No	No	No	No	No	Yes	No	No	No	No	No	No	No	No	No	Yes	No	No	No	No	No	No	No	No	Yes	Sub-threshold	Sub-threshold	Sub-threshold	Sub-threshold	Yes
0578aa7810b686526c3c3fd5e6e7cbdf	No	Male	24	51	Stage 1b	Yes	Yes	No	No	No	No	No	No	Yes	No	No	No	Yes	Yes	Yes	Yes	Yes	Yes	Yes	No	No	No	No	No	No	No	Yes	No	Full-threshold	Full-threshold	Sub-threshold	Sub-threshold	Yes
6d7bd49fc9c340c1ceec3ea0a8599e79	Yes	Male	13	55	Stage 1b	No	No	No	No	No	No	No	No	Yes	No	No	No	No	No	Yes	Yes	No	No	Yes	No	No	No	No	No	No	No	Yes	No	Sub-threshold	Sub-threshold	Sub-threshold	Sub-threshold	No
87b420fe2ea580390cd21453b536f308	No	Female	14	75	Stage 1a	No	No	No	No	No	No	Yes	No	No	No	No	No	No	No	No	No	No	No	Yes	No	No	No	No	No	No	No	No	No	Sub-threshold	Sub-threshold	Sub-threshold	Sub-threshold	No
6c9dcfcad856c6dffb184e2f5eaf6b67	No	Female	14	71	Stage 1b	No	No	No	Yes	No	No	No	No	Yes	No	No	No	No	No	No	No	No	No	Yes	No	No	No	No	Yes	No	No	No	Yes	Full-threshold	Sub-threshold	Sub-threshold	Sub-threshold	No
65460d41221cfca3ea7fdc4394a7f12e	No	Male	23	71	Stage 1a	No	No	No	Yes	No	No	Yes	No	No	No	No	No	No	No	No	No	No	No	Yes	No	No	No	No	No	No	No	No	Yes	Sub-threshold	Full-threshold	Sub-threshold	Sub-threshold	No
3422eb719d742090faf19875b2a723bb	No	Male	22	71	Stage 1a	No	No	No	No	No	No	No	No	No	No	No	No	No	No	Yes	Yes	No	No	Yes	No	No	No	No	Yes	No	No	No	Yes	Sub-threshold	Sub-threshold	Sub-threshold	Sub-threshold	No
0e903b680de23e982eb11199fd89885a	No	Female	22	60	Stage 1b	Yes	No	No	No	No	No	Yes	No	No	No	No	No	No	No	No	No	No	No	Yes	No	No	No	No	No	No	No	No	Yes	Sub-threshold	Sub-threshold	Sub-threshold	Sub-threshold	Yes
869edc0e180c5af6ecd7e8447d6df803	No	Male	16	61	Stage 1b	Yes	No	No	No	Yes	No	Yes	No	No	No	No	No	No	No	Yes	No	No	No	Yes	No	No	No	No	No	No	No	No	Yes	Sub-threshold	Sub-threshold	Sub-threshold	Sub-threshold	No
d792436d6800d88be9cd328f020434d9	No	Female	16	71	Stage 1a	Yes	No	No	No	No	No	Yes	No	No	No	No	No	No	No	No	No	No	No	Yes	No	No	No	No	No	No	No	No	Yes	Sub-threshold	Sub-threshold	Sub-threshold	Sub-threshold	No
7fbda4fa7a72e0ae48f4942bc8ed3716	No	Male	14	71	Stage 1b	No	No	No	No	No	No	Yes	No	No	No	No	No	No	No	Yes	No	No	No	Yes	No	No	No	No	Yes	No	No	No	Yes	Full-threshold	Full-threshold	Sub-threshold	Sub-threshold	No
3471971b27720f385be9d4c05bb6d015	No	Female	15	71	Stage 1b	Yes	No	No	No	No	No	Yes	No	No	No	No	No	No	No	No	No	No	No	Yes	No	No	No	No	No	No	No	No	Yes	Full-threshold	Full-threshold	Sub-threshold	Sub-threshold	Yes
8b97ff15aaa3b364367e7eec3adf4a3f	Yes	Male	17	61	Stage 1b	No	No	No	No	No	No	Yes	No	No	No	No	No	No	No	No	No	No	No	Yes	No	No	No	No	No	No	No	No	Yes	Full-threshold	Full-threshold	Sub-threshold	Sub-threshold	No
32377d3fb98d8bc8b80769ad0a2e95ec	No	Male	16	60	Stage 1a	Yes	Yes	Yes	No	Yes	No	No	No	No	No	No	No	No	No	Yes	No	No	Yes	Yes	No	No	No	No	No	No	No	No	No	Sub-threshold	Sub-threshold	Sub-threshold	Sub-threshold	No
a7dd402a28667d40c934b4eff35e5467	No	Female	21	71	Stage 1b	No	No	No	No	No	No	Yes	No	No	No	No	No	No	No	No	No	No	No	Yes	No	No	No	No	Yes	No	No	No	Yes	Sub-threshold	Full-threshold	Sub-threshold	Sub-threshold	No
4de7d796e96804b663250a34cf0fba94	No	Female	20	55	Stage 1a	No	No	No	No	Yes	No	Yes	No	No	No	No	No	No	No	Yes	No	Yes	Yes	Yes	No	No	No	No	No	No	No	No	No	Sub-threshold	Full-threshold	Sub-threshold	Sub-threshold	No
a1dc52063e29ab573041b87cf653a5aa	No	Male	16	60	Stage 1a	No	No	No	No	No	No	Yes	No	No	No	No	No	No	No	Yes	Yes	No	No	Yes	No	No	No	No	No	No	No	No	Yes	Sub-threshold	Sub-threshold	Sub-threshold	Sub-threshold	No
d694f3751b3abbf0278f228a0ba814ec	Yes	Female	24	61	Stage 1b	No	Yes	No	No	No	No	Yes	No	No	No	No	No	No	No	No	No	No	No	Yes	No	No	No	No	Yes	Yes	No	No	Yes	Sub-threshold	Full-threshold	Sub-threshold	Sub-threshold	Yes
86d5aa075edccf9d4955d87a7443057c	Yes	Male	17	65	Stage 1a	Yes	No	No	No	No	No	Yes	No	No	No	No	No	No	No	Yes	No	No	No	Yes	No	No	No	No	Yes	No	No	No	No	Full-threshold	Sub-threshold	Sub-threshold	Sub-threshold	No
af91da6c134cd7ab0aca85a0aeda1123	No	Male	16	61	Stage 1b	Yes	No	No	Yes	No	No	Yes	No	No	No	No	No	No	No	No	No	No	No	Yes	No	No	No	No	Yes	No	No	No	Yes	Sub-threshold	Sub-threshold	Sub-threshold	Sub-threshold	No
ba2da308e69531986b357c0dc32825da	No	Male	23	51	Stage 1b	Yes	No	No	Yes	No	Yes	Yes	No	No	No	No	No	No	No	No	No	No	No	Yes	No	No	No	No	Yes	No	No	No	Yes	Sub-threshold	Sub-threshold	Sub-threshold	Sub-threshold	Yes
c36603da37567a3d7716778080b50be2	No	Male	15	71	Stage 1a	Yes	No	No	No	No	No	Yes	No	No	No	No	No	No	No	No	No	No	No	Yes	No	No	No	No	No	No	No	No	Yes	Sub-threshold	Sub-threshold	Sub-threshold	Sub-threshold	No
326da703027e21c3c0b159189ffc2189	Yes	Female	17	70	Stage 1b	Yes	No	No	No	Yes	No	Yes	No	No	No	No	No	No	No	No	No	No	No	Yes	No	No	No	No	Yes	No	No	No	Yes	Sub-threshold	Sub-threshold	Sub-threshold	Sub-threshold	Yes
e13576c49ab103c0782a0904599e1e68	No	Female	19	75	Stage 1a	Yes	Yes	Yes	Yes	No	No	Yes	No	No	No	No	No	No	No	Yes	No	Yes	No	No	No	No	No	Yes	No	No	No	No	Yes	Sub-threshold	Sub-threshold	Sub-threshold	Sub-threshold	No
10b886b8f9d1c962bcfc82512b814b89	No	Female	21	60	Stage 1b	Yes	No	No	No	No	No	Yes	No	No	No	No	Yes	No	No	No	No	No	No	Yes	No	No	No	No	No	No	No	No	Yes	Sub-threshold	Sub-threshold	Sub-threshold	Sub-threshold	Yes
223ea43e4086183ebe188744c9d58164	No	Female	22	65	Stage 1b	Yes	No	No	No	No	No	Yes	No	No	No	No	No	No	No	No	No	No	No	No	No	No	No	Yes	Yes	No	No	No	Yes	Sub-threshold	Sub-threshold	Sub-threshold	Sub-threshold	Yes
1d20904f0ee40f8b80a631d42686c976	No	Female	19	75	Stage 1a	No	No	No	No	No	No	Yes	No	No	No	No	No	No	No	No	No	No	No	Yes	No	No	No	No	Yes	No	No	No	Yes	Full-threshold	Full-threshold	Sub-threshold	Sub-threshold	No
b90f61e73e5cc666908a62ca6fba5972	Yes	Female	18	70	Stage 1b	No	No	Yes	No	No	No	Yes	No	No	No	No	No	No	No	Yes	No	No	No	Yes	No	No	No	No	No	No	No	No	No	Sub-threshold	Sub-threshold	Sub-threshold	Sub-threshold	Yes
f0a379544f675e09f91754f231914360	No	Female	21	70	Stage 1b	No	No	No	No	No	No	Yes	No	No	No	No	No	No	No	No	No	No	No	Yes	No	No	No	No	No	No	No	No	Yes	Sub-threshold	Sub-threshold	Sub-threshold	Sub-threshold	Yes
e6354f8dc60b39cf2a70bf398bf506b4	Yes	Male	23	55	Stage 2plus	Yes	Yes	Yes	Yes	No	No	Yes	No	No	No	No	No	No	Yes	Yes	Yes	No	No	Yes	No	No	No	No	No	No	No	No	No	Sub-threshold	Full-threshold	Full-threshold	Sub-threshold	Yes
440e55b522134a41f852e078df4b996b	No	Male	24	65	Stage 2plus	Yes	No	No	No	No	Yes	Yes	No	No	No	No	No	No	No	No	No	No	No	No	No	Yes	No	No	Yes	Yes	No	No	No	Full-threshold	Sub-threshold	Sub-threshold	Sub-threshold	Yes
b0ef4aa6c833e112028bd948a0cba0c7	No	Female	20	71	Stage 1a	No	No	No	No	No	No	Yes	No	No	No	No	No	No	No	No	No	No	No	Yes	No	No	No	No	No	No	No	No	No	Sub-threshold	Sub-threshold	Sub-threshold	Sub-threshold	No
cff1155c5d06a524927fc7e0de3ac793	No	Female	20	81	Stage 1a	No	No	No	No	No	No	Yes	No	No	No	No	No	No	No	No	No	No	No	Yes	No	No	No	No	No	No	No	No	No	Sub-threshold	Sub-threshold	Sub-threshold	Sub-threshold	No
89cd25d60686a379015c8b7d18491e34	No	Female	22	80	Stage 1b	Yes	No	No	No	No	No	Yes	No	No	No	No	No	No	No	No	No	No	No	Yes	No	No	No	No	Yes	No	No	No	Yes	Full-threshold	Sub-threshold	Sub-threshold	Sub-threshold	No
19720a0dba8d72c58d22dfe49988c3b3	No	Male	19	80	Stage 1a	Yes	No	No	No	No	No	Yes	No	No	No	No	No	No	No	No	No	No	No	Yes	No	No	No	No	No	No	No	No	No	Sub-threshold	Sub-threshold	Sub-threshold	Sub-threshold	No
e6598dd31a8b2bede52776d1df574f13	No	Female	24	80	Stage 1b	No	No	No	No	No	No	Yes	No	No	No	No	Yes	Yes	No	No	No	Yes	Yes	Yes	No	No	No	No	Yes	No	No	No	Yes	Full-threshold	Sub-threshold	Sub-threshold	Sub-threshold	Yes
2b0f9677634f1580d74742092949460a	No	Female	17	60	Stage 1b	No	No	No	No	No	No	Yes	No	No	No	No	Yes	No	No	Yes	Yes	No	No	Yes	No	No	No	No	No	No	No	No	No	Full-threshold	Sub-threshold	Sub-threshold	Sub-threshold	No
14f03bfe3e2587511c9507da9cb267c7	No	Female	22	70	Stage 1b	Yes	Yes	No	No	No	No	Yes	No	No	No	No	Yes	No	Yes	Yes	Yes	No	Yes	No	No	No	No	Yes	Yes	No	No	No	Yes	Full-threshold	Sub-threshold	Sub-threshold	Sub-threshold	Yes
bfa355ff6460e8733962c35538735b86	No	Female	20	71	Stage 1a	No	No	No	No	No	No	Yes	No	No	No	No	No	No	No	No	No	No	No	Yes	No	No	No	No	No	No	No	No	No	Sub-threshold	Sub-threshold	Sub-threshold	Sub-threshold	Yes
5d07e682ab3c78d54fec16f24d6c798c	No	Female	16	70	Stage 1b	Yes	No	No	Yes	No	No	Yes	No	No	No	No	No	No	No	Yes	Yes	No	No	Yes	No	No	No	No	No	No	No	No	No	Sub-threshold	Full-threshold	Sub-threshold	Sub-threshold	Yes
a2053feb0f2078918f53f8bb90aec692	No	Female	17	80	Stage 1a	Yes	No	No	No	No	No	Yes	No	No	No	No	No	No	No	No	No	No	No	Yes	No	No	No	No	No	No	No	No	No	Sub-threshold	Sub-threshold	Sub-threshold	Sub-threshold	No
90f8ebd593f0c87fee1a09fc71a096c3	Yes	Female	18	60	Stage 1b	Yes	Yes	Yes	No	No	No	Yes	No	No	No	No	No	No	No	Yes	No	Yes	No	No	No	No	No	Yes	No	No	No	No	Yes	Full-threshold	Full-threshold	Sub-threshold	Sub-threshold	Yes
ee853f19ce7cbf4587ea7aac01e2b131	No	Female	17	61	Stage 1b	Yes	No	No	No	No	No	Yes	No	No	No	No	No	No	No	Yes	No	No	No	Yes	No	No	No	No	Yes	No	No	Yes	Yes	Full-threshold	Full-threshold	Sub-threshold	Sub-threshold	Yes
9ea0682269b84ae27cd6ac2263d183e2	No	Male	25	55	Stage 1b	No	No	No	Yes	No	No	Yes	No	No	No	No	No	No	No	No	No	No	No	Yes	No	No	No	No	Yes	No	No	No	Yes	Full-threshold	Sub-threshold	Sub-threshold	Sub-threshold	No
5c5a2f88d6ed8d2570be345099c77049	No	Female	16	65	Stage 1a	No	No	No	No	No	No	Yes	No	No	No	No	No	No	No	No	No	No	No	Yes	No	No	No	No	No	No	No	No	No	Sub-threshold	Sub-threshold	Sub-threshold	Sub-threshold	No
6ee4d89ac55af223653b477a7c4df19e	No	Male	23	60	Stage 1a	No	No	No	Yes	Yes	No	Yes	No	No	No	No	No	No	No	No	No	No	No	No	No	No	No	Yes	No	No	No	No	Yes	Sub-threshold	Full-threshold	Sub-threshold	Sub-threshold	No
c73111af9f1e7ba4c69795041c8e5429	No	Female	22	65	Stage 1b	Yes	Yes	Yes	No	No	No	Yes	No	No	No	No	No	No	No	No	No	No	No	No	Yes	No	No	No	Yes	No	No	No	Yes	Full-threshold	Full-threshold	Sub-threshold	Sub-threshold	Yes
d26c8c5e8bae2f8fc78128ee09c322d9	No	Female	23	75	Stage 1a	No	No	No	No	No	No	Yes	No	No	No	No	No	No	No	No	No	No	No	Yes	No	No	No	No	No	No	No	No	Yes	Sub-threshold	Sub-threshold	Sub-threshold	Sub-threshold	No
bc7713d08678bfbcea7aff18aaea64bb	No	Male	19	55	Stage 1b	No	No	No	Yes	No	No	Yes	No	No	No	No	No	No	No	No	No	No	No	Yes	No	No	No	No	No	No	No	Yes	No	Full-threshold	Sub-threshold	Sub-threshold	Sub-threshold	No
3088c9d4c2f9334414c4f6c786449c16	No	Male	24	61	Stage 1b	Yes	No	No	No	No	No	Yes	No	No	No	No	No	No	No	Yes	No	No	No	Yes	No	No	No	No	Yes	No	No	No	No	Sub-threshold	Sub-threshold	Sub-threshold	Sub-threshold	No
bbf1ea4333dad969426ac73d4bcf26e4	No	Female	17	65	Stage 1a	No	No	No	No	No	No	Yes	No	No	No	No	No	No	No	No	No	Yes	Yes	No	No	No	No	Yes	No	No	No	No	No	Sub-threshold	Sub-threshold	Sub-threshold	Sub-threshold	Yes
b62df92dd8854fbc08e5d082281e2037	No	Female	16	60	Stage 1b	Yes	No	No	Yes	No	No	Yes	No	No	No	No	No	No	No	No	No	No	No	Yes	No	No	No	No	No	No	No	No	Yes	Full-threshold	Sub-threshold	Sub-threshold	Sub-threshold	Yes
eae01422550135667c7e5acc3a49798b	No	Male	16	65	Stage 1b	No	No	Yes	Yes	No	No	No	Yes	No	No	Yes	No	No	No	Yes	Yes	No	No	Yes	No	No	No	No	Yes	Yes	No	Yes	Yes	Full-threshold	Sub-threshold	Sub-threshold	Sub-threshold	No
2110efdfcdbf260a1904ffc7b245fc45	No	Female	19	71	Stage 1a	No	No	No	No	No	No	Yes	No	No	No	No	Yes	No	No	Yes	No	No	No	Yes	No	No	No	No	No	No	No	No	Yes	Sub-threshold	Sub-threshold	Sub-threshold	Sub-threshold	No
710d9215b596afdf4cd2449f7aab6edd	No	Male	15	65	Stage 1a	No	No	No	No	No	No	Yes	No	No	No	No	No	No	No	No	No	No	No	Yes	No	No	No	No	No	No	No	No	No	Sub-threshold	Sub-threshold	Sub-threshold	Sub-threshold	Yes
1e5433500f006a2c72538d1f15c92869	No	Male	19	55	Stage 1a	No	No	No	No	Yes	No	Yes	No	No	No	No	No	No	No	No	No	No	No	Yes	No	No	No	No	No	No	No	No	Yes	Sub-threshold	Sub-threshold	Sub-threshold	Sub-threshold	No
a173f9cb8bbd07a91dc33dbc18fa2999	No	Female	17	51	Stage 1b	Yes	Yes	No	No	No	No	Yes	No	No	No	No	No	No	No	No	No	No	No	Yes	No	No	No	No	Yes	Yes	No	No	Yes	Full-threshold	Full-threshold	Sub-threshold	Sub-threshold	No
64ef01c1915b5ef0c15048e2eca27853	No	Female	23	51	Stage 1b	Yes	No	No	Yes	Yes	No	Yes	No	No	No	No	No	No	No	No	No	No	No	No	No	No	Yes	Yes	Yes	Yes	No	No	Yes	Sub-threshold	Full-threshold	Sub-threshold	Sub-threshold	Yes
58db737fc92801f91a2ec06c889796e8	Yes	Female	23	50	Stage 1b	Yes	No	Yes	Yes	No	No	Yes	No	No	No	No	No	No	No	No	No	No	No	Yes	No	No	No	No	Yes	No	No	No	Yes	Sub-threshold	Sub-threshold	Full-threshold	Sub-threshold	Yes
34959d74fcf2e895904166733344d176	Yes	Male	20	71	Stage 1a	Yes	No	No	No	No	No	Yes	No	No	No	No	No	No	No	Yes	No	No	No	Yes	No	No	No	No	Yes	No	No	No	No	Sub-threshold	Sub-threshold	Sub-threshold	Sub-threshold	No
62c6322212c6fda1398f08c552a1fdea	No	Male	20	65	Stage 2plus	Yes	Yes	No	No	Yes	Yes	Yes	No	No	No	No	No	No	No	No	No	No	No	Yes	No	No	No	No	No	Yes	No	No	Yes	Sub-threshold	Sub-threshold	Sub-threshold	Full-threshold	Yes
9a74510c9b353ada27e4b2b2a75f9720	No	Female	21	70	Stage 1a	No	No	No	No	No	No	Yes	No	No	No	No	No	No	No	No	No	No	No	Yes	No	No	No	No	No	No	No	No	Yes	Sub-threshold	Sub-threshold	Sub-threshold	Sub-threshold	No
01c99103ef8cfbcfd3754f068be40c2c	No	Male	21	60	Stage 1a	Yes	No	No	No	No	No	Yes	No	No	No	No	No	No	No	No	No	No	No	Yes	No	No	No	No	Yes	No	No	No	Yes	Sub-threshold	Sub-threshold	Sub-threshold	Sub-threshold	No
4ced77eef43151767429c9c5a4c6ccb0	No	Female	15	55	Stage 1a	Yes	No	No	No	No	No	Yes	No	No	No	No	No	No	No	No	No	No	No	Yes	No	No	No	No	No	No	No	No	Yes	Sub-threshold	Sub-threshold	Sub-threshold	Sub-threshold	Yes
708c65acfb58c814ee3777375c576b4c	No	Male	20	65	Stage 1b	Yes	Yes	Yes	No	No	No	Yes	No	No	No	No	No	No	No	No	No	No	No	Yes	No	No	No	No	No	No	No	No	No	Sub-threshold	Full-threshold	Sub-threshold	Sub-threshold	No
e34dea6c5cee8f932c7f585db6101ba3	No	Female	20	55	Stage 1b	No	No	No	No	No	No	Yes	No	No	No	No	No	No	No	No	No	No	No	No	No	No	No	Yes	Yes	No	No	No	Yes	Sub-threshold	Full-threshold	Sub-threshold	Sub-threshold	Yes
66f1e7f72d07618ea4a8ec2fe17a6f92	Yes	Female	18	55	Stage 1b	Yes	No	No	Yes	No	No	Yes	No	No	No	No	No	No	No	No	No	No	No	Yes	No	No	No	No	Yes	Yes	No	No	Yes	Sub-threshold	Sub-threshold	Sub-threshold	Sub-threshold	Yes
9a2acc6c5e97e5295dbf350137b3c968	No	Female	23	75	Stage 1b	No	No	No	No	No	No	Yes	No	No	No	No	No	No	No	No	No	No	No	Yes	No	No	No	No	Yes	No	No	No	Yes	Full-threshold	Sub-threshold	Sub-threshold	Sub-threshold	Yes
798c5a941ad977e81a5c4a1620c9e62e	No	Female	16	80	Stage 1a	No	No	No	No	No	No	Yes	No	No	No	No	Yes	No	No	Yes	No	No	No	Yes	No	No	No	No	No	No	No	No	No	Sub-threshold	Sub-threshold	Sub-threshold	Sub-threshold	No
35771cbb3370f7dfecffdec2b5154dcc	Yes	Female	20	55	Stage 1b	Yes	Yes	Yes	Yes	No	Yes	Yes	No	No	No	No	No	No	No	No	No	No	No	Yes	No	No	No	No	Yes	Yes	No	No	No	Sub-threshold	Full-threshold	Full-threshold	Sub-threshold	Yes
aa6ae112940064168b56f80e01cb49ac	No	Female	15	65	Stage 1b	No	No	Yes	No	No	No	Yes	No	No	No	No	No	No	No	No	No	No	No	Yes	No	No	No	No	Yes	No	No	No	Yes	Sub-threshold	Sub-threshold	Sub-threshold	Sub-threshold	Yes
88f65e1fbd555e8f19247ab01a0a26bf	No	Male	16	70	Stage 1a	Yes	No	No	No	No	No	Yes	No	No	No	No	No	No	No	No	No	No	No	No	No	No	No	Yes	No	No	No	No	Yes	Sub-threshold	Sub-threshold	Sub-threshold	Sub-threshold	Yes
479383bfe636965e0c8ad88ea917117d	No	Female	15	71	Stage 1a	No	No	No	No	No	No	No	No	No	No	No	No	No	No	Yes	No	No	No	Yes	No	No	No	No	Yes	No	No	No	Yes	Sub-threshold	Sub-threshold	Sub-threshold	Sub-threshold	No
84ad3e89ac444f258e31d405855fec9a	No	Female	16	65	Stage 1a	No	No	No	No	Yes	No	Yes	No	No	No	No	No	No	No	Yes	Yes	No	Yes	Yes	No	No	No	No	No	No	No	No	No	Sub-threshold	Sub-threshold	Sub-threshold	Sub-threshold	Yes
bcd58abd44d6db977f6bc211f6a792a5	Yes	Female	20	68	Stage 1b	Yes	No	Yes	No	No	Yes	Yes	No	No	No	No	Yes	No	No	Yes	No	No	No	Yes	No	No	No	No	Yes	No	No	No	No	Sub-threshold	Full-threshold	Sub-threshold	Sub-threshold	Yes
117aec9d9423734eb0a1bf7c3f6be906	No	Female	21	65	Stage 1b	Yes	No	No	No	No	No	Yes	No	No	No	No	No	No	No	No	No	No	No	Yes	No	No	No	No	Yes	No	No	No	Yes	Sub-threshold	Full-threshold	Sub-threshold	Sub-threshold	No
4cf373d86459ddc12d6594ad74ac0602	No	Male	17	65	Stage 1b	Yes	Yes	No	Yes	No	No	Yes	No	No	No	No	No	No	No	Yes	Yes	Yes	No	Yes	No	No	No	No	No	No	No	No	No	Full-threshold	Full-threshold	Sub-threshold	Sub-threshold	Yes
12e3929aeb51ef5274ee124588b90ce4	No	Female	15	78	Stage 1a	No	No	No	No	No	No	Yes	No	No	No	No	No	No	No	No	No	No	No	Yes	No	No	No	No	No	No	No	No	No	Sub-threshold	Sub-threshold	Sub-threshold	Sub-threshold	No
17adab52228c02c0b1496a1a35eae4bf	No	Female	18	88	Stage 1a	Yes	No	No	No	No	No	Yes	No	No	No	No	No	No	No	No	No	No	No	Yes	No	No	No	No	No	No	No	No	No	Sub-threshold	Sub-threshold	Sub-threshold	Sub-threshold	No
815185c9ad6866b3125d4663cbe00e7a	No	Female	15	78	Stage 1b	Yes	No	No	Yes	No	No	No	No	No	No	No	No	No	No	No	No	No	No	No	No	No	No	Yes	Yes	No	No	No	Yes	Full-threshold	Full-threshold	Sub-threshold	Sub-threshold	No
038f2f1e9a8f1867a419474d5d52838b	No	Female	25	70	Stage 1b	Yes	No	Yes	No	No	No	Yes	No	No	No	No	No	No	No	No	No	No	No	Yes	No	No	No	No	No	No	No	No	No	Sub-threshold	Full-threshold	Sub-threshold	Sub-threshold	Yes
c63019d395b7e9ca8114e06c9b3c2b0f	Yes	Female	15	71	Stage 1a	Yes	No	No	No	No	No	Yes	No	No	No	No	No	No	No	No	No	No	No	Yes	No	No	No	No	No	No	No	No	No	Sub-threshold	Sub-threshold	Sub-threshold	Sub-threshold	Yes
45915c2ef28fb4d93e8818c79f416982	No	Female	23	75	Stage 1a	Yes	No	No	No	No	No	Yes	No	No	No	No	No	No	No	No	No	No	No	Yes	No	No	No	No	No	No	No	No	No	Sub-threshold	Sub-threshold	Sub-threshold	Sub-threshold	No
fb42d1c1f38ce5db107f633237650fa2	No	Male	19	70	Stage 1b	Yes	Yes	No	No	No	No	Yes	No	No	No	No	No	No	No	Yes	Yes	Yes	No	Yes	No	No	No	No	No	No	No	No	Yes	Sub-threshold	Sub-threshold	Sub-threshold	Sub-threshold	No
fb71a9fb420fc96dc6efbad02ae28dc8	No	Female	18	52	Stage 1b	No	No	No	No	No	No	Yes	No	No	No	No	No	No	No	No	No	No	No	Yes	No	No	No	No	No	No	No	No	No	Sub-threshold	Full-threshold	Sub-threshold	Sub-threshold	No
9f170624d920da6d4661d0d113cfc62e	No	Male	24	70	Stage 1b	Yes	No	Yes	Yes	Yes	Yes	Yes	No	No	No	No	No	Yes	No	No	No	Yes	Yes	Yes	No	No	No	No	No	Yes	No	No	No	Sub-threshold	Sub-threshold	Sub-threshold	Sub-threshold	Yes
c69827140b225a29437b05bd1840dd52	Yes	Male	18	70	Stage 1b	No	No	No	No	No	No	Yes	No	No	No	No	No	No	No	Yes	No	No	No	No	No	Yes	No	Yes	No	No	No	No	Yes	Full-threshold	Sub-threshold	Sub-threshold	Sub-threshold	Yes
045d3fb5974bd03c8763caae7ff47bed	No	Female	22	65	Stage 1a	No	No	No	No	No	No	Yes	No	No	No	No	No	No	No	Yes	No	Yes	No	Yes	No	No	No	No	No	No	No	No	No	Sub-threshold	Sub-threshold	Sub-threshold	Sub-threshold	No
c0dda34d22c0af3fd48fbd8e9669a5ef	No	Male	16	78	Stage 1a	No	No	No	No	No	No	Yes	No	No	No	No	No	No	No	No	No	No	No	No	No	No	Yes	Yes	No	No	No	Yes	No	Sub-threshold	Sub-threshold	Sub-threshold	Sub-threshold	No
cfd34ae068d61641e281fe9bf9b3509f	No	Female	20	68	Stage 1b	Yes	No	Yes	Yes	No	No	Yes	No	No	No	No	No	No	No	No	Yes	No	No	Yes	No	No	No	No	Yes	No	No	No	No	Full-threshold	Full-threshold	Sub-threshold	Sub-threshold	No
f643e45eb97c55bdbffd304d11520a05	No	Female	21	60	Stage 1b	Yes	No	No	No	No	No	Yes	No	No	No	No	No	No	No	Yes	No	No	No	Yes	No	No	No	No	No	No	No	No	Yes	Sub-threshold	Full-threshold	Sub-threshold	Sub-threshold	No
928eafdada95d39fac52c712947647d9	Yes	Female	23	50	Stage 1b	No	Yes	No	No	No	No	Yes	No	No	No	No	No	No	No	No	No	No	No	Yes	No	No	No	No	No	No	No	No	No	Sub-threshold	Sub-threshold	Sub-threshold	Sub-threshold	No
27e9f15cf30d8b26bb7c8fd5af181428	No	Female	23	55	Stage 1b	Yes	Yes	Yes	Yes	No	No	Yes	No	No	No	No	No	No	No	No	No	No	No	Yes	No	No	No	No	Yes	No	No	No	Yes	Sub-threshold	Sub-threshold	Sub-threshold	Sub-threshold	Yes
fb442850ff1ad72230f17b17eb723388	No	Female	21	65	Stage 1b	No	No	Yes	No	No	No	Yes	No	No	No	No	No	No	No	Yes	No	No	No	Yes	No	No	No	No	No	No	No	No	No	Sub-threshold	Full-threshold	Sub-threshold	Sub-threshold	Yes
a50fbe238e2bfaf264eb97002226dbdd	No	Female	15	71	Stage 1b	No	No	No	No	No	No	Yes	No	No	No	No	No	No	No	No	No	No	No	Yes	No	No	No	No	No	No	No	No	Yes	Sub-threshold	Full-threshold	Sub-threshold	Sub-threshold	Yes
5620df0927e9209db3d6887ce882f2aa	Yes	Female	15	71	Stage 1b	Yes	No	No	No	No	No	Yes	No	No	No	No	No	No	No	Yes	Yes	No	No	Yes	No	No	No	No	No	No	No	No	Yes	Full-threshold	Full-threshold	Sub-threshold	Sub-threshold	Yes
f408f9b54dcb52ef271d9fec8fd28bdc	No	Female	21	60	Stage 1b	Yes	No	No	No	No	No	Yes	No	No	No	No	No	No	No	No	No	No	No	No	No	No	No	Yes	Yes	No	No	Yes	No	Sub-threshold	Sub-threshold	Sub-threshold	Sub-threshold	Yes
9a864a0e223a604e2bd274aa1082782d	No	Female	24	58	Stage 1a	No	No	No	No	No	No	Yes	No	No	No	No	No	No	No	Yes	No	No	No	Yes	No	No	No	No	Yes	No	No	No	Yes	Sub-threshold	Sub-threshold	Sub-threshold	Sub-threshold	No
7c32ebd550fc289e230a825324ca9242	No	Male	25	70	Stage 1b	Yes	No	No	No	No	No	Yes	No	No	No	No	No	No	No	No	No	No	No	Yes	No	No	No	No	Yes	No	No	No	No	Full-threshold	Sub-threshold	Sub-threshold	Sub-threshold	Yes
229a60196e437685e9d63bb144cfe9bc	No	Male	18	55	Stage 1b	No	No	No	No	No	No	No	No	No	Yes	No	No	No	No	No	No	No	No	No	No	No	No	Yes	No	No	No	No	No	Full-threshold	Full-threshold	Sub-threshold	Sub-threshold	No
c735a37a24f3519b271d42884297eeea	No	Male	17	50	Stage 1b	No	No	No	No	Yes	No	Yes	No	No	No	No	No	No	No	No	No	No	No	Yes	No	No	No	No	No	No	No	No	Yes	Full-threshold	Sub-threshold	Sub-threshold	Sub-threshold	No
426b40ca0547123ceb1bd6a28a076676	No	Male	20	70	Stage 1b	Yes	No	Yes	No	No	No	Yes	No	No	No	No	No	No	No	No	No	No	No	Yes	No	No	No	No	No	No	Yes	No	No	Sub-threshold	Sub-threshold	Sub-threshold	Sub-threshold	No
f3bfbc5bb21529795f4c879bc09295b8	No	Female	22	75	Stage 1b	No	No	No	No	No	No	Yes	No	No	No	No	No	No	No	Yes	No	Yes	No	Yes	No	No	No	No	Yes	No	No	No	Yes	Sub-threshold	Full-threshold	Sub-threshold	Sub-threshold	Yes
a09908d1db523ac58eb3e58b9d9f6b65	Yes	Female	19	60	Stage 1b	Yes	No	No	Yes	Yes	No	Yes	No	No	No	No	No	No	No	No	No	No	No	Yes	No	No	No	No	Yes	No	No	No	Yes	Full-threshold	Full-threshold	Sub-threshold	Sub-threshold	Yes
4f75892a83d0e62fc87f5dd101afeef1	No	Female	23	80	Stage 1a	No	No	No	No	No	No	Yes	No	No	No	No	No	No	No	No	No	No	No	Yes	No	No	No	No	No	No	No	No	No	Sub-threshold	Sub-threshold	Sub-threshold	Sub-threshold	Yes
11ad135427e499f03b5120dbfb525abb	No	Male	20	70	Stage 1a	Yes	Yes	No	Yes	No	No	Yes	No	No	No	No	No	No	No	No	No	No	No	Yes	No	No	No	No	No	No	No	No	Yes	Sub-threshold	Sub-threshold	Sub-threshold	Sub-threshold	No
98c8646a3ee5ce991cdd34e729e8eeec	No	Female	21	75	Stage 1a	No	No	No	No	No	No	Yes	No	No	No	No	No	No	No	No	No	No	No	Yes	No	No	No	No	No	No	No	No	No	Sub-threshold	Sub-threshold	Sub-threshold	Sub-threshold	No
7740411eddc99a40a06eddd9be08bcca	Yes	Female	16	70	Stage 1b	Yes	No	No	Yes	No	No	Yes	No	No	No	No	No	No	No	Yes	No	No	No	Yes	No	No	No	No	No	No	No	No	Yes	Full-threshold	Full-threshold	Sub-threshold	Sub-threshold	Yes
b3da1ec5543946cd1a6c45151eda6c78	No	Female	14	70	Stage 1b	No	No	No	No	No	No	Yes	No	No	No	No	No	No	No	No	No	No	No	Yes	No	No	No	No	No	No	No	No	No	Full-threshold	Full-threshold	Sub-threshold	Sub-threshold	Yes
89d0e404dacef25db182178100397c41	No	Female	21	60	Stage 1b	No	No	No	No	No	No	Yes	No	No	No	No	No	No	No	No	No	No	Yes	Yes	No	No	No	No	No	No	No	No	No	Sub-threshold	Full-threshold	Sub-threshold	Sub-threshold	No
8ca7b8b2e2612a739b9d4ae835875ca8	No	Male	17	61	Stage 1a	No	No	No	No	No	No	Yes	No	No	No	No	No	No	No	No	No	No	No	Yes	No	No	No	No	No	No	No	No	Yes	Sub-threshold	Full-threshold	Sub-threshold	Sub-threshold	No
de00364928e2dd1299d2d4122af1a2b9	No	Male	21	60	Stage 1b	No	Yes	No	No	No	No	Yes	No	No	No	No	No	No	No	Yes	No	No	No	Yes	No	No	No	No	No	No	No	No	Yes	Full-threshold	Sub-threshold	Sub-threshold	Sub-threshold	No
539c40212a1f0ccd886b3cbed4016546	Yes	Female	21	60	Stage 1b	Yes	No	Yes	No	No	Yes	Yes	No	No	No	No	No	No	No	No	No	Yes	Yes	No	No	No	No	No	Yes	No	No	No	Yes	Sub-threshold	Sub-threshold	Sub-threshold	Sub-threshold	Yes
b7eaea68a20cd7bdf0f1bdee1110a438	Yes	Male	21	61	Stage 1b	Yes	No	No	No	No	No	Yes	No	No	No	No	No	No	No	No	No	No	No	Yes	No	No	No	No	Yes	No	No	Yes	Yes	Full-threshold	Full-threshold	Sub-threshold	Sub-threshold	Yes
182e321bf19b12c243924004642233e4	No	Female	15	50	Stage 1b	Yes	No	No	Yes	No	No	No	No	No	No	Yes	No	No	No	Yes	No	No	No	Yes	No	No	No	No	Yes	Yes	No	No	Yes	Full-threshold	Full-threshold	Sub-threshold	Sub-threshold	No
d06c050e592c8e151d4d6b96ba79f4f9	No	Female	15	55	Stage 2plus	Yes	Yes	No	No	No	Yes	Yes	No	No	No	No	No	No	No	No	No	No	No	Yes	No	No	No	No	Yes	No	No	No	Yes	Full-threshold	Sub-threshold	Sub-threshold	Sub-threshold	Yes
9b90433c7e26e796b5dcd315049f9c02	Yes	Female	21	75	Stage 1b	Yes	No	No	No	No	No	Yes	No	No	No	No	No	No	No	Yes	No	No	No	Yes	No	No	No	No	Yes	No	No	No	Yes	Full-threshold	Full-threshold	Sub-threshold	Sub-threshold	Yes
ce951783cce1122e4469b7a5e174ba29	No	Female	23	77	Stage 1b	No	Yes	Yes	No	No	No	Yes	No	No	No	No	No	No	No	No	No	No	No	Yes	No	No	No	No	No	No	No	No	No	Sub-threshold	Sub-threshold	Sub-threshold	Sub-threshold	No
7aa087142e73875186b1a27056b2236d	No	Female	14	61	Stage 1a	No	No	No	No	No	No	No	No	No	No	No	No	No	No	No	No	No	No	Yes	No	No	No	No	No	No	No	No	Yes	Sub-threshold	Full-threshold	Sub-threshold	Sub-threshold	No
72334aaccbfbaa461f590b8eb99d4f0e	No	Female	19	71	Stage 1b	No	No	No	No	No	No	Yes	No	No	No	No	No	No	No	No	No	No	No	Yes	No	No	No	No	No	No	No	No	Yes	Sub-threshold	Sub-threshold	Sub-threshold	Sub-threshold	Yes
77924af28db13833ce1cf0ea0f1a6921	No	Female	20	81	Stage 1a	Yes	No	No	No	No	No	Yes	No	No	No	No	No	No	No	No	No	No	No	Yes	No	No	No	No	No	No	No	No	No	Sub-threshold	Sub-threshold	Sub-threshold	Sub-threshold	No
e3f12c001bd3939780c4b8f33914b8cb	No	Female	20	75	Stage 1a	Yes	No	No	No	No	No	Yes	No	No	No	No	Yes	No	No	No	No	No	No	Yes	No	No	No	No	No	No	No	No	No	Full-threshold	Sub-threshold	Sub-threshold	Sub-threshold	No
ae4723f9f3167077a2950e03c3c66ab6	No	Female	19	80	Stage 1a	No	No	No	No	No	No	Yes	No	No	No	No	No	No	No	No	No	No	No	Yes	No	No	No	No	No	No	No	No	Yes	Sub-threshold	Sub-threshold	Sub-threshold	Sub-threshold	No
05dd09f0a29c26301d27bda7439bb136	No	Female	24	60	Stage 1b	No	No	No	No	No	No	Yes	No	No	No	No	No	No	No	Yes	No	No	No	Yes	No	No	No	No	Yes	No	No	No	No	Full-threshold	Full-threshold	Sub-threshold	Sub-threshold	No
7e4dbfa390c11f6201235f107ded8dc8	No	Female	20	68	Stage 1b	Yes	No	No	No	No	No	Yes	No	No	No	No	No	No	No	No	No	No	No	No	No	No	No	Yes	No	No	No	No	No	Full-threshold	Sub-threshold	Sub-threshold	Sub-threshold	Yes
f8063105c0ab773b351f3eb815273f94	No	Male	13	40	Stage 1b	No	No	No	No	No	No	No	No	No	No	Yes	No	No	No	No	No	No	No	No	No	No	No	Yes	No	No	No	No	Yes	Full-threshold	Sub-threshold	Sub-threshold	Sub-threshold	No
de9bd635ae37da8fb14d1b753d4c4e6c	No	Male	24	70	Stage 1a	No	No	No	Yes	No	No	Yes	No	No	No	No	No	No	No	Yes	No	Yes	No	No	No	No	No	Yes	No	No	No	No	No	Sub-threshold	Sub-threshold	Sub-threshold	Sub-threshold	No
81c704e7de74af66a7d8ca5b60720f0b	No	Female	17	70	Stage 1b	No	No	No	Yes	No	No	No	No	Yes	No	No	No	No	No	No	No	No	No	No	No	No	No	Yes	Yes	No	No	Yes	Yes	Sub-threshold	Full-threshold	Sub-threshold	Sub-threshold	No
c7b590fc4290431765bd73115c65e60f	Yes	Female	12	68	Stage 1b	Yes	No	No	Yes	No	No	Yes	No	No	No	No	No	No	No	No	No	No	No	Yes	No	No	No	No	No	No	No	No	No	Full-threshold	Sub-threshold	Sub-threshold	Sub-threshold	Yes
0e0f2aeaec299d18358ae14a812faae7	Yes	Female	17	61	Stage 1b	No	No	No	No	No	No	Yes	No	No	No	No	Yes	No	No	Yes	No	No	No	Yes	No	No	No	No	No	No	No	No	No	Sub-threshold	Sub-threshold	Sub-threshold	Sub-threshold	Yes
b98a8f8e4667c28cf37d87ed3f52ddc4	No	Female	24	70	Stage 1b	Yes	No	No	No	No	No	Yes	No	No	No	No	No	No	No	No	No	No	No	No	No	No	No	Yes	No	No	No	No	Yes	Full-threshold	Full-threshold	Sub-threshold	Sub-threshold	Yes
b5e09422562fb77c5a7b6ce665363dc6	No	Male	15	75	Stage 1a	Yes	No	No	No	No	No	Yes	No	No	No	No	No	No	No	No	No	No	No	Yes	No	No	No	No	No	No	No	No	No	Sub-threshold	Sub-threshold	Sub-threshold	Sub-threshold	No
10b572aec78b4994cecff7272646b8cb	No	Female	19	60	Stage 1b	Yes	No	No	No	No	Yes	Yes	No	No	No	No	No	No	Yes	No	No	No	No	No	No	No	No	Yes	No	No	No	No	Yes	Sub-threshold	Full-threshold	Sub-threshold	Sub-threshold	Yes
273a80a66ddb47bb66a8d7d0b5d56990	No	Male	13	72	Stage 1a	No	No	No	Yes	No	No	Yes	No	No	No	No	No	No	No	No	No	No	No	Yes	No	No	No	No	No	No	No	No	Yes	Sub-threshold	Sub-threshold	Sub-threshold	Sub-threshold	No
50173e0ddb64c60cbb56554852298714	No	Female	19	71	Stage 1b	No	No	No	No	No	No	Yes	No	No	No	No	No	No	No	No	No	No	No	Yes	No	No	No	No	No	No	No	No	Yes	Sub-threshold	Full-threshold	Sub-threshold	Sub-threshold	No
69d8863455c58be04c76e18ff79260eb	No	Male	17	71	Stage 1b	No	No	No	No	No	No	Yes	No	No	No	No	Yes	No	No	No	No	No	No	Yes	No	No	No	No	Yes	No	No	No	Yes	Sub-threshold	Full-threshold	Sub-threshold	Sub-threshold	Yes
9c2b2fe0625765acc48ec45b45bdf863	No	Female	14	71	Stage 1b	No	No	No	No	No	No	Yes	No	No	No	No	No	No	No	No	No	No	No	Yes	No	No	No	No	No	No	No	No	Yes	Sub-threshold	Full-threshold	Sub-threshold	Sub-threshold	No
fb615b86cbe632969ada16e239caaf4c	No	Female	28	61	Stage 1b	No	No	No	Yes	No	No	Yes	No	No	No	No	No	No	No	No	No	No	No	Yes	No	No	No	No	Yes	No	No	No	Yes	Sub-threshold	Full-threshold	Sub-threshold	Sub-threshold	No
16e32630ed31e685da28172b48a6cef2	Yes	Male	22	51	Stage 2plus	Yes	No	No	No	Yes	Yes	Yes	No	No	No	No	No	No	No	No	No	No	No	Yes	No	No	No	No	No	No	No	No	Yes	Full-threshold	Sub-threshold	Sub-threshold	Sub-threshold	Yes
464079f796b29eee8c6caebdf233de1a	No	Male	14	72	Stage 1a	No	No	No	No	No	No	Yes	No	No	No	No	No	No	No	No	No	No	No	Yes	No	No	No	No	No	No	No	No	No	Sub-threshold	Sub-threshold	Sub-threshold	Sub-threshold	No
951575d2d2d277f682a27f08ecdd4089	No	Male	17	65	Stage 1b	No	No	No	No	No	No	Yes	No	No	No	No	No	No	No	No	No	No	No	Yes	No	No	No	No	No	No	No	No	Yes	Sub-threshold	Full-threshold	Sub-threshold	Sub-threshold	No
523c0956e7de6ed9fef39e1a7016e93b	No	Female	22	65	Stage 1b	Yes	Yes	Yes	Yes	No	Yes	No	No	No	No	Yes	No	No	No	No	No	No	No	No	Yes	Yes	No	Yes	Yes	Yes	No	No	Yes	Sub-threshold	Full-threshold	Full-threshold	Sub-threshold	Yes
1cd6bc47a834d0bfb356631eaf4821d4	No	Male	16	70	Stage 1b	No	No	No	No	No	No	Yes	No	No	No	No	No	No	No	No	No	No	No	Yes	No	No	No	No	No	No	No	No	Yes	Sub-threshold	Sub-threshold	Sub-threshold	Sub-threshold	Yes
91478a44ff492fe108d11d09bc6448b1	No	Male	18	75	Stage 1a	Yes	Yes	No	No	No	No	Yes	No	No	No	No	No	No	No	No	No	No	No	Yes	No	No	No	No	No	No	No	No	No	Sub-threshold	Sub-threshold	Sub-threshold	Sub-threshold	No
946a96f86005fc3e7dc7490939c80097	No	Female	17	81	Stage 1a	No	Yes	No	No	No	No	Yes	No	No	No	No	No	No	No	No	No	No	No	Yes	No	No	No	No	No	No	No	No	Yes	Sub-threshold	Sub-threshold	Sub-threshold	Sub-threshold	No
b9f38a476e1e169e418626220b3338e7	No	Female	18	72	Stage 1b	Yes	No	No	No	No	No	No	No	No	No	No	No	No	No	Yes	Yes	No	No	Yes	No	No	No	No	Yes	No	Yes	No	Yes	Sub-threshold	Sub-threshold	Sub-threshold	Sub-threshold	Yes
6d7cbd5a41e2545098ec2361c599c108	No	Male	19	80	Stage 1a	No	No	No	No	No	No	Yes	No	No	No	No	No	No	No	No	No	No	No	Yes	No	No	No	No	Yes	No	No	No	No	Full-threshold	Sub-threshold	Sub-threshold	Sub-threshold	No
e3fd35d85a34987a769e432e9434166a	No	Male	16	60	Stage 1a	Yes	No	No	No	No	No	Yes	No	No	No	No	No	No	No	Yes	No	No	No	Yes	No	No	No	No	No	No	No	No	Yes	Sub-threshold	Sub-threshold	Sub-threshold	Sub-threshold	No
6a33ea684d3b61ac9633519151b33390	Yes	Female	14	71	Stage 1b	Yes	No	No	No	No	No	Yes	No	No	No	No	No	No	No	No	No	No	No	Yes	No	No	No	No	No	No	No	No	Yes	Sub-threshold	Sub-threshold	Sub-threshold	Sub-threshold	Yes
9f73ddd8d506a9c9f94e85702a45c67f	No	Male	20	65	Stage 1a	No	No	No	No	No	No	Yes	No	No	No	No	Yes	No	No	No	No	No	No	Yes	No	No	No	No	No	No	No	No	Yes	Sub-threshold	Sub-threshold	Sub-threshold	Sub-threshold	No
03dd23b00cfed5580d21b6659448b023	No	Male	21	61	Stage 1b	Yes	No	No	No	No	No	Yes	No	No	No	No	No	No	No	Yes	No	No	No	Yes	No	No	No	No	No	No	No	No	Yes	Full-threshold	Full-threshold	Sub-threshold	Sub-threshold	No
4e7ec4a0a53c9abd83367fa3a8b4048c	No	Female	24	70	Stage 1b	Yes	No	No	No	No	No	Yes	No	No	No	No	No	No	No	No	No	No	No	Yes	No	No	No	No	Yes	No	No	No	Yes	Full-threshold	Sub-threshold	Sub-threshold	Sub-threshold	No
95fb98eb8ff141207154a699a6121056	No	Female	16	70	Stage 1a	No	No	No	No	No	No	Yes	No	No	No	No	No	No	No	No	No	No	No	Yes	No	No	No	No	No	No	No	No	No	Sub-threshold	Sub-threshold	Sub-threshold	Sub-threshold	No
713b80790038e5106bbb2cf91855ef99	Yes	Male	17	60	Stage 1b	No	No	No	Yes	No	No	Yes	No	No	No	No	No	No	No	No	No	No	No	Yes	No	No	No	No	No	No	No	No	No	Full-threshold	Full-threshold	Sub-threshold	Sub-threshold	Yes
996062e7f7cc2302d3398139809a0417	No	Male	24	60	Stage 1b	Yes	Yes	Yes	No	No	No	Yes	No	No	No	No	No	No	No	Yes	No	No	No	Yes	No	No	No	No	No	No	No	No	Yes	Full-threshold	Full-threshold	Sub-threshold	Sub-threshold	Yes
ae7e0588669a99198fa44489150f4f49	No	Male	12	71	Stage 1b	No	No	No	No	No	No	Yes	No	No	No	No	No	No	No	No	No	No	No	Yes	No	No	No	No	No	No	No	No	Yes	Sub-threshold	Full-threshold	Sub-threshold	Sub-threshold	Yes
c3c6c66dc313686074eeb885c5e130d6	No	Male	22	65	Stage 1b	No	No	No	No	No	No	Yes	No	No	No	No	No	No	No	No	No	No	No	Yes	No	No	No	No	Yes	No	No	No	Yes	Full-threshold	Full-threshold	Sub-threshold	Sub-threshold	No
34170d1ab65cbf5c81fa5ec1f94cbbb5	Yes	Female	13	68	Stage 1a	Yes	No	No	No	No	No	Yes	No	No	No	No	No	No	No	No	No	No	No	Yes	No	No	No	No	No	No	No	No	No	Sub-threshold	Sub-threshold	Sub-threshold	Sub-threshold	Yes
1f5dbfb59921823e642c31d28d34dcab	No	Female	16	65	Stage 1b	Yes	No	No	Yes	No	No	Yes	No	No	No	No	No	No	No	Yes	Yes	No	No	Yes	No	No	No	No	Yes	No	No	No	Yes	Full-threshold	Full-threshold	Sub-threshold	Sub-threshold	Yes
2add2d683379408195a8b79b404dc9da	No	Male	25	61	Stage 1b	Yes	No	No	No	Yes	No	Yes	No	No	No	No	No	No	No	No	No	No	No	Yes	No	No	No	No	No	No	No	No	Yes	Full-threshold	Full-threshold	Sub-threshold	Sub-threshold	Yes
49dd526e055b5c3347710276fa0b1181	No	Female	24	68	Stage 1b	Yes	No	No	No	Yes	No	Yes	No	No	No	No	No	No	No	Yes	Yes	No	No	No	No	No	No	Yes	No	No	No	No	Yes	Sub-threshold	Full-threshold	Sub-threshold	Sub-threshold	Yes
6f69da1bee76bba0a8f92139ef584d19	No	Female	26	70	Stage 1b	No	No	No	No	No	No	Yes	No	No	No	No	No	No	No	Yes	No	Yes	No	No	No	No	No	Yes	Yes	No	No	No	No	Sub-threshold	Sub-threshold	Sub-threshold	Sub-threshold	No
6937b311107efa05b2620ca25c107cb2	No	Female	18	61	Stage 1b	Yes	Yes	No	No	No	Yes	No	Yes	Yes	No	No	No	No	No	No	Yes	No	No	No	No	No	No	Yes	Yes	No	No	No	No	Full-threshold	Full-threshold	Sub-threshold	Sub-threshold	Yes
a23366b0b87da09758357b656afae740	No	Male	21	71	Stage 1b	No	No	No	No	No	No	No	Yes	No	No	No	No	No	No	No	No	No	No	Yes	No	No	No	No	Yes	No	No	No	Yes	Sub-threshold	Full-threshold	Sub-threshold	Sub-threshold	No
eb1e22519a75e83faa56b11b53880fcf	No	Male	16	61	Stage 1a	Yes	No	No	No	No	No	Yes	No	No	No	No	No	No	No	Yes	No	No	No	Yes	No	No	No	No	No	No	No	No	No	Sub-threshold	Sub-threshold	Sub-threshold	Sub-threshold	No
e7ed11e4d01408705c827a6f976fad3b	No	Male	16	51	Stage 1b	Yes	No	No	No	No	No	Yes	No	No	No	No	No	No	No	No	Yes	No	No	Yes	No	No	No	No	No	No	No	No	No	Full-threshold	Sub-threshold	Sub-threshold	Sub-threshold	Yes
0e1bcb526bd850a8fc4c9d5d887346f4	Yes	Male	18	30	Stage 1b	No	No	No	No	No	No	No	No	No	No	No	No	No	No	No	No	No	No	Yes	No	No	No	No	No	No	No	No	Yes	Full-threshold	Full-threshold	Sub-threshold	Sub-threshold	No
a443b0a25c4935e110d98aa305550e7a	No	Female	20	70	Stage 1b	Yes	Yes	Yes	Yes	No	Yes	Yes	No	No	No	No	No	No	No	Yes	No	No	No	No	No	No	No	Yes	Yes	No	No	No	Yes	Sub-threshold	Sub-threshold	Full-threshold	Sub-threshold	Yes
eb2f9f25fc113c7d515dbdf5eb59605b	No	Female	22	68	Stage 1b	No	No	No	No	No	No	Yes	No	No	No	No	No	No	No	Yes	No	No	Yes	Yes	No	No	No	No	No	No	No	No	No	Sub-threshold	Sub-threshold	Sub-threshold	Sub-threshold	No
99f2333ed46676d669694ae1c679a327	No	Female	19	70	Stage 1b	Yes	No	No	No	No	No	Yes	No	No	No	No	No	No	No	Yes	No	No	No	Yes	No	No	No	No	Yes	No	No	No	Yes	Full-threshold	Full-threshold	Sub-threshold	Sub-threshold	Yes
159ead5cc2a57ea4bb2ca892bdc256b8	No	Female	13	71	Stage 1b	No	No	No	No	No	No	Yes	No	No	No	No	No	No	No	No	No	No	No	Yes	No	No	No	No	No	No	No	No	Yes	Sub-threshold	Full-threshold	Sub-threshold	Sub-threshold	No
4c020a6e8c5fb6c40f361c3fbd3b31e0	No	Female	17	60	Stage 1b	Yes	No	No	No	Yes	Yes	Yes	No	No	No	No	No	No	No	No	No	No	No	Yes	No	No	No	No	No	No	No	No	No	Sub-threshold	Sub-threshold	Sub-threshold	Sub-threshold	Yes
325548ffc0a2a149ac05a72c1444b92d	No	Female	22	55	Stage 1b	No	No	No	No	No	No	Yes	No	No	No	No	No	No	No	Yes	No	No	No	Yes	No	No	No	No	No	No	No	No	Yes	Full-threshold	Sub-threshold	Sub-threshold	Sub-threshold	No
[truncated: 54 more rows]
